# Supplementary material for: E- and N-cadherin drive hepatic polarity and lumen elongation via opposing effects on RhoA activity
Source: J Cell Biol. 2026 May 27;225(8):e202509170. doi: 10.1083/jcb.202509170 (PMC13215057; doi:10.1083/jcb.202509170)
Supplement: Table S1 — shows BioID interactome data of shared proteins between E-cadherin and N-cadherin. [file jcb_202509170_tables1.xlsx]

## Sheet: Shared Proteins
id	Protein.IDs	Peptide.counts..razor.unique.	Protein.names	Gene.names	Fasta.headers	Number.of.proteins	Total.Intensity	Intensity.1.NonTransCells	Intensity.2.E.cad.NoBiotin	Intensity.3.E.cad.Biotin1	Intensity.4.E.cad.Biotin2	Intensity.5.N.cad.NoBiotin	Intensity.6.N.cad.Biotin1	Intensity.7.N.cad.Biotin2	iBAQ.1.NonTransCells	iBAQ.2.E.cad.NoBiotin	iBAQ.3.E.cad.Biotin1	iBAQ.4.E.cad.Biotin2	iBAQ.5.N.cad.NoBiotin	iBAQ.6.N.cad.Biotin1	iBAQ.7.N.cad.Biotin2	PID	SampleNames	symbol.new	iBAQ_E.cad.1/Non.Trans	iBAQ_E.cad.1/E.cad.NoBio	iBAQ_E.cad.2/Non.Trans	iBAQ_E.cad.2/E.cad.NoBio	iBAQ_E.cad.mean/Non.Trans	iBAQ_E.cad.mean/E.cad.NoBio	iBAQ_N.cad.1/Non.Trans	iBAQ_N.cad.1/N.cad.NoBio	iBAQ_N.cad.2/Non.Trans	iBAQ_N.cad.2/N.cad.NoBio	iBAQ_N.cad.mean/Non.Trans	iBAQ_N.cad.mean/N.cad.NoBio
1240	D3ZGE6;Q66HL2;A0A140TAH0;A0A0G2K514	29;27;26;5	Src substrate cortactin	Cttn	tr|D3ZGE6|D3ZGE6_RAT Src substrate cortactin OS=Rattus norvegicus OX=10116 GN=Cttn PE=1 SV=4;sp|Q66HL2|SRC8_RAT Src substrate cortactin OS=Rattus norvegicus OX=10116 GN=Cttn PE=1 SV=1;tr|A0A140TAH0|A0A140TAH0_RAT Src substrate cortactin OS=Rattus norvegicu	4	12234000000	0	0	4269000000	2638200000	0	2899400000	2427100000	0	0	121010000	80283000	0	79966000	68891000	D3ZGE6, Q66HL2, A0A140TAH0, A0A0G2K514	protein-79	Cttn	121010001	121010001	80283001	80283001	100646501	100646501	79966001	79966001	68891001	68891001	74428501	74428501
1473	M0RA63	15			tr|M0RA63|M0RA63_RAT STAM-binding protein-like 1 OS=Rattus norvegicus OX=10116 GN=Stambpl1 PE=1 SV=1	1	468070000	0	0	168520000	90450000	0	117470000	91634000	0	0	3715700	3668500	0	3245400	3155100	M0RA63	protein-314	Stambpl1	3715701	3715701	3668501	3668501	3692101	3692101	3245401	3245401	3155101	3155101	3200251	3200251
370	A0A1W2Q6A2;Q6JE36;A0A1W2Q686;A0A1W2Q609	9;9;8;3	Protein NDRG1	Ndrg1	tr|A0A1W2Q6A2|A0A1W2Q6A2_RAT Protein NDRG1 OS=Rattus norvegicus OX=10116 GN=Ndrg1 PE=1 SV=2;sp|Q6JE36|NDRG1_RAT Protein NDRG1 OS=Rattus norvegicus OX=10116 GN=Ndrg1 PE=1 SV=1;tr|A0A1W2Q686|A0A1W2Q686_RAT Protein NDRG1 OS=Rattus norvegicus OX=10116 GN=Ndrg1	4	955940000	0	3428500	423320000	176410000	0	194030000	158750000	0	244900	12656000	8929100	0	8169400	6419700	A0A1W2Q6A2, Q6JE36, A0A1W2Q686, A0A1W2Q609	protein-245	Ndrg1	12656001	51.678	8929101	36.46	10792551	44.069	8169401	8169401	6419701	6419701	7294551	7294551
1057	P84100;A0A8I6G776;F1M5A9	2;2;1	60S ribosomal protein L19	Rpl19;RGD1562420	sp|P84100|RL19_RAT 60S ribosomal protein L19 OS=Rattus norvegicus OX=10116 GN=Rpl19 PE=1 SV=1;tr|A0A8I6G776|A0A8I6G776_RAT 60S ribosomal protein L19 OS=Rattus norvegicus OX=10116 GN=Rpl19 PE=4 SV=1;tr|F1M5A9|F1M5A9_RAT 60S ribosomal protein L19 OS=Rattus n	3	145410000	0	0	17001000	12541000	0	63088000	52778000	0	0	2833600	2090100	0	10515000	8796400	P84100, A0A8I6G776, F1M5A9	protein-1014	Rpl19;RGD1562420	2833601	2833601	2090101	2090101	2461851	2461851	10515001	10515001	8796401	8796401	9655701	9655701
1080	A0A8I6GEY4;A0A8I6A6T4;G3V9E3;A0A8I6AMH6;A0A8I6GCL3;Q62736;A0A0G2JTV2;REV__F1M8A4;REV__A0A0G2K3L9;REV__D3ZZ81;REV__A0A1B0GWM2;REV__A0A8I6AM56;REV__A0A8I6AK94;REV__A0A1B0GWS0	16;15;15;15;15;15;14;1;1;1;1;1;1;1	Non-muscle caldesmon	Cald1	tr|A0A8I6GEY4|A0A8I6GEY4_RAT Non-muscle caldesmon OS=Rattus norvegicus OX=10116 GN=Cald1 PE=4 SV=1;tr|A0A8I6A6T4|A0A8I6A6T4_RAT Non-muscle caldesmon OS=Rattus norvegicus OX=10116 GN=Cald1 PE=4 SV=1;tr|G3V9E3|G3V9E3_RAT Non-muscle caldesmon OS=Rattus norveg	14	337530000	0	0	136560000	78309000	0	71335000	51326000	0	0	2690200	2538500	0	1805700	1740600	A0A8I6GEY4, A0A8I6A6T4, G3V9E3, A0A8I6AMH6, A0A8I6GCL3, Q62736, A0A0G2JTV2, REV__F1M8A4, REV__A0A0G2K3L9, REV__D3ZZ81, REV__A0A1B0GWM2, REV__A0A8I6AM56, REV__A0A8I6AK94, REV__A0A1B0GWS0	protein-371	Cald1	2690201	2690201	2538501	2538501	2614351	2614351	1805701	1805701	1740601	1740601	1773151	1773151
1236	D3ZF26	46		Tnks1bp1	tr|D3ZF26|D3ZF26_RAT Tankyrase 1-binding protein 1 OS=Rattus norvegicus OX=10116 GN=Tnks1bp1 PE=1 SV=1	1	1870000000	0	0	467890000	491820000	0	518520000	391810000	0	0	3219900	3255900	0	3564900	2789800	D3ZF26	protein-76	Tnks1bp1	3219901	3219901	3255901	3255901	3237901	3237901	3564901	3564901	2789801	2789801	3177351	3177351
1670	Q5M9F8	27	N-terminal kinase-like protein	Scyl1	sp|Q5M9F8|SCYL1_RAT N-terminal kinase-like protein OS=Rattus norvegicus OX=10116 GN=Scyl1 PE=2 SV=1	1	1646500000	0	0	548500000	341430000	0	449310000	307220000	0	0	5219200	4708500	0	6193100	4383600	Q5M9F8	protein-111	Scyl1	5219201	5219201	4708501	4708501	4963851	4963851	6193101	6193101	4383601	4383601	5288351	5288351
1787	Q9EPH8;A0A0G2JZS2;A0A8I6G441;A0A8I6B3K1;B5DF80;D3ZAS7;D4A5H0	20;19;18;15;10;2;1	Polyadenylate-binding protein 1;Polyadenylate-binding protein	Pabpc1;Pabpc6	sp|Q9EPH8|PABP1_RAT Polyadenylate-binding protein 1 OS=Rattus norvegicus OX=10116 GN=Pabpc1 PE=1 SV=1;tr|A0A0G2JZS2|A0A0G2JZS2_RAT Polyadenylate-binding protein 1 OS=Rattus norvegicus OX=10116 GN=Pabpc1 PE=1 SV=2;tr|A0A8I6G441|A0A8I6G441_RAT Polyadenylate-	7	1058700000	0	0	319970000	266480000	0	270430000	201780000	0	0	4905900	3705200	0	4144600	3430200	Q9EPH8, A0A0G2JZS2, A0A8I6G441, A0A8I6B3K1, B5DF80, D3ZAS7, D4A5H0	protein-190	Pabpc1;Pabpc6	4905901	4905901	3705201	3705201	4305551	4305551	4144601	4144601	3430201	3430201	3787401	3787401
63	A0A8I5ZNQ9;A0A0G2JUL7;B3GNI6-3;B3GNI6;B3GNI6-2;A0A8I6AAG9;A0A8I5ZSZ7;B5DFG5;A0A0U1RRN9;A0A0U1RRT8;A0A8I6AA08;A0A0U1RRW2	13;13;13;13;13;12;4;4;4;4;4;2	Septin-11	Septin11	tr|A0A8I5ZNQ9|A0A8I5ZNQ9_RAT Septin-11 OS=Rattus norvegicus OX=10116 GN=Septin11 PE=4 SV=1;tr|A0A0G2JUL7|A0A0G2JUL7_RAT Septin OS=Rattus norvegicus OX=10116 GN=Sept11 PE=1 SV=1;sp|B3GNI6-3|SEP11_RAT Isoform 3 of Septin-11 OS=Rattus norvegicus OX=10116 GN=S	12	778070000	0	0	262510000	161020000	0	218850000	135690000	0	0	4489600	3393400	0	4293800	3340700	A0A8I5ZNQ9, A0A0G2JUL7, B3GNI6, A0A8I6AAG9, A0A8I5ZSZ7, B5DFG5, A0A0U1RRN9, A0A0U1RRT8, A0A8I6AA08, A0A0U1RRW2	protein-275	Septin11	4489601	4489601	3393401	3393401	3941501	3941501	4293801	4293801	3340701	3340701	3817251	3817251
1362	F1LN69;A0A8I6B5X1	27;26		Mink1	tr|F1LN69|F1LN69_RAT Misshapen-like kinase 1 OS=Rattus norvegicus OX=10116 GN=Mink1 PE=1 SV=4;tr|A0A8I6B5X1|A0A8I6B5X1_RAT Misshapen-like kinase 1 OS=Rattus norvegicus OX=10116 GN=Mink1 PE=4 SV=1	2	975230000	0	0	320050000	247400000	0	208530000	199250000	0	0	2970300	2489200	0	1893700	1559000	F1LN69, A0A8I6B5X1	protein-146	Mink1	2970301	2970301	2489201	2489201	2729751	2729751	1893701	1893701	1559001	1559001	1726351	1726351
80	D4A1Y0;A0A0G2JVC2	16;16		Scyl2	tr|D4A1Y0|D4A1Y0_RAT SCY1-like pseudokinase 2 OS=Rattus norvegicus OX=10116 GN=Scyl2 PE=1 SV=1;tr|A0A0G2JVC2|A0A0G2JVC2_RAT SCY1-like pseudokinase 2 OS=Rattus norvegicus OX=10116 GN=Scyl2 PE=1 SV=1	2	727860000	0	0	260770000	168440000	0	148810000	149840000	0	0	3226500	2506500	0	1927900	2280000	D4A1Y0, A0A0G2JVC2	protein-268	Scyl2	3226501	3226501	2506501	2506501	2866501	2866501	1927901	1927901	2280001	2280001	2103951	2103951
1766	Q7TPB7	2		Mal2	tr|Q7TPB7|Q7TPB7_RAT MAL2A OS=Rattus norvegicus OX=10116 GN=Mal2 PE=2 SV=1	1	51558000	0	0	14050000	14518000	0	14891000	8098700	0	0	7025100	5347500	0	5696300	4049400	Q7TPB7	protein-1070	Mal2	7025101	7025101	5347501	5347501	6186301	6186301	5696301	5696301	4049401	4049401	4872851	4872851
431	A0A8I5YBE4;D3ZJ50	17;17		Pkp3	tr|A0A8I5YBE4|A0A8I5YBE4_RAT Plakophilin 3 OS=Rattus norvegicus OX=10116 GN=Pkp3 PE=4 SV=1;tr|D3ZJ50|D3ZJ50_RAT Plakophilin 3 OS=Rattus norvegicus OX=10116 GN=Pkp3 PE=1 SV=1	2	456680000	8849100	0	141540000	81723000	0	126260000	98308000	188280	0	2283000	1456100	0	1836400	1742700	A0A8I5YBE4, D3ZJ50	protein-336	Pkp3	12.1255	2283001	7.73366	1456101	9.92958	1869551	9.75351	1836401	9.25585	1742701	9.50468	1789551
1413	F7DLY1;A0A8I5XWE3	16;14		Eps8l2	tr|F7DLY1|F7DLY1_RAT EPS8-like 2 OS=Rattus norvegicus OX=10116 GN=Eps8l2 PE=1 SV=2;tr|A0A8I5XWE3|A0A8I5XWE3_RAT EPS8-like 2 OS=Rattus norvegicus OX=10116 GN=Eps8l2 PE=4 SV=1	2	444240000	0	0	193030000	133370000	0	72091000	45757000	0	0	3272600	2682400	0	1162300	1087300	F7DLY1, A0A8I5XWE3	protein-308	Eps8l2	3272601	3272601	2682401	2682401	2977501	2977501	1162301	1162301	1087301	1087301	1124801	1124801
907	A0A8I6GLJ4;A0A8I6AFH0;F7F288	5;5;5			tr|A0A8I6GLJ4|A0A8I6GLJ4_RAT B-cell receptor-associated protein 29 OS=Rattus norvegicus OX=10116 GN=Bcap29 PE=4 SV=1;tr|A0A8I6AFH0|A0A8I6AFH0_RAT B-cell receptor-associated protein 29 OS=Rattus norvegicus OX=10116 GN=Bcap29 PE=4 SV=1;tr|F7F288|F7F288_RAT B	3	188430000	0	0	29678000	20908000	0	76654000	61186000	0	0	2282900	1608300	0	5896500	4706600	A0A8I6GLJ4, A0A8I6AFH0, F7F288	protein-839	Bcap29	2282901	2282901	1608301	1608301	1945601	1945601	5896501	5896501	4706601	4706601	5301551	5301551
525	A0A8I5ZNH9;A0A8I6GK23;F1LN75;A0A8I6GM30;Q9QZR6;Q9QZR6-2;Q9QZR6-3;Q9QZR6-4	34;30;30;30;27;22;16;15	Septin-9	Septin9	tr|A0A8I5ZNH9|A0A8I5ZNH9_RAT Septin-9 OS=Rattus norvegicus OX=10116 GN=Septin9 PE=4 SV=1;tr|A0A8I6GK23|A0A8I6GK23_RAT Septin-9 OS=Rattus norvegicus OX=10116 GN=Septin9 PE=4 SV=1;tr|F1LN75|F1LN75_RAT Septin-9 OS=Rattus norvegicus OX=10116 GN=Septin9 PE=1 SV	8	5197200000	0	7759400	2007100000	1006500000	0	1289300000	886510000	0	184750	30806000	17953000	0	20662000	14696000	A0A8I5ZNH9, A0A8I6GK23, F1LN75, A0A8I6GM30, Q9QZR6	protein-66	Septin9	30806001	166.743	17953001	97.174	24379501	131.959	20662001	20662001	14696001	14696001	17679001	17679001
342	A0A0H2UHQ0;Q794F9	5;5	4F2 cell-surface antigen heavy chain	Slc3a2	tr|A0A0H2UHQ0|A0A0H2UHQ0_RAT 4F2 cell-surface antigen heavy chain OS=Rattus norvegicus OX=10116 GN=Slc3a2 PE=1 SV=1;sp|Q794F9|4F2_RAT 4F2 cell-surface antigen heavy chain OS=Rattus norvegicus OX=10116 GN=Slc3a2 PE=1 SV=1	2	110620000	0	0	32748000	29927000	0	25083000	22861000	0	0	1246700	1246900	0	1045100	952560	A0A0H2UHQ0, Q794F9	protein-739	Slc3a2	1246701	1246701	1246901	1246901	1246801	1246801	1045101	1045101	952561	952561	998831	998831
1387	F1LYG2	50		Sipa1l3	tr|F1LYG2|F1LYG2_RAT RCG54282 OS=Rattus norvegicus OX=10116 GN=Sipa1l3 PE=1 SV=3	1	2621200000	0	0	820890000	583680000	0	679330000	537320000	0	0	4346000	3492500	0	3926200	2811600	F1LYG2	protein-77	Sipa1l3	4346001	4346001	3492501	3492501	3919251	3919251	3926201	3926201	2811601	2811601	3368901	3368901
91	A0A0G2JW94;A0A8I5Y9G0	24;23			tr|A0A0G2JW94|A0A0G2JW94_RAT Clathrin interactor 1 OS=Rattus norvegicus OX=10116 GN=Clint1 PE=1 SV=2;tr|A0A8I5Y9G0|A0A8I5Y9G0_RAT Clathrin interactor 1 OS=Rattus norvegicus OX=10116 GN=Clint1 PE=4 SV=1	2	7284300000	0	0	2711700000	1734800000	0	1686800000	1150900000	0	0	71589000	41263000	0	36737000	26461000	A0A0G2JW94, A0A8I5Y9G0	protein-106	Clint1	71589001	71589001	41263001	41263001	56426001	56426001	36737001	36737001	26461001	26461001	31599001	31599001
557	A0A8I6AIM2;A0A8I5ZQH3;F1LW22;A0A8I6A8L0;A0A8I6GJB2	15;15;14;14;13		Pard3b	tr|A0A8I6AIM2|A0A8I6AIM2_RAT Par-3 family cell polarity regulator beta OS=Rattus norvegicus OX=10116 GN=Pard3b PE=4 SV=1;tr|A0A8I5ZQH3|A0A8I5ZQH3_RAT Par-3 family cell polarity regulator beta OS=Rattus norvegicus OX=10116 GN=Pard3b PE=4 SV=1;tr|F1LW22|F1LW	5	393080000	0	0	103460000	87114000	0	103580000	98934000	0	0	1029400	1172100	0	1365500	1212200	A0A8I6AIM2, A0A8I5ZQH3, F1LW22, A0A8I6A8L0, A0A8I6GJB2	protein-361	Pard3b	1029401	1029401	1172101	1172101	1100751	1100751	1365501	1365501	1212201	1212201	1288851	1288851
1623	Q2PQA9;A0A0G2K070;G3V6L4;F1M8F2;A0A8I6APJ1;A0A0G2K0Q2;Q6QLM7;P56536	24;6;6;6;6;6;4;1	Kinesin-1 heavy chain	Kif5b	sp|Q2PQA9|KINH_RAT Kinesin-1 heavy chain OS=Rattus norvegicus OX=10116 GN=Kif5b PE=1 SV=1	8	595980000	0	0	258660000	144760000	0	104860000	87704000	0	0	2539900	2028800	0	1507100	1292600	Q2PQA9, A0A0G2K070, G3V6L4, F1M8F2, A0A8I6APJ1, A0A0G2K0Q2, Q6QLM7, P56536	protein-189	Kif5b	2539901	2539901	2028801	2028801	2284351	2284351	1507101	1507101	1292601	1292601	1399851	1399851
1032	A0A8I6AV84;A0A8I6GKY5;D4A7U1	8;8;8		Zyx	tr|A0A8I6AV84|A0A8I6AV84_RAT Zyxin OS=Rattus norvegicus OX=10116 GN=Zyx PE=4 SV=1;tr|A0A8I6GKY5|A0A8I6GKY5_RAT Zyxin OS=Rattus norvegicus OX=10116 GN=Zyx PE=4 SV=1;tr|D4A7U1|D4A7U1_RAT Zyxin OS=Rattus norvegicus OX=10116 GN=Zyx PE=1 SV=2	3	403100000	0	0	94135000	93558000	0	108110000	107300000	0	0	3373900	2492200	0	3298400	2566200	A0A8I6AV84, A0A8I6GKY5, D4A7U1	protein-462	Zyx	3373901	3373901	2492201	2492201	2933051	2933051	3298401	3298401	2566201	2566201	2932301	2932301
573	A0A8I5ZR48;A0A8I5ZWT3;A0A8I6AMI4;A0A0G2K174;A0A8I6AAI2;A0A0G2K8R3	60;60;59;58;56;56			tr|A0A8I5ZR48|A0A8I5ZR48_RAT LIM domain 7 OS=Rattus norvegicus OX=10116 GN=Lmo7 PE=4 SV=1;tr|A0A8I5ZWT3|A0A8I5ZWT3_RAT LIM domain 7 OS=Rattus norvegicus OX=10116 GN=Lmo7 PE=4 SV=1;tr|A0A8I6AMI4|A0A8I6AMI4_RAT LIM domain 7 OS=Rattus norvegicus OX=10116 GN=L	6	6481400000	0	0	2037700000	1122000000	0	2008700000	1313100000	0	0	15558000	9336100	0	13803000	10427000	A0A8I5ZR48, A0A8I5ZWT3, A0A8I6AMI4, A0A0G2K174, A0A8I6AAI2, A0A0G2K8R3	protein-45	Lmo7	15558001	15558001	9336101	9336101	12447051	12447051	13803001	13803001	10427001	10427001	12115001	12115001
1780	Q920Q0;A0A8I6AUR8;A0A8I6G597;A0A8I6AJZ7	14;13;13;6	Paralemmin-1	Palm	sp|Q920Q0|PALM_RAT Paralemmin-1 OS=Rattus norvegicus OX=10116 GN=Palm PE=1 SV=1;tr|A0A8I6AUR8|A0A8I6AUR8_RAT Paralemmin-1 OS=Rattus norvegicus OX=10116 GN=Palm PE=4 SV=1;tr|A0A8I6G597|A0A8I6G597_RAT Paralemmin-1 OS=Rattus norvegicus OX=10116 GN=Palm PE=4 S	4	650510000	0	0	204000000	163410000	0	169820000	113270000	0	0	8631200	6325200	0	6524000	4384000	Q920Q0, A0A8I6AUR8, A0A8I6G597, A0A8I6AJZ7	protein-290	Palm	8631201	8631201	6325201	6325201	7478201	7478201	6524001	6524001	4384001	4384001	5454001	5454001
443	A0A8I5YC58;A0A8I6AHS1;A0A8I6A0Q5;O35964;A0A8I6ABD8;A0A8I6GFM2;A0A8I5ZRH7;O35179	10;10;10;10;2;2;2;2	Endophilin-A2	Sh3gl1	tr|A0A8I5YC58|A0A8I5YC58_RAT Endophilin-A2 OS=Rattus norvegicus OX=10116 GN=Sh3gl1 PE=4 SV=1;tr|A0A8I6AHS1|A0A8I6AHS1_RAT Endophilin-A2 OS=Rattus norvegicus OX=10116 GN=Sh3gl1 PE=4 SV=1;tr|A0A8I6A0Q5|A0A8I6A0Q5_RAT Endophilin-A2 OS=Rattus norvegicus OX=101	8	229080000	0	0	60466000	41974000	0	66643000	59998000	0	0	3779200	2437100	0	4165200	3749900	A0A8I5YC58, A0A8I6AHS1, A0A8I6A0Q5, O35964, A0A8I6ABD8, A0A8I6GFM2, A0A8I5ZRH7, O35179	protein-526	Sh3gl1	3779201	3779201	2437101	2437101	3108151	3108151	4165201	4165201	3749901	3749901	3957551	3957551
1098	A0A8I6GK73;A0A8I6AMR7;D4A8T3;A0A8I5ZKX4;A0A8I6GES6;A0A8I6A7F9	6;4;4;4;4;4		Copz1	tr|A0A8I6GK73|A0A8I6GK73_RAT COPI coat complex subunit zeta 1 OS=Rattus norvegicus OX=10116 GN=Copz1 PE=4 SV=1;tr|A0A8I6AMR7|A0A8I6AMR7_RAT COPI coat complex subunit zeta 1 OS=Rattus norvegicus OX=10116 GN=Copz1 PE=4 SV=1;tr|D4A8T3|D4A8T3_RAT Coatomer subu	6	140890000	0	0	38682000	22592000	0	45366000	34250000	0	0	6006200	3770100	0	7429200	5880900	A0A8I6GK73, A0A8I6AMR7, D4A8T3, A0A8I5ZKX4, A0A8I6GES6, A0A8I6A7F9	protein-578	Copz1	6006201	6006201	3770101	3770101	4888151	4888151	7429201	7429201	5880901	5880901	6655051	6655051
501	A0A8I5ZLZ9;A0A8I5ZSX9;P55161;A0A8I5ZXW3;F1LSM5	25;25;25;24;22	Nck-associated protein 1	Nckap1	tr|A0A8I5ZLZ9|A0A8I5ZLZ9_RAT NCK-associated protein 1, isoform CRA_b OS=Rattus norvegicus OX=10116 GN=Nckap1 PE=4 SV=1;tr|A0A8I5ZSX9|A0A8I5ZSX9_RAT NCK-associated protein 1, isoform CRA_a OS=Rattus norvegicus OX=10116 GN=Nckap1 PE=4 SV=1;sp|P55161|NCKP1_RA	5	586230000	0	0	198030000	126680000	0	148800000	112730000	0	0	2074100	1595200	0	1600800	1351700	A0A8I5ZLZ9, A0A8I5ZSX9, P55161, A0A8I5ZXW3, F1LSM5	protein-194	Nckap1	2074101	2074101	1595201	1595201	1834651	1834651	1600801	1600801	1351701	1351701	1476251	1476251
182	A0A0G2K162;D3ZM69;D3ZDT1;D3ZAY7;D3ZAY2	50;49;46;39;33		Epb41l2	tr|A0A0G2K162|A0A0G2K162_RAT Erythrocyte membrane protein band 4.1-like 2 OS=Rattus norvegicus OX=10116 GN=Epb41l2 PE=1 SV=2;tr|D3ZM69|D3ZM69_RAT Erythrocyte membrane protein band 4.1-like 2 OS=Rattus norvegicus OX=10116 GN=Epb41l2 PE=1 SV=2;tr|D3ZDT1|D3ZD	5	5592300000	0	0	2078500000	1168600000	0	1293400000	1051700000	0	0	18642000	10697000	0	11393000	9512400	A0A0G2K162, D3ZM69, D3ZDT1, D3ZAY7, D3ZAY2	protein-51	Epb41l2	18642001	18642001	10697001	10697001	14669501	14669501	11393001	11393001	9512401	9512401	10452701	10452701
277	A0A8I6A8I6;A0A0G2K890;A0A8I5Y4R7;P31977;A0A1W2Q6E9;A0A8I5ZR49;A0A8I5ZWW5	19;19;19;19;5;5;1	Ezrin	Ezr	tr|A0A8I6A8I6|A0A8I6A8I6_RAT Ezrin OS=Rattus norvegicus OX=10116 GN=Ezr PE=4 SV=1;tr|A0A0G2K890|A0A0G2K890_RAT Ezrin OS=Rattus norvegicus OX=10116 GN=Ezr PE=1 SV=2;tr|A0A8I5Y4R7|A0A8I5Y4R7_RAT Ezrin OS=Rattus norvegicus OX=10116 GN=Ezr PE=4 SV=1;sp|P31977|	7	951040000	0	0	372360000	212210000	0	233450000	133030000	0	0	6504000	5364700	0	4966500	3172500	A0A8I6A8I6, A0A0G2K890, A0A8I5Y4R7, P31977, A0A1W2Q6E9, A0A8I5ZR49, A0A8I5ZWW5	protein-258	Ezr	6504001	6504001	5364701	5364701	5934351	5934351	4966501	4966501	3172501	3172501	4069501	4069501
479	A0A8I5ZL13;F1M124	25;25		Cobll1	tr|A0A8I5ZL13|A0A8I5ZL13_RAT Cordon-bleu WH2 repeat protein-like 1 OS=Rattus norvegicus OX=10116 GN=Cobll1 PE=4 SV=1;tr|F1M124|F1M124_RAT Cordon-bleu WH2 repeat protein-like 1 OS=Rattus norvegicus OX=10116 GN=Cobll1 PE=1 SV=3	2	599060000	0	0	203360000	116050000	0	141100000	138560000	0	0	1490500	1127300	0	1326100	1506000	A0A8I5ZL13, F1M124	protein-223	Cobll1	1490501	1490501	1127301	1127301	1308901	1308901	1326101	1326101	1506001	1506001	1416051	1416051
376	A0A8I6ADG5;A0A8I5Y059;A0A8I5ZNA5;F7FK74;B4F7F3	22;22;22;22;22		Arvcf	tr|A0A8I6ADG5|A0A8I6ADG5_RAT ARVCF, delta catenin family member OS=Rattus norvegicus OX=10116 GN=Arvcf PE=4 SV=1;tr|A0A8I5Y059|A0A8I5Y059_RAT ARVCF, delta catenin family member OS=Rattus norvegicus OX=10116 GN=Arvcf PE=4 SV=1;tr|A0A8I5ZNA5|A0A8I5ZNA5_RAT A	5	584890000	0	2169100	204820000	131700000	0	104520000	141690000	0	46150	3357600	2149800	0	1548900	2055800	A0A8I6ADG5, A0A8I5Y059, A0A8I5ZNA5, F7FK74, B4F7F3	protein-185	Arvcf	3357601	72.7525	2149801	46.5819	2753701	59.6672	1548901	1548901	2055801	2055801	1802351	1802351
848	A0A8I6AAN6;A0A8I6ANE0;P47942;A0A8I6ANJ3;A0A8I6ALU3;A0A8I6A2Y7;Q62950;A0A8I6AUS8;Q62952;Q62952-2	13;13;13;2;2;2;2;1;1;1	Dihydropyrimidinase-related protein 2	Dpysl2	tr|A0A8I6AAN6|A0A8I6AAN6_RAT Dihydropyrimidinase-related protein 2 OS=Rattus norvegicus OX=10116 GN=Dpysl2 PE=4 SV=1;tr|A0A8I6ANE0|A0A8I6ANE0_RAT Dihydropyrimidinase-related protein 2 OS=Rattus norvegicus OX=10116 GN=Dpysl2 PE=4 SV=1;sp|P47942|DPYL2_RAT Di	10	281980000	0	0	92130000	53079000	0	83531000	53237000	0	0	2422200	1658700	0	1817200	1663700	A0A8I6AAN6, A0A8I6ANE0, P47942, A0A8I6ANJ3, A0A8I6ALU3, A0A8I6A2Y7, Q62950, A0A8I6AUS8, Q62952	protein-339	Dpysl2	2422201	2422201	1658701	1658701	2040451	2040451	1817201	1817201	1663701	1663701	1740451	1740451
1399	F1M7Y5	6	Protein kinase C iota type	Prkci	sp|F1M7Y5|KPCI_RAT Protein kinase C iota type OS=Rattus norvegicus OX=10116 GN=Prkci PE=1 SV=1	1	143980000	0	0	30316000	32141000	0	47006000	34520000	0	0	901910	764970	0	848370	745660	F1M7Y5	protein-709	Prkci	901911	901911	764971	764971	833441	833441	848371	848371	745661	745661	797016	797016
1616	Q08851-2;Q08851	5;5	Syntaxin-5	Stx5	sp|Q08851-2|STX5_RAT Isoform 2 of Syntaxin-5 OS=Rattus norvegicus OX=10116 GN=Stx5;sp|Q08851|STX5_RAT Syntaxin-5 OS=Rattus norvegicus OX=10116 GN=Stx5 PE=1 SV=2	2	101010000	0	0	31154000	21113000	0	28165000	20578000	0	0	1417800	1172900	0	1332300	1018700	Q08851	protein-713	Stx5	1417801	1417801	1172901	1172901	1295351	1295351	1332301	1332301	1018701	1018701	1175501	1175501
904	D3ZW15;A0A8I6AF73;A0A8I6GKR9	22;22;21		Sec24b	tr|D3ZW15|D3ZW15_RAT SEC24 homolog B, COPII coat complex component OS=Rattus norvegicus OX=10116 GN=Sec24b PE=3 SV=2;tr|A0A8I6AF73|A0A8I6AF73_RAT SEC24 homolog B, COPII coat complex component OS=Rattus norvegicus OX=10116 GN=Sec24b PE=4 SV=1;tr|A0A8I6GKR9|	3	730660000	0	0	249400000	138940000	0	196790000	145540000	0	0	2506900	1648300	0	1841400	1756700	D3ZW15, A0A8I6AF73, A0A8I6GKR9	protein-200	Sec24b	2506901	2506901	1648301	1648301	2077601	2077601	1841401	1841401	1756701	1756701	1799051	1799051
636	A0A8I5ZV08;F1LPA4;A0A0G2K6J2;A0A8I5ZK64;A0A8I5ZQ41;O08874	12;12;11;11;11;11	Serine/threonine-protein kinase N2	Pkn2	tr|A0A8I5ZV08|A0A8I5ZV08_RAT Serine/threonine-protein kinase N2 OS=Rattus norvegicus OX=10116 GN=Pkn2 PE=4 SV=1;tr|F1LPA4|F1LPA4_RAT Protein kinase C OS=Rattus norvegicus OX=10116 GN=Pkn2 PE=1 SV=1;tr|A0A0G2K6J2|A0A0G2K6J2_RAT Protein kinase C OS=Rattus no	6	135020000	3268900	0	31770000	31828000	0	39513000	28640000	59435	0	577630	451430	0	608350	436100	A0A8I5ZV08, F1LPA4, A0A0G2K6J2, A0A8I5ZK64, A0A8I5ZQ41, O08874	protein-479	Pkn2	9.71854	577631	7.59525	451431	8.65689	514531	10.2354	608351	7.33732	436101	8.78636	522226
798	A0A8I6A6A2;G3V7I8	36;35		Slk	tr|A0A8I6A6A2|A0A8I6A6A2_RAT RCG57812, isoform CRA_a OS=Rattus norvegicus OX=10116 GN=Slk PE=4 SV=1;tr|G3V7I8|G3V7I8_RAT Non-specific serine/threonine protein kinase OS=Rattus norvegicus OX=10116 GN=Slk PE=1 SV=1	2	1111300000	0	0	348260000	312290000	0	268960000	181760000	0	0	3941100	3832700	0	3594600	2155700	A0A8I6A6A2, G3V7I8	protein-123	Slk	3941101	3941101	3832701	3832701	3886901	3886901	3594601	3594601	2155701	2155701	2875151	2875151
1346	D4ACK1;M0RBV9	11;2		Nup214	tr|D4ACK1|D4ACK1_RAT Nucleoporin 214 OS=Rattus norvegicus OX=10116 GN=Nup214 PE=1 SV=3	2	160880000	0	0	33309000	36975000	0	45166000	45430000	0	0	386260	394720	0	586580	563210	D4ACK1, M0RBV9	protein-430	Nup214	386261	386261	394721	394721	390491	390491	586581	586581	563211	563211	574896	574896
579	A0A8I5ZRB4;Q5XFX0;A0A8I5ZQ04;P37805	14;14;7;2	Transgelin-2	Tagln2	tr|A0A8I5ZRB4|A0A8I5ZRB4_RAT Transgelin-2 OS=Rattus norvegicus OX=10116 GN=Tagln2 PE=4 SV=1;sp|Q5XFX0|TAGL2_RAT Transgelin-2 OS=Rattus norvegicus OX=10116 GN=Tagln2 PE=1 SV=1;tr|A0A8I5ZQ04|A0A8I5ZQ04_RAT Transgelin-2 OS=Rattus norvegicus OX=10116 GN=Tagln2	4	2734300000	0	0	949650000	582000000	0	770380000	432230000	0	0	59180000	35984000	0	46596000	25857000	A0A8I5ZRB4, Q5XFX0, A0A8I5ZQ04, P37805	protein-171	Tagln2	59180001	59180001	35984001	35984001	47582001	47582001	46596001	46596001	25857001	25857001	36226501	36226501
1450	G3V7L9;Q9ESV1	27;25	Leucine zipper protein 1	Luzp1	tr|G3V7L9|G3V7L9_RAT Leucine zipper protein 1 OS=Rattus norvegicus OX=10116 GN=Luzp1 PE=1 SV=1;sp|Q9ESV1|LUZP1_RAT Leucine zipper protein 1 OS=Rattus norvegicus OX=10116 GN=Luzp1 PE=1 SV=1	2	637330000	0	0	202400000	125210000	0	180990000	128720000	0	0	1977000	1382100	0	2104300	1588600	G3V7L9, Q9ESV1	protein-203	Luzp1	1977001	1977001	1382101	1382101	1679551	1679551	2104301	2104301	1588601	1588601	1846451	1846451
1233	D3ZED6	16		Usp43	tr|D3ZED6|D3ZED6_RAT Ubiquitin-specific peptidase 43 OS=Rattus norvegicus OX=10116 GN=Usp43 PE=4 SV=2	1	170330000	0	0	38429000	28338000	0	50416000	53147000	0	0	502900	418880	0	657090	732780	D3ZED6	protein-408	Usp43	502901	502901	418881	418881	460891	460891	657091	657091	732781	732781	694936	694936
770	A0A8I6A421;D3ZQQ1;A0A8I6AS48;A0A8I5ZX25	25;25;21;21		Aftph	tr|A0A8I6A421|A0A8I6A421_RAT Aftiphilin OS=Rattus norvegicus OX=10116 GN=Aftph PE=4 SV=1;tr|D3ZQQ1|D3ZQQ1_RAT Aftiphilin OS=Rattus norvegicus OX=10116 GN=Aftph PE=1 SV=1;tr|A0A8I6AS48|A0A8I6AS48_RAT Aftiphilin OS=Rattus norvegicus OX=10116 GN=Aftph PE=4 SV	4	1687900000	0	0	570640000	387570000	0	441860000	287790000	0	0	7954000	6046100	0	6657900	3867700	A0A8I6A421, D3ZQQ1, A0A8I6AS48, A0A8I5ZX25	protein-113	Aftph	7954001	7954001	6046101	6046101	7000051	7000051	6657901	6657901	3867701	3867701	5262801	5262801
958	A0A8I6AK68;A0A0G2K598;A0A8I6AM72	18;17;10			tr|A0A8I6AK68|A0A8I6AK68_RAT Transforming, acidic coiled-coil-containing protein 2 OS=Rattus norvegicus OX=10116 GN=Tacc2 PE=4 SV=1;tr|A0A0G2K598|A0A0G2K598_RAT Transforming, acidic coiled-coil-containing protein 2 OS=Rattus norvegicus OX=10116 GN=Tacc2 PE	3	483660000	0	0	151900000	96862000	0	121390000	113510000	0	0	392950	405100	0	494940	553150	A0A8I6AK68, A0A0G2K598, A0A8I6AM72	protein-259	Tacc2	392951	392951	405101	405101	399026	399026	494941	494941	553151	553151	524046	524046
1467	M0R4V3;O70377;P60881	10;10;1	Synaptosomal-associated protein;Synaptosomal-associated protein 23	Snap23	tr|M0R4V3|M0R4V3_RAT Synaptosomal-associated protein OS=Rattus norvegicus OX=10116 GN=Snap23 PE=3 SV=3;sp|O70377|SNP23_RAT Synaptosomal-associated protein 23 OS=Rattus norvegicus OX=10116 GN=Snap23 PE=1 SV=1	3	369650000	0	0	110130000	116610000	0	86261000	56655000	0	0	5638200	6335100	0	4514400	2575100	M0R4V3, O70377, P60881	protein-343	Snap23	5638201	5638201	6335101	6335101	5986651	5986651	4514401	4514401	2575101	2575101	3544751	3544751
761	D3ZZM3;A0A8I6A3P8;A0A8I6A5F9	11;11;8		Cog4	tr|D3ZZM3|D3ZZM3_RAT Conserved oligomeric Golgi complex subunit 4 OS=Rattus norvegicus OX=10116 GN=Cog4 PE=1 SV=1;tr|A0A8I6A3P8|A0A8I6A3P8_RAT Component of oligomeric golgi complex 4 OS=Rattus norvegicus OX=10116 GN=Cog4 PE=4 SV=1;tr|A0A8I6A5F9|A0A8I6A5F9_	3	247160000	0	0	57259000	11372000	0	97117000	81410000	0	0	364090	264470	0	1246800	1163900	D3ZZM3, A0A8I6A3P8, A0A8I6A5F9	protein-553	Cog4	364091	364091	264471	264471	314281	314281	1246801	1246801	1163901	1163901	1205351	1205351
604	A0A8I5ZSX3;B5DFN2;A0A140TAI8;A0A8I6A7K9;A0A8I5ZKU2;A0A8I6ABA9;A0A8I6A7Z2;D3ZWL6	15;14;12;9;9;9;9;9	Adenosylhomocysteinase	Ahcyl1;Ahcyl2	tr|A0A8I5ZSX3|A0A8I5ZSX3_RAT S-adenosylhomocysteine hydrolase-like protein 1 OS=Rattus norvegicus OX=10116 GN=Ahcyl1 PE=4 SV=1;sp|B5DFN2|SAHH2_RAT S-adenosylhomocysteine hydrolase-like protein 1 OS=Rattus norvegicus OX=10116 GN=Ahcyl1 PE=1 SV=2;tr|A0A140TA	8	1799600000	0	0	668150000	325340000	0	458100000	348060000	0	0	10767000	5786400	0	7594700	6381800	A0A8I5ZSX3, B5DFN2, A0A140TAI8, A0A8I6A7K9, A0A8I5ZKU2, A0A8I6ABA9, A0A8I6A7Z2, D3ZWL6	protein-219	Ahcyl1;Ahcyl2	10767001	10767001	5786401	5786401	8276701	8276701	7594701	7594701	6381801	6381801	6988251	6988251
955	A0A8I6AZ06;A0A8I6AJP4;A0A8I6AQY6;M0R7T1;F1LNB2;A0A8I6ATP4;A0A8I5ZKJ8;A0A8I5XW51;P62024	32;32;29;28;2;2;2;2;2	Phosphatase and actin regulator	Phactr4	tr|A0A8I6AZ06|A0A8I6AZ06_RAT Phosphatase and actin regulator 4 OS=Rattus norvegicus OX=10116 GN=Phactr4 PE=4 SV=1;tr|A0A8I6AJP4|A0A8I6AJP4_RAT Phosphatase and actin regulator 4 OS=Rattus norvegicus OX=10116 GN=Phactr4 PE=4 SV=1;tr|A0A8I6AQY6|A0A8I6AQY6_RAT	9	2293700000	0	0	948400000	504870000	0	474910000	365570000	0	0	11127000	5998500	0	5183100	4897900	A0A8I6AZ06, A0A8I6AJP4, A0A8I6AQY6, M0R7T1, F1LNB2, A0A8I6ATP4, A0A8I5ZKJ8, A0A8I5XW51, P62024	protein-110	Phactr4	11127001	11127001	5998501	5998501	8562751	8562751	5183101	5183101	4897901	4897901	5040501	5040501
1703	Q62848-2;Q62848;Q3S4A5;A0A0H2UHZ3;Q62848-3	15;15;13;12;11	ADP-ribosylation factor GTPase-activating protein 1	Arfgap1	sp|Q62848-2|ARFG1_RAT Isoform 2 of ADP-ribosylation factor GTPase-activating protein 1 OS=Rattus norvegicus OX=10116 GN=Arfgap1;sp|Q62848|ARFG1_RAT ADP-ribosylation factor GTPase-activating protein 1 OS=Rattus norvegicus OX=10116 GN=Arfgap1 PE=1 SV=1;tr|Q3	5	755780000	0	0	244250000	108530000	0	246840000	156150000	0	0	4068100	2270000	0	5390200	4614200	Q62848, Q3S4A5, A0A0H2UHZ3	protein-237	Arfgap1	4068101	4068101	2270001	2270001	3169051	3169051	5390201	5390201	4614201	4614201	5002201	5002201
265	A0A8I5ZV55;A0A0G2K7G2;A0A8I6GAX8;A0A8I6A2S8;A0A0H2UHR9;Q6AYD2	9;9;8;0;0;0			tr|A0A8I5ZV55|A0A8I5ZV55_RAT ArfGAP with FG repeats 2 OS=Rattus norvegicus OX=10116 GN=Agfg2 PE=4 SV=1;tr|A0A0G2K7G2|A0A0G2K7G2_RAT ArfGAP with FG repeats 2 OS=Rattus norvegicus OX=10116 GN=Agfg2 PE=1 SV=2;tr|A0A8I6GAX8|A0A8I6GAX8_RAT ArfGAP with FG repeat	6	229300000	0	0	85422000	50635000	0	51333000	41915000	0	0	5351600	3180300	0	3207000	2610300	A0A8I5ZV55, A0A0G2K7G2, A0A8I6GAX8, A0A8I6A2S8, A0A0H2UHR9, Q6AYD2	protein-443	Agfg2;Stn1;Obfc1	5351601	5351601	3180301	3180301	4265951	4265951	3207001	3207001	2610301	2610301	2908651	2908651
630	A0A8I5ZUN4;A0A8I5ZZY9;A0A8I6ADA2;A0A8I6AG40;D3ZBE9;A0A8I6A5I7;F1M7T0;O88923-3;O88923-6;O88923-2;O88923-4;O88923-5;O88923-1;O88923;A0A8I6G7I4;A0A8I6AAV1	14;14;14;14;14;14;14;14;14;14;14;14;14;14;12;12	Latrophilin-2	Adgrl2;Lphn2	tr|A0A8I5ZUN4|A0A8I5ZUN4_RAT Adhesion G protein-coupled receptor L2 OS=Rattus norvegicus OX=10116 GN=Adgrl2 PE=4 SV=1;tr|A0A8I5ZZY9|A0A8I5ZZY9_RAT Adhesion G protein-coupled receptor L2 OS=Rattus norvegicus OX=10116 GN=Adgrl2 PE=4 SV=1;tr|A0A8I6ADA2|A0A8I6	16	201750000	0	0	51900000	51253000	0	50867000	47727000	0	0	443200	412210	0	438700	480530	A0A8I5ZUN4, A0A8I5ZZY9, A0A8I6ADA2, A0A8I6AG40, D3ZBE9, A0A8I6A5I7, F1M7T0, O88923, A0A8I6G7I4, A0A8I6AAV1	protein-373	Adgrl2;Lphn2	443201	443201	412211	412211	427706	427706	438701	438701	480531	480531	459616	459616
988	G3V624;A0A8I6ANC4;A0A8I6ARY1;B2RYG0;A0A8I6GLR9	5;5;2;2;1	Coronin	Coro1c	tr|G3V624|G3V624_RAT Coronin OS=Rattus norvegicus OX=10116 GN=Coro1c PE=3 SV=2;tr|A0A8I6ANC4|A0A8I6ANC4_RAT Coronin 1C OS=Rattus norvegicus OX=10116 GN=Coro1c PE=4 SV=1	5	39941000	0	0	7101400	10255000	0	10970000	11615000	0	0	394520	397490	0	437070	487250	G3V624, A0A8I6ANC4, A0A8I6ARY1, B2RYG0, A0A8I6GLR9	protein-832	Coro1c	394521	394521	397491	397491	396006	396006	437071	437071	487251	487251	462161	462161
1267	D3ZRE7;A0A8I6AH03	11;10		Swap70	tr|D3ZRE7|D3ZRE7_RAT Switching B-cell complex subunit SWAP70 OS=Rattus norvegicus OX=10116 GN=Swap70 PE=4 SV=2;tr|A0A8I6AH03|A0A8I6AH03_RAT Switching B-cell complex subunit SWAP70 OS=Rattus norvegicus OX=10116 GN=Swap70 PE=4 SV=1	2	292510000	0	0	111240000	68578000	0	61198000	51496000	0	0	1173900	1125400	0	1177000	801190	D3ZRE7, A0A8I6AH03	protein-472	Swap70	1173901	1173901	1125401	1125401	1149651	1149651	1177001	1177001	801191	801191	989096	989096
153	A0A0G2JZY3;A0A8I6GJC5;A0A8I6AHM4;A0A0G2K4S1;A0A8I6G7F0;A0A0G2K1L4;A0A0G2K285;A0A8I5ZKT6;A0A8I6AED1	6;5;1;1;1;1;1;1;1			tr|A0A0G2JZY3|A0A0G2JZY3_RAT RALBP1-associated Eps domain-containing 1 OS=Rattus norvegicus OX=10116 GN=Reps1 PE=1 SV=2;tr|A0A8I6GJC5|A0A8I6GJC5_RAT RALBP1-associated Eps domain-containing 1 OS=Rattus norvegicus OX=10116 GN=Reps1 PE=4 SV=1	9	87763000	0	0	25530000	26527000	0	19832000	15875000	0	0	709150	736870	0	550890	440960	A0A0G2JZY3, A0A8I6GJC5, A0A8I6AHM4, A0A0G2K4S1, A0A8I6G7F0, A0A0G2K1L4, A0A0G2K285, A0A8I5ZKT6, A0A8I6AED1	protein-918	Reps1;Reps2	709151	709151	736871	736871	723011	723011	550891	550891	440961	440961	495926	495926
1801	Q9WU74-3;Q9WU74-2;Q9WU74;A0A8I6GKQ0	9;9;9;8	Lipolysis-stimulated lipoprotein receptor	Lsr	sp|Q9WU74-3|LSR_RAT Isoform 3 of Lipolysis-stimulated lipoprotein receptor OS=Rattus norvegicus OX=10116 GN=Lsr;sp|Q9WU74-2|LSR_RAT Isoform 2 of Lipolysis-stimulated lipoprotein receptor OS=Rattus norvegicus OX=10116 GN=Lsr;sp|Q9WU74|LSR_RAT Lipolysis-stim	4	178590000	0	0	58816000	64394000	0	25957000	29423000	0	0	471500	495590	0	396330	436900	Q9WU74, A0A8I6GKQ0	protein-601	Lsr	471501	471501	495591	495591	483546	483546	396331	396331	436901	436901	416616	416616
1733	Q6AY63;A0A140TAD1;A0A8I6A652	6;4;2	ADP-sugar pyrophosphatase	Nudt5	sp|Q6AY63|NUDT5_RAT ADP-sugar pyrophosphatase OS=Rattus norvegicus OX=10116 GN=Nudt5 PE=2 SV=1;tr|A0A140TAD1|A0A140TAD1_RAT ADP-sugar pyrophosphatase OS=Rattus norvegicus OX=10116 GN=Nudt5 PE=1 SV=2	3	100510000	0	0	35864000	22772000	0	21076000	20800000	0	0	2073400	1455300	0	1044200	1355300	Q6AY63, A0A140TAD1, A0A8I6A652	protein-788	Nudt5	2073401	2073401	1455301	1455301	1764351	1764351	1044201	1044201	1355301	1355301	1199751	1199751
1487	O35828;A0A0G2K9F9	24;23	Coronin-7	Coro7	sp|O35828|CORO7_RAT Coronin-7 OS=Rattus norvegicus OX=10116 GN=Coro7 PE=1 SV=2;tr|A0A0G2K9F9|A0A0G2K9F9_RAT Coronin OS=Rattus norvegicus OX=10116 GN=Coro7 PE=1 SV=1	2	1635900000	0	0	564270000	332420000	0	458550000	280670000	0	0	9067800	5633300	0	7568700	4818200	O35828, A0A0G2K9F9	protein-148	Coro7	9067801	9067801	5633301	5633301	7350551	7350551	7568701	7568701	4818201	4818201	6193451	6193451
1793	Q9JJ19	16	Na(+)/H(+) exchange regulatory cofactor NHE-RF1	Slc9a3r1	sp|Q9JJ19|NHRF1_RAT Na(+)/H(+) exchange regulatory cofactor NHE-RF1 OS=Rattus norvegicus OX=10116 GN=Slc9a3r1 PE=1 SV=3	1	792080000	0	0	284330000	139360000	0	231330000	137050000	0	0	5569300	3539200	0	4860500	3235500	Q9JJ19	protein-251	Slc9a3r1	5569301	5569301	3539201	3539201	4554251	4554251	4860501	4860501	3235501	3235501	4048001	4048001
1662	Q5FVN1	9	Starch-binding domain-containing protein 1	Stbd1	sp|Q5FVN1|STBD1_RAT Starch-binding domain-containing protein 1 OS=Rattus norvegicus OX=10116 GN=Stbd1 PE=1 SV=1	1	410030000	0	0	62173000	48050000	0	170010000	129800000	0	0	1164700	706130	0	3170100	2575200	Q5FVN1	protein-457	Stbd1	1164701	1164701	706131	706131	935416	935416	3170101	3170101	2575201	2575201	2872651	2872651
1122	A0A8J8Y4W9;A0A8I6AP88;A0A8I6GLX8;A0A8I6ALD4	42;41;41;41			tr|A0A8J8Y4W9|A0A8J8Y4W9_RAT RCG48356, isoform CRA_c OS=Rattus norvegicus OX=10116 GN=Tjp2 PE=1 SV=1;tr|A0A8I6AP88|A0A8I6AP88_RAT Tight junction protein 2 OS=Rattus norvegicus OX=10116 GN=Tjp2 PE=4 SV=1;tr|A0A8I6GLX8|A0A8I6GLX8_RAT RCG48356, isoform CRA_b	4	2605400000	0	0	955520000	556340000	0	528050000	565510000	0	0	9253900	5001200	0	4914400	4005400	A0A8J8Y4W9, A0A8I6AP88, A0A8I6GLX8, A0A8I6ALD4	protein-67	Tjp2	9253901	9253901	5001201	5001201	7127551	7127551	4914401	4914401	4005401	4005401	4459901	4459901
762	A0A8I6A3Q6;A0A0G2JTR4;A0A0G2JZZ7;A0A8I6A171;A0A4X0W8E9;A0A8I6GI56	22;15;14;14;14;9			tr|A0A8I6A3Q6|A0A8I6A3Q6_RAT Active breakpoint cluster region-related protein OS=Rattus norvegicus OX=10116 GN=Abr PE=4 SV=1;sp|A0A0G2JTR4|ABR_RAT Active breakpoint cluster region-related protein OS=Rattus norvegicus OX=10116 GN=Abr PE=1 SV=2;tr|A0A0G2JZZ7	6	717290000	0	0	187510000	196380000	0	208200000	125200000	0	0	2484400	2971800	0	3100200	1801500	A0A8I6A3Q6, A0A0G2JTR4, A0A0G2JZZ7, A0A8I6A171, A0A4X0W8E9, A0A8I6GI56	protein-214	Abr	2484401	2484401	2971801	2971801	2728101	2728101	3100201	3100201	1801501	1801501	2450851	2450851
1750	Q6P756;A0A8I5ZWA4;Q6P756-2;A0A8I6A1Y0	9;7;6;5	Adaptin ear-binding coat-associated protein 2	Necap2	sp|Q6P756|NECP2_RAT Adaptin ear-binding coat-associated protein 2 OS=Rattus norvegicus OX=10116 GN=Necap2 PE=1 SV=2;tr|A0A8I5ZWA4|A0A8I5ZWA4_RAT Adaptin ear-binding coat-associated protein 2 OS=Rattus norvegicus OX=10116 GN=Necap2 PE=4 SV=1;sp|Q6P756-2|NEC	4	331680000	0	0	109800000	67415000	0	94998000	59474000	0	0	4708300	2989200	0	3829600	2553500	Q6P756, A0A8I5ZWA4, A0A8I6A1Y0	protein-403	Necap2	4708301	4708301	2989201	2989201	3848751	3848751	3829601	3829601	2553501	2553501	3191551	3191551
1301	D4A053;A0A8I6A0R5;A0A8I6GJZ2;Q7TP36;F1LVL5;A0A8I5XVY8;F1LP26	47;46;44;44;2;2;2	Protein Shroom2	Shroom2	tr|D4A053|D4A053_RAT Protein Shroom2 OS=Rattus norvegicus OX=10116 GN=Shroom2 PE=1 SV=3;tr|A0A8I6A0R5|A0A8I6A0R5_RAT Protein Shroom2 OS=Rattus norvegicus OX=10116 GN=Shroom2 PE=4 SV=1;tr|A0A8I6GJZ2|A0A8I6GJZ2_RAT Protein Shroom2 OS=Rattus norvegicus OX=101	7	2587000000	0	0	740090000	428760000	0	886200000	531980000	0	0	3382500	2331400	0	4635900	2805100	D4A053, A0A8I6A0R5, A0A8I6GJZ2, Q7TP36, F1LVL5, A0A8I5XVY8, F1LP26	protein-63	Shroom2	3382501	3382501	2331401	2331401	2856951	2856951	4635901	4635901	2805101	2805101	3720501	3720501
1627	Q3KR97;Q3KR97-2;D4A901	24;20;1	Brain-specific angiogenesis inhibitor 1-associated protein 2-like protein 1	Baiap2l1	sp|Q3KR97|BI2L1_RAT Brain-specific angiogenesis inhibitor 1-associated protein 2-like protein 1 OS=Rattus norvegicus OX=10116 GN=Baiap2l1 PE=1 SV=1;sp|Q3KR97-2|BI2L1_RAT Isoform 2 of Brain-specific angiogenesis inhibitor 1-associated protein 2-like protein	3	1743300000	0	1954200	675150000	300090000	0	450230000	315840000	0	54283	13977000	7202400	0	11014000	7234200	Q3KR97, D4A901	protein-152	Baiap2l1	13977001	257.479	7202401	132.68	10589701	195.08	11014001	11014001	7234201	7234201	9124101	9124101
1253	D3ZLD5;A0A0G2K5A4	59;58		Golga3	tr|D3ZLD5|D3ZLD5_RAT Golgin A3 OS=Rattus norvegicus OX=10116 GN=Golga3 PE=1 SV=2;tr|A0A0G2K5A4|A0A0G2K5A4_RAT Uncharacterized protein OS=Rattus norvegicus OX=10116 GN=AABR07059632.3 PE=4 SV=2	2	3175500000	0	0	1264000000	715090000	0	708360000	488030000	0	0	7738000	4736000	0	4889400	3171800	D3ZLD5, A0A0G2K5A4	protein-55	Golga3	7738001	7738001	4736001	4736001	6237001	6237001	4889401	4889401	3171801	3171801	4030601	4030601
618	A0A8I5ZTX2;D4A9W1	33;32		Ccdc88c	tr|A0A8I5ZTX2|A0A8I5ZTX2_RAT Coiled-coil domain-containing 88C OS=Rattus norvegicus OX=10116 GN=Ccdc88c PE=4 SV=1;tr|D4A9W1|D4A9W1_RAT Coiled-coil domain-containing 88C OS=Rattus norvegicus OX=10116 GN=Ccdc88c PE=4 SV=3	2	609660000	0	0	178870000	107130000	0	172520000	151140000	0	0	970700	655320	0	749430	822510	A0A8I5ZTX2, D4A9W1	protein-167	Ccdc88c	970701	970701	655321	655321	813011	813011	749431	749431	822511	822511	785971	785971
825	A0A8I6AMD2;A0A8I6ASA9;M0R7A6;A0A8I6A8K6	37;37;37;37		Itsn2	tr|A0A8I6AMD2|A0A8I6AMD2_RAT Intersectin 2 OS=Rattus norvegicus OX=10116 GN=Itsn2 PE=4 SV=1;tr|A0A8I6ASA9|A0A8I6ASA9_RAT Intersectin 2 OS=Rattus norvegicus OX=10116 GN=Itsn2 PE=4 SV=1;tr|M0R7A6|M0R7A6_RAT Intersectin 2 OS=Rattus norvegicus OX=10116 GN=Itsn	4	1914100000	0	0	663770000	415950000	0	514760000	319650000	0	0	4105000	2647800	0	2714000	1827600	A0A8I6AMD2, A0A8I6ASA9, M0R7A6, A0A8I6A8K6	protein-82	Itsn2	4105001	4105001	2647801	2647801	3376401	3376401	2714001	2714001	1827601	1827601	2270801	2270801
163	A0A0G2K0B4;A0A0G2K8P3;A0A8I5ZLT5;A0A8I6GFW6;Q62940;A0A8I6ANY7;A0A8I6AJU5;A0A8I6ATW8;A0A8I6AED0;F1LRN8	13;13;12;12;12;11;11;3;3;1	E3 ubiquitin-protein ligase NEDD4	Nedd4	tr|A0A0G2K0B4|A0A0G2K0B4_RAT E3 ubiquitin-protein ligase OS=Rattus norvegicus OX=10116 GN=Nedd4 PE=1 SV=2;tr|A0A0G2K8P3|A0A0G2K8P3_RAT E3 ubiquitin-protein ligase OS=Rattus norvegicus OX=10116 GN=Nedd4 PE=1 SV=1;tr|A0A8I5ZLT5|A0A8I5ZLT5_RAT E3 ubiquitin-pr	10	201840000	1800700	0	66479000	34068000	0	56042000	43454000	43920	0	1180700	762530	0	1078400	729790	A0A0G2K0B4, A0A0G2K8P3, A0A8I5ZLT5, A0A8I6GFW6, Q62940, A0A8I6ANY7, A0A8I6AJU5, A0A8I6ATW8, A0A8I6AED0, F1LRN8	protein-410	Nedd4	26.8824	1180701	17.3614	762531	22.1219	971616	24.5532	1078401	16.616	729791	20.5846	904096
1412	F6PUC8;A0A8I6ACL2;A0A0G2K3H2;F1LRS2;A0A8I6ANH8;A0A8I5ZNP4	77;76;76;73;4;2		Dock7	tr|F6PUC8|F6PUC8_RAT Dedicator of cytokinesis 7 OS=Rattus norvegicus OX=10116 GN=Dock7 PE=4 SV=1;tr|A0A8I6ACL2|A0A8I6ACL2_RAT Dedicator of cytokinesis 7 OS=Rattus norvegicus OX=10116 GN=Dock7 PE=4 SV=1;tr|A0A0G2K3H2|A0A0G2K3H2_RAT Dedicator of cytokinesis	6	9581000000	0	3415700	3606700000	1848200000	0	2599600000	1523100000	0	31922	21281000	10910000	0	14704000	9230900	F6PUC8, A0A8I6ACL2, A0A0G2K3H2, F1LRS2, A0A8I6ANH8, A0A8I5ZNP4	protein-31	Dock7	21281001	666.635	10910001	341.76	16095501	504.198	14704001	14704001	9230901	9230901	11967451	11967451
258	A0A0G2K6T9;A0A8I6AAW9;A0A8I5XVV3	22;22;10			tr|A0A0G2K6T9|A0A0G2K6T9_RAT Protocadherin 1 OS=Rattus norvegicus OX=10116 GN=Pcdh1 PE=1 SV=2;tr|A0A8I6AAW9|A0A8I6AAW9_RAT Protocadherin 1 OS=Rattus norvegicus OX=10116 GN=Pcdh1 PE=4 SV=1	3	939720000	0	0	344280000	211930000	0	222270000	161230000	0	0	4343200	2667200	0	3142400	2172700	A0A0G2K6T9, A0A8I6AAW9, A0A8I5XVV3	protein-164	Pcdh1	4343201	4343201	2667201	2667201	3505201	3505201	3142401	3142401	2172701	2172701	2657551	2657551
720	A0A8I6A147;A0A8I5ZWT7	15;2			tr|A0A8I6A147|A0A8I6A147_RAT Perilipin 3 OS=Rattus norvegicus OX=10116 GN=Plin3 PE=4 SV=1	2	2662000000	0	0	931350000	538600000	0	748500000	443530000	0	0	26309000	14797000	0	20927000	12006000	A0A8I6A147, A0A8I5ZWT7	protein-153	Plin3;Ticam1;ENSRNOG00000070329	26309001	26309001	14797001	14797001	20553001	20553001	20927001	20927001	12006001	12006001	16466501	16466501
85	A0A8I6AK26;A0A0G2JVM6;A0A8I6AHC0;P84060;A0A8I6A4I7;A0A8I6AE63;A0A8I5ZKV1;D4A772;A0A8I6AQU5;A0A8I5ZQM2	13;13;12;12;11;9;3;3;3;3	Dystrobrevin beta	Dtnb	tr|A0A8I6AK26|A0A8I6AK26_RAT Dystrobrevin beta OS=Rattus norvegicus OX=10116 GN=Dtnb PE=4 SV=1;tr|A0A0G2JVM6|A0A0G2JVM6_RAT Dystrobrevin OS=Rattus norvegicus OX=10116 GN=Dtnb PE=1 SV=1;tr|A0A8I6AHC0|A0A8I6AHC0_RAT Dystrobrevin beta OS=Rattus norvegicus OX=	10	236990000	0	0	81844000	59266000	0	52597000	43287000	0	0	634230	784260	0	370430	452030	A0A8I6AK26, A0A0G2JVM6, A0A8I6AHC0, P84060, A0A8I6A4I7, A0A8I6AE63, A0A8I5ZKV1, D4A772, A0A8I6AQU5, A0A8I5ZQM2	protein-390	Dtnb	634231	634231	784261	784261	709246	709246	370431	370431	452031	452031	411231	411231
49	A0A0G2JU05;F7F3E6;A0A8I6ACA1;A0A8I5Y153	30;30;30;30			tr|A0A0G2JU05|A0A0G2JU05_RAT LLGL scribble cell polarity complex component 2 OS=Rattus norvegicus OX=10116 GN=Llgl2 PE=1 SV=2;tr|F7F3E6|F7F3E6_RAT LLGL scribble cell polarity complex component 2 OS=Rattus norvegicus OX=10116 GN=Llgl2 PE=4 SV=1;tr|A0A8I6ACA	4	2969300000	0	0	1114900000	577810000	0	747230000	529270000	0	0	15351000	8227600	0	11931000	7753700	A0A0G2JU05, F7F3E6, A0A8I6ACA1, A0A8I5Y153	protein-91	Llgl2	15351001	15351001	8227601	8227601	11789301	11789301	11931001	11931001	7753701	7753701	9842351	9842351
1429	F7FPA1;Q9Z2P6	6;5	Synaptosomal-associated protein 29	Snap29	tr|F7FPA1|F7FPA1_RAT Synaptosomal-associated protein 29 OS=Rattus norvegicus OX=10116 GN=Snap29 PE=4 SV=1;sp|Q9Z2P6|SNP29_RAT Synaptosomal-associated protein 29 OS=Rattus norvegicus OX=10116 GN=Snap29 PE=1 SV=1	2	115730000	0	0	39101000	36764000	0	16142000	23726000	0	0	2167300	1775200	0	673540	1035700	F7FPA1, Q9Z2P6	protein-757	Snap29	2167301	2167301	1775201	1775201	1971251	1971251	673541	673541	1035701	1035701	854621	854621
262	Q5PPJ8;A0A0G2K717;A0A8I5ZXR1;A0A0G2KB82;A0A8I5Y9U2;A0A8I6AJD1;A0A8I5ZKS1	3;3;3;3;3;3;1		Cnot2	tr|Q5PPJ8|Q5PPJ8_RAT CCR4-NOT transcription complex, subunit 2 OS=Rattus norvegicus OX=10116 GN=Cnot2 PE=1 SV=1;tr|A0A0G2K717|A0A0G2K717_RAT CCR4-NOT transcription complex, subunit 2 OS=Rattus norvegicus OX=10116 GN=Cnot2 PE=1 SV=2;tr|A0A8I5ZXR1|A0A8I5ZXR1	7	40287000	0	0	9643200	7437000	0	12840000	10366000	0	0	482160	371850	0	641990	518320	Q5PPJ8, A0A0G2K717, A0A8I5ZXR1, A0A0G2KB82, A0A8I5Y9U2, A0A8I6AJD1, A0A8I5ZKS1	protein-898	Cnot2	482161	482161	371851	371851	427006	427006	641991	641991	518321	518321	580156	580156
591	D3ZN95;A0A8I5ZS53;A0A8I6A285;A0A8I5Y755;A0A0G2JXF9;Q5RKG2	10;10;8;1;1;1		Hcfc1	sp|D3ZN95|HCFC1_RAT Host cell factor 1 OS=Rattus norvegicus OX=10116 GN=Hcfc1 PE=1 SV=1;tr|A0A8I5ZS53|A0A8I5ZS53_RAT Host cell factor 1 OS=Rattus norvegicus OX=10116 GN=Hcfc1 PE=4 SV=1;tr|A0A8I6A285|A0A8I6A285_RAT Host cell factor 1 OS=Rattus norvegicus OX	6	187630000	0	0	66342000	46688000	0	42852000	31747000	0	0	730610	534690	0	448110	440940	D3ZN95, A0A8I5ZS53, A0A8I6A285, A0A8I5Y755, A0A0G2JXF9, Q5RKG2	protein-493	Hcfc1	730611	730611	534691	534691	632651	632651	448111	448111	440941	440941	444526	444526
1809	Q9Z340;A0A8I6AK77;A0A8I6A9A7;A0A8I6AGY4;A0A0G2K9M8;A0A8I5ZNZ7;Q9Z340-2;A0A8I6GMQ2;A0A8I5ZN95	34;33;33;33;32;30;29;24;24	Partitioning defective 3 homolog	Pard3	sp|Q9Z340|PARD3_RAT Partitioning defective 3 homolog OS=Rattus norvegicus OX=10116 GN=Pard3 PE=1 SV=1;tr|A0A8I6AK77|A0A8I6AK77_RAT Partitioning defective 3 homolog OS=Rattus norvegicus OX=10116 GN=Pard3 PE=4 SV=1;tr|A0A8I6A9A7|A0A8I6A9A7_RAT Partitioning d	9	977720000	0	0	263650000	161040000	0	312650000	240370000	0	0	2151000	1291900	0	2373600	1799300	Q9Z340, A0A8I6AK77, A0A8I6A9A7, A0A8I6AGY4, A0A0G2K9M8, A0A8I5ZNZ7, A0A8I6GMQ2, A0A8I5ZN95	protein-138	Pard3	2151001	2151001	1291901	1291901	1721451	1721451	2373601	2373601	1799301	1799301	2086451	2086451
203	A0A0G2K2P5;F1M4A0	75;74		Tjp1	sp|A0A0G2K2P5|ZO1_RAT Tight junction protein ZO-1 OS=Rattus norvegicus OX=10116 GN=Tjp1 PE=1 SV=1;tr|F1M4A0|F1M4A0_RAT Tight junction protein ZO-1 OS=Rattus norvegicus OX=10116 GN=Tjp1 PE=1 SV=3	2	7487400000	0	0	2494100000	1369900000	0	2038600000	1584900000	0	0	16837000	8297500	0	11739000	8699100	A0A0G2K2P5, F1M4A0	protein-33	Tjp1	16837001	16837001	8297501	8297501	12567251	12567251	11739001	11739001	8699101	8699101	10219051	10219051
949	A0A8I6AIU0;A0A8I5ZNY8;A0A8I6GDA1;F1LXQ7;A0A8I6B5H9	48;47;47;46;45		Arhgap21	tr|A0A8I6AIU0|A0A8I6AIU0_RAT Rho GTPase-activating protein 21 OS=Rattus norvegicus OX=10116 GN=Arhgap21 PE=4 SV=1;tr|A0A8I5ZNY8|A0A8I5ZNY8_RAT Rho GTPase-activating protein 21 OS=Rattus norvegicus OX=10116 GN=Arhgap21 PE=4 SV=1;tr|A0A8I6GDA1|A0A8I6GDA1_RAT	5	1515200000	0	0	490660000	282480000	0	429260000	312770000	0	0	2546400	1464000	0	2009300	1727000	A0A8I6AIU0, A0A8I5ZNY8, A0A8I6GDA1, F1LXQ7, A0A8I6B5H9	protein-75	Arhgap21	2546401	2546401	1464001	1464001	2005201	2005201	2009301	2009301	1727001	1727001	1868151	1868151
586	A0A8I5ZRQ2;M0RB44;A0A8I6G6J5	16;16;14		Shroom1	tr|A0A8I5ZRQ2|A0A8I5ZRQ2_RAT Shroom family member 1 OS=Rattus norvegicus OX=10116 GN=Shroom1 PE=4 SV=1;tr|M0RB44|M0RB44_RAT Shroom family member 1 OS=Rattus norvegicus OX=10116 GN=Shroom1 PE=1 SV=3;tr|A0A8I6G6J5|A0A8I6G6J5_RAT Shroom family member 1 OS=Rat	3	532110000	0	0	165430000	80900000	0	164490000	121290000	0	0	2648500	1597600	0	2723700	1967800	A0A8I5ZRQ2, M0RB44, A0A8I6G6J5	protein-260	Shroom1	2648501	2648501	1597601	1597601	2123051	2123051	2723701	2723701	1967801	1967801	2345751	2345751
1455	G3V8M8;Q9QYM2;A0A8I6AC28	17;16;13	Poly(ADP-ribose) glycohydrolase	Parg	tr|G3V8M8|G3V8M8_RAT Poly(ADP-ribose) glycohydrolase OS=Rattus norvegicus OX=10116 GN=Parg PE=1 SV=1;sp|Q9QYM2|PARG_RAT Poly(ADP-ribose) glycohydrolase OS=Rattus norvegicus OX=10116 GN=Parg PE=1 SV=1;tr|A0A8I6AC28|A0A8I6AC28_RAT Poly(ADP-ribose) glycohydro	3	406480000	0	0	125920000	67093000	0	131120000	82357000	0	0	1214600	872780	0	1930900	1264900	G3V8M8, Q9QYM2, A0A8I6AC28	protein-267	Parg	1214601	1214601	872781	872781	1043691	1043691	1930901	1930901	1264901	1264901	1597901	1597901
545	D4A626;A0A8I5ZQ75	24;24		Clmn	tr|D4A626|D4A626_RAT Calmin OS=Rattus norvegicus OX=10116 GN=Clmn PE=1 SV=1;tr|A0A8I5ZQ75|A0A8I5ZQ75_RAT Calmin OS=Rattus norvegicus OX=10116 GN=Clmn PE=4 SV=1	2	616610000	0	0	144890000	101360000	0	230000000	140360000	0	0	2001300	1505300	0	3175200	1864800	D4A626, A0A8I5ZQ75	protein-254	Clmn	2001301	2001301	1505301	1505301	1753301	1753301	3175201	3175201	1864801	1864801	2520001	2520001
1735	Q6AYD5;F7F6J0;A0A096MJE3	27;24;10		Gspt1	tr|Q6AYD5|Q6AYD5_RAT G1 to S phase transition 1 OS=Rattus norvegicus OX=10116 GN=Gspt1 PE=1 SV=1;tr|F7F6J0|F7F6J0_RAT G1 to S phase transition 1 OS=Rattus norvegicus OX=10116 GN=Gspt1 PE=4 SV=1	3	5508400000	0	0	2150400000	1063800000	0	1403500000	890780000	0	0	62715000	29039000	0	44248000	28661000	Q6AYD5, F7F6J0, A0A096MJE3	protein-121	Gspt1	62715001	62715001	29039001	29039001	45877001	45877001	44248001	44248001	28661001	28661001	36454501	36454501
800	F1MAA3;A0A8I6A6K6	3;3		LOC100909464	tr|F1MAA3|F1MAA3_RAT Serine/threonine-protein phosphatase 2A 56 kDa regulatory subunit OS=Rattus norvegicus OX=10116 GN=Ppp2r5d PE=1 SV=3;tr|A0A8I6A6K6|A0A8I6A6K6_RAT Protein phosphatase 2, regulatory subunit B, delta OS=Rattus norvegicus OX=10116 GN=Ppp2	2	52653000	0	0	13363000	14673000	0	14072000	10545000	0	0	477250	524040	0	502580	376610	F1MAA3, A0A8I6A6K6	protein-997	LOC100909464	477251	477251	524041	524041	500646	500646	502581	502581	376611	376611	439596	439596
1074	A0A8I6GCD4;Q4V794	7;7		Vps37a	tr|A0A8I6GCD4|A0A8I6GCD4_RAT VPS37A subunit of ESCRT-I OS=Rattus norvegicus OX=10116 GN=Vps37a PE=4 SV=1;tr|Q4V794|Q4V794_RAT Similar to DNA segment, Chr 8, ERATO Doi 531, expressed, isoform CRA_c OS=Rattus norvegicus OX=10116 GN=Vps37a PE=1 SV=1	2	350070000	0	0	78772000	70626000	0	128150000	72525000	0	0	2446900	1772800	0	2426300	1489300	A0A8I6GCD4, Q4V794	protein-434	Vps37a	2446901	2446901	1772801	1772801	2109851	2109851	2426301	2426301	1489301	1489301	1957801	1957801
1732	Q6AY57	7	WD repeat domain phosphoinositide-interacting protein 2	Wipi2	sp|Q6AY57|WIPI2_RAT WD repeat domain phosphoinositide-interacting protein 2 OS=Rattus norvegicus OX=10116 GN=Wipi2 PE=1 SV=1	1	529270000	0	0	196530000	74596000	0	152320000	105830000	0	0	4328500	2314700	0	2845100	2585900	Q6AY57	protein-354	Wipi2	4328501	4328501	2314701	2314701	3321601	3321601	2845101	2845101	2585901	2585901	2715501	2715501
1127	A1A5P0;A0A8I5ZKG9	14;12	Cdc42 effector protein 1	Cdc42ep1	sp|A1A5P0|BORG5_RAT Cdc42 effector protein 1 OS=Rattus norvegicus OX=10116 GN=Cdc42ep1 PE=1 SV=1;tr|A0A8I5ZKG9|A0A8I5ZKG9_RAT Cdc42 effector protein 1 OS=Rattus norvegicus OX=10116 GN=Cdc42ep1 PE=4 SV=1	2	332290000	0	0	93758000	86875000	0	92008000	59644000	0	0	3659600	3127500	0	2892600	1602400	A1A5P0, A0A8I5ZKG9	protein-389	Cdc42ep1	3659601	3659601	3127501	3127501	3393551	3393551	2892601	2892601	1602401	1602401	2247501	2247501
809	A0A8I6A726;A0A8I6AID0;D3ZJR1;A0A8I6AEE8;A0A8I5ZKJ0;A0A8I6AWN6;A0A8I6AC97	53;52;52;48;48;47;37		Eps15l1	tr|A0A8I6A726|A0A8I6A726_RAT Epidermal growth factor receptor pathway substrate 15-like 1 OS=Rattus norvegicus OX=10116 GN=Eps15l1 PE=4 SV=1;tr|A0A8I6AID0|A0A8I6AID0_RAT Epidermal growth factor receptor pathway substrate 15-like 1 OS=Rattus norvegicus OX=1	7	8431100000	0	0	3168800000	1684800000	0	2147300000	1430200000	0	0	43662000	20885000	0	29282000	19058000	A0A8I6A726, A0A8I6AID0, D3ZJR1, A0A8I6AEE8, A0A8I5ZKJ0, A0A8I6AWN6, A0A8I6AC97	protein-42	Eps15l1	43662001	43662001	20885001	20885001	32273501	32273501	29282001	29282001	19058001	19058001	24170001	24170001
1296	D3ZZ81;A0A0G2K3L9;A0A1B0GWS0;A0A1B0GWM2	21;20;20;19		Ppfia1	tr|D3ZZ81|D3ZZ81_RAT PTPRF-interacting protein alpha 1 OS=Rattus norvegicus OX=10116 GN=Ppfia1 PE=1 SV=1;tr|A0A0G2K3L9|A0A0G2K3L9_RAT PTPRF-interacting protein alpha 1 OS=Rattus norvegicus OX=10116 GN=Ppfia1 PE=1 SV=2;tr|A0A1B0GWS0|A0A1B0GWS0_RAT PTPRF-int	4	489060000	0	0	190540000	115950000	0	110460000	72111000	0	0	1512100	1016200	0	1062500	809040	D3ZZ81, A0A0G2K3L9, A0A1B0GWS0, A0A1B0GWM2	protein-227	Ppfia1	1512101	1512101	1016201	1016201	1264151	1264151	1062501	1062501	809041	809041	935771	935771
1734	Q6AYC8;A0A8I5ZXE8	24;22	SH2 domain-containing protein 4A	Sh2d4a	sp|Q6AYC8|SH24A_RAT SH2 domain-containing protein 4A OS=Rattus norvegicus OX=10116 GN=Sh2d4a PE=2 SV=1;tr|A0A8I5ZXE8|A0A8I5ZXE8_RAT SH2 domain-containing protein 4A OS=Rattus norvegicus OX=10116 GN=Sh2d4a PE=4 SV=1	2	3557600000	0	0	1305900000	715150000	0	1055300000	481250000	0	0	50592000	24580000	0	37510000	22936000	Q6AYC8, A0A8I5ZXE8	protein-131	Sh2d4a	50592001	50592001	24580001	24580001	37586001	37586001	37510001	37510001	22936001	22936001	30223001	30223001
892	A0A8I6AE33;A0A8I6GF74;D3ZQ02	7;7;3			tr|A0A8I6AE33|A0A8I6AE33_RAT WD repeat domain 37 OS=Rattus norvegicus OX=10116 GN=Wdr37 PE=4 SV=1;tr|A0A8I6GF74|A0A8I6GF74_RAT WD repeat domain 37 OS=Rattus norvegicus OX=10116 GN=Wdr37 PE=4 SV=1	3	141510000	0	0	47247000	32488000	0	39961000	21813000	0	0	1161000	849520	0	754680	561470	A0A8I6AE33, A0A8I6GF74, D3ZQ02	protein-561	Wdr37	1161001	1161001	849521	849521	1005261	1005261	754681	754681	561471	561471	658076	658076
1477	Q62824;M0RBF8;M0R649	18;18;10	Exocyst complex component 4	Exoc4	sp|Q62824|EXOC4_RAT Exocyst complex component 4 OS=Rattus norvegicus OX=10116 GN=Exoc4 PE=1 SV=1;tr|M0RBF8|M0RBF8_RAT Exocyst complex component Sec8 OS=Rattus norvegicus OX=10116 GN=Exoc4 PE=1 SV=3;tr|M0R649|M0R649_RAT Exocyst complex component Sec8 OS=Rat	3	153000000	0	0	54744000	39974000	0	37873000	20409000	0	0	628270	582600	0	444310	330360	Q62824, M0RBF8, M0R649	protein-347	Exoc4	628271	628271	582601	582601	605436	605436	444311	444311	330361	330361	387336	387336
734	A0A8I6A222;A0A8I6A880;A0A8I5ZTQ8;A0A8I6AP92;F1M787	31;29;27;2;2			tr|A0A8I6A222|A0A8I6A222_RAT Plakophilin 4 OS=Rattus norvegicus OX=10116 GN=Pkp4 PE=4 SV=1;tr|A0A8I6A880|A0A8I6A880_RAT Plakophilin 4 OS=Rattus norvegicus OX=10116 GN=Pkp4 PE=4 SV=1;tr|A0A8I5ZTQ8|A0A8I5ZTQ8_RAT Plakophilin 4 OS=Rattus norvegicus OX=10116 G	5	1199500000	0	0	412310000	248320000	0	314860000	224040000	0	0	4535100	2527000	0	3037600	2318900	A0A8I6A222, A0A8I6A880, A0A8I5ZTQ8, A0A8I6AP92, F1M787	protein-118	Pkp4;Ctnnd2	4535101	4535101	2527001	2527001	3531051	3531051	3037601	3037601	2318901	2318901	2678251	2678251
1745	Q6IRE4;A0A8I5ZSM6	7;6	Tumor susceptibility gene 101 protein	Tsg101	sp|Q6IRE4|TS101_RAT Tumor susceptibility gene 101 protein OS=Rattus norvegicus OX=10116 GN=Tsg101 PE=1 SV=1;tr|A0A8I5ZSM6|A0A8I5ZSM6_RAT Tumor susceptibility gene 101 protein OS=Rattus norvegicus OX=10116 GN=Tsg101 PE=4 SV=1	2	239670000	0	0	62167000	40439000	0	93335000	43724000	0	0	1929000	1315500	0	2213100	1419800	Q6IRE4, A0A8I5ZSM6	protein-576	Tsg101	1929001	1929001	1315501	1315501	1622251	1622251	2213101	2213101	1419801	1419801	1816451	1816451
377	A0A8I6AHY7;A0A8I6A690;D3ZGN7;A0A8I6AA21;A0A8I5Y064;A0A8I6A4K7;Q5XIM1;A0A8I6AIG9;A0A8I5ZXM8;D4A1F2-1;D4A1F2-2;D4A1F2-4;D4A1F2-6;D4A1F2	23;23;23;23;23;23;3;1;1;1;1;1;1;1		Mical3	tr|A0A8I6AHY7|A0A8I6AHY7_RAT Microtubule-associated monooxygenase, calponin and LIM domain-containing 3 OS=Rattus norvegicus OX=10116 GN=Mical3 PE=4 SV=1;tr|A0A8I6A690|A0A8I6A690_RAT Microtubule-associated monooxygenase, calponin and LIM domain-containing	14	348890000	0	0	125470000	82157000	0	88092000	53177000	0	0	781510	593520	0	641600	480420	A0A8I6AHY7, A0A8I6A690, D3ZGN7, A0A8I6AA21, A0A8I5Y064, A0A8I6A4K7, Q5XIM1, A0A8I6AIG9, A0A8I5ZXM8, D4A1F2	protein-229	Mical3	781511	781511	593521	593521	687516	687516	641601	641601	480421	480421	561011	561011
989	A0A8I6G6B9;A0A8I6ANH7;B2RYF7;A0A8I6A877;A0A0G2K6R7;A0A8I6AID8	12;12;12;11;10;1	WAS protein family homolog 1	Wash1	tr|A0A8I6G6B9|A0A8I6G6B9_RAT WASH complex subunit 1 OS=Rattus norvegicus OX=10116 GN=Washc1 PE=4 SV=1;tr|A0A8I6ANH7|A0A8I6ANH7_RAT WASH complex subunit 1 OS=Rattus norvegicus OX=10116 GN=Washc1 PE=4 SV=1;sp|B2RYF7|WASH1_RAT WASH complex subunit 1 OS=Rattus	6	751740000	0	0	340540000	185480000	0	142150000	83568000	0	0	14821000	8018800	0	5786900	3876500	A0A8I6G6B9, A0A8I6ANH7, B2RYF7, A0A8I6A877, A0A0G2K6R7, A0A8I6AID8	protein-292	Wash1	14821001	14821001	8018801	8018801	11419901	11419901	5786901	5786901	3876501	3876501	4831701	4831701
1308	D4A208;A0A0G2JZ92;B5DEJ1;A0A8I5ZL53;A0A8I5ZJB2;F1M287	16;15;14;14;1;1	SLIT-ROBO Rho GTPase-activating protein 2	Srgap2	sp|D4A208|SRGP2_RAT SLIT-ROBO Rho GTPase-activating protein 2 OS=Rattus norvegicus OX=10116 GN=Srgap2 PE=1 SV=1;tr|A0A0G2JZ92|A0A0G2JZ92_RAT SLIT-ROBO Rho GTPase-activating protein 2 OS=Rattus norvegicus OX=10116 GN=Srgap2 PE=1 SV=1;tr|B5DEJ1|B5DEJ1_RAT SL	6	398890000	0	0	147480000	112120000	0	65896000	73393000	0	0	2118400	1349700	0	728720	932530	D4A208, A0A0G2JZ92, B5DEJ1, A0A8I5ZL53, A0A8I5ZJB2, F1M287	protein-301	Srgap2	2118401	2118401	1349701	1349701	1734051	1734051	728721	728721	932531	932531	830626	830626
1045	A0A8I6G1X8;Q99MZ8;A0A146J2K6	10;10;1	LIM and SH3 domain protein 1	Lasp1	tr|A0A8I6G1X8|A0A8I6G1X8_RAT LIM and SH3 domain protein 1 OS=Rattus norvegicus OX=10116 GN=Lasp1 PE=4 SV=1;sp|Q99MZ8|LASP1_RAT LIM and SH3 domain protein 1 OS=Rattus norvegicus OX=10116 GN=Lasp1 PE=1 SV=1	3	451970000	0	0	123500000	91770000	0	157750000	78949000	0	0	6731500	4852900	0	8869500	4445200	A0A8I6G1X8, Q99MZ8, A0A146J2K6	protein-455	Lasp1	6731501	6731501	4852901	4852901	5792201	5792201	8869501	8869501	4445201	4445201	6657351	6657351
1321	D4A6K4;A0A8I6A6W0;A0A8I6A5T2	39;37;37		Golga1	tr|D4A6K4|D4A6K4_RAT Golgi autoantigen, golgin subfamily a, 1 (Predicted) OS=Rattus norvegicus OX=10116 GN=Golga1 PE=1 SV=1;tr|A0A8I6A6W0|A0A8I6A6W0_RAT Golgin A1 OS=Rattus norvegicus OX=10116 GN=Golga1 PE=4 SV=1;tr|A0A8I6A5T2|A0A8I6A5T2_RAT Golgin A1 OS=R	3	3114500000	0	0	1040700000	634330000	0	916340000	523150000	0	0	12911000	7744900	0	11069000	6007000	D4A6K4, A0A8I6A6W0, A0A8I6A5T2	protein-74	Golga1	12911001	12911001	7744901	7744901	10327951	10327951	11069001	11069001	6007001	6007001	8538001	8538001
402	A0A8I6ALA2;A0A8I6A1S1;A0A8I5Y641;F1M853;A0A8I6AS70	11;11;11;11;2		Rrbp1	tr|A0A8I6ALA2|A0A8I6ALA2_RAT Ribosome-binding protein 1 OS=Rattus norvegicus OX=10116 GN=Rrbp1 PE=4 SV=1;tr|A0A8I6A1S1|A0A8I6A1S1_RAT Ribosome-binding protein 1 OS=Rattus norvegicus OX=10116 GN=Rrbp1 PE=4 SV=1;tr|A0A8I5Y641|A0A8I5Y641_RAT Ribosome-binding	5	187030000	0	0	30217000	31270000	0	60031000	65511000	0	0	226760	325730	0	549410	629370	A0A8I6ALA2, A0A8I6A1S1, A0A8I5Y641, F1M853, A0A8I6AS70	protein-416	Rrbp1	226761	226761	325731	325731	276246	276246	549411	549411	629371	629371	589391	589391
1720	Q68FQ0;A0A8I6GHD3	6;5	T-complex protein 1 subunit epsilon	Cct5	sp|Q68FQ0|TCPE_RAT T-complex protein 1 subunit epsilon OS=Rattus norvegicus OX=10116 GN=Cct5 PE=1 SV=1;tr|A0A8I6GHD3|A0A8I6GHD3_RAT T-complex protein 1 subunit epsilon OS=Rattus norvegicus OX=10116 GN=Cct5 PE=4 SV=1	2	92513000	0	0	35683000	10280000	0	28118000	18432000	0	0	301300	311510	0	852060	558550	Q68FQ0, A0A8I6GHD3	protein-677	Cct5	301301	301301	311511	311511	306406	306406	852061	852061	558551	558551	705306	705306
1768	Q7TSU1;A0A8I6AV44	18;12	Brefeldin A-inhibited guanine nucleotide-exchange protein 2	Arfgef2	sp|Q7TSU1|BIG2_RAT Brefeldin A-inhibited guanine nucleotide-exchange protein 2 OS=Rattus norvegicus OX=10116 GN=Arfgef2 PE=1 SV=1;tr|A0A8I6AV44|A0A8I6AV44_RAT Brefeldin A-inhibited guanine nucleotide-exchange protein 2 OS=Rattus norvegicus OX=10116 GN=Arfg	2	396180000	0	0	171110000	101100000	0	70692000	53272000	0	0	1102500	748220	0	420220	392450	Q7TSU1, A0A8I6AV44	protein-323	Arfgef2	1102501	1102501	748221	748221	925361	925361	420221	420221	392451	392451	406336	406336
1770	Q7TT49;A0A0G2KB58;D3ZYV4;A0A8I6A5M6;D3ZGL1;A0A8I6ANX6	54;51;1;1;1;1	Serine/threonine-protein kinase MRCK beta	Cdc42bpb	sp|Q7TT49|MRCKB_RAT Serine/threonine-protein kinase MRCK beta OS=Rattus norvegicus OX=10116 GN=Cdc42bpb PE=1 SV=1;tr|A0A0G2KB58|A0A0G2KB58_RAT Non-specific serine/threonine protein kinase OS=Rattus norvegicus OX=10116 GN=Cdc42bpb PE=1 SV=2	6	3249700000	0	0	1279200000	693000000	0	695080000	582410000	0	0	10135000	5001900	0	5119100	4027000	Q7TT49, A0A0G2KB58, D3ZYV4, A0A8I6A5M6, D3ZGL1, A0A8I6ANX6	protein-56	Cdc42bpb	10135001	10135001	5001901	5001901	7568451	7568451	5119101	5119101	4027001	4027001	4573051	4573051
1420	F7F350;A0A8I6AEQ4	16;12			tr|F7F350|F7F350_RAT Synapse associated protein 1 OS=Rattus norvegicus OX=10116 GN=Syap1 PE=1 SV=1;tr|A0A8I6AEQ4|A0A8I6AEQ4_RAT Synapse associated protein 1 OS=Rattus norvegicus OX=10116 GN=Syap1 PE=4 SV=1	2	722050000	0	0	275170000	178300000	0	161870000	106720000	0	0	9637300	5261100	0	5498500	3567900	F7F350, A0A8I6AEQ4	protein-269	Syap1	9637301	9637301	5261101	5261101	7449201	7449201	5498501	5498501	3567901	3567901	4533201	4533201
352	A0A0U1RS25	46			tr|A0A0U1RS25|A0A0U1RS25_RAT UPF1, RNA helicase and ATPase OS=Rattus norvegicus OX=10116 GN=Upf1 PE=1 SV=1	1	4943600000	0	0	1710100000	898300000	0	1447800000	887410000	0	0	14352000	7412200	0	12538000	7702400	A0A0U1RS25	protein-57	Upf1	14352001	14352001	7412201	7412201	10882101	10882101	12538001	12538001	7702401	7702401	10120201	10120201
994	A0A8I6ANU5;F1M5H6;A0A8I6A5P5;A0A8I6AMB5	27;27;26;26		Tp53bp2	tr|A0A8I6ANU5|A0A8I6ANU5_RAT RCG20309 OS=Rattus norvegicus OX=10116 GN=Tp53bp2 PE=4 SV=1;tr|F1M5H6|F1M5H6_RAT Tumor protein p53-binding protein, 2 OS=Rattus norvegicus OX=10116 GN=Tp53bp2 PE=1 SV=2;tr|A0A8I6A5P5|A0A8I6A5P5_RAT Tumor protein p53-binding pro	4	1055400000	0	0	263870000	184200000	0	364010000	243280000	0	0	2493600	1765700	0	4515000	2458700	A0A8I6ANU5, F1M5H6, A0A8I6A5P5, A0A8I6AMB5	protein-134	Tp53bp2	2493601	2493601	1765701	1765701	2129651	2129651	4515001	4515001	2458701	2458701	3486851	3486851
1259	D3ZPA1	22		Gcc1	tr|D3ZPA1|D3ZPA1_RAT GRIP and coiled-coil domain-containing 1 OS=Rattus norvegicus OX=10116 GN=Gcc1 PE=1 SV=1	1	774570000	0	0	289430000	205290000	0	170770000	109080000	0	0	4081800	2820900	0	1568000	969810	D3ZPA1	protein-213	Gcc1	4081801	4081801	2820901	2820901	3451351	3451351	1568001	1568001	969811	969811	1268906	1268906
780	A0A8I6A4J0;Q6AYB5	3;3	Signal recognition particle 54 kDa protein	Srp54	tr|A0A8I6A4J0|A0A8I6A4J0_RAT Signal recognition particle 54A OS=Rattus norvegicus OX=10116 GN=Srp54a PE=4 SV=1;sp|Q6AYB5|SRP54_RAT Signal recognition particle 54 kDa protein OS=Rattus norvegicus OX=10116 GN=Srp54 PE=2 SV=1	2	53751000	0	0	13836000	12864000	0	11548000	15504000	0	0	247050	207520	0	398200	319430	A0A8I6A4J0, Q6AYB5	protein-1056	Srp54	247051	247051	207521	207521	227286	227286	398201	398201	319431	319431	358816	358816
527	A0A8I6GLG3;A0A8I6A956;A0A8I5ZNL6;F1LMP9;O88797-2;O88797;A0A8I5Y0J1;A0A8I6A2J0;A0A8I6A5T4	12;12;12;12;12;12;10;6;6	Disabled homolog 2	Dab2	tr|A0A8I6GLG3|A0A8I6GLG3_RAT Disabled homolog 2 OS=Rattus norvegicus OX=10116 GN=Dab2 PE=4 SV=1;tr|A0A8I6A956|A0A8I6A956_RAT Disabled homolog 2 OS=Rattus norvegicus OX=10116 GN=Dab2 PE=4 SV=1;tr|A0A8I5ZNL6|A0A8I5ZNL6_RAT Disabled homolog 2 OS=Rattus norveg	9	453740000	0	0	148200000	103890000	0	122440000	79204000	0	0	3894700	2151700	0	2814000	2042600	A0A8I6GLG3, A0A8I6A956, A0A8I5ZNL6, F1LMP9, O88797, A0A8I5Y0J1, A0A8I6A2J0, A0A8I6A5T4	protein-400	Dab2	3894701	3894701	2151701	2151701	3023201	3023201	2814001	2814001	2042601	2042601	2428301	2428301
1621	Q2LAP6;A0A8I6AV73;B0BMX0;A0A8I5ZLJ9	23;22;3;2	Testin	Tes	sp|Q2LAP6|TES_RAT Testin OS=Rattus norvegicus OX=10116 GN=Tes PE=1 SV=1;tr|A0A8I6AV73|A0A8I6AV73_RAT Testin OS=Rattus norvegicus OX=10116 GN=Tes PE=4 SV=1	4	3351300000	0	5056500	1191800000	702550000	0	938200000	513720000	0	202260	30616000	18027000	0	26835000	12593000	Q2LAP6, A0A8I6AV73, B0BMX0, A0A8I5ZLJ9	protein-99	Tes	30616001	151.369	18027001	89.1274	24321501	120.248	26835001	26835001	12593001	12593001	19714001	19714001
553	A0A8I5ZUE5;A0A8I6ABJ6;A0A8I6A816;A0A8I5ZUJ3;D3ZC56;A0A8I5ZQD4;A0A8I6AN06;A0A8I6B4H4	48;48;48;48;48;48;43;6		Dst	tr|A0A8I5ZUE5|A0A8I5ZUE5_RAT Dystonin OS=Rattus norvegicus OX=10116 GN=Dst PE=4 SV=1;tr|A0A8I6ABJ6|A0A8I6ABJ6_RAT Dystonin OS=Rattus norvegicus OX=10116 GN=Dst PE=4 SV=1;tr|A0A8I6A816|A0A8I6A816_RAT Dystonin OS=Rattus norvegicus OX=10116 GN=Dst PE=4 SV=1;t	8	553790000	0	0	194290000	139550000	0	120500000	99441000	0	0	362170	341250	0	314190	244010	A0A8I5ZUE5, A0A8I6ABJ6, A0A8I6A816, A0A8I5ZUJ3, D3ZC56, A0A8I5ZQD4, A0A8I6AN06, A0A8I6B4H4	protein-141	Dst	362171	362171	341251	341251	351711	351711	314191	314191	244011	244011	279101	279101
1798	Q9R066;Q9R066-2;A0A8I6AST4	12;10;3	Coxsackievirus and adenovirus receptor homolog	Cxadr	sp|Q9R066|CXAR_RAT Coxsackievirus and adenovirus receptor homolog OS=Rattus norvegicus OX=10116 GN=Cxadr PE=1 SV=2;sp|Q9R066-2|CXAR_RAT Isoform 2 of Coxsackievirus and adenovirus receptor homolog OS=Rattus norvegicus OX=10116 GN=Cxadr	3	590080000	0	0	254910000	134260000	0	114260000	86644000	0	0	10119000	5372000	0	4455100	3047500	Q9R066, A0A8I6AST4	protein-365	Cxadr	10119001	10119001	5372001	5372001	7745501	7745501	4455101	4455101	3047501	3047501	3751301	3751301
1400	F1M7Z1	3		Edc3	tr|F1M7Z1|F1M7Z1_RAT Enhancer of mRNA-decapping protein 3 OS=Rattus norvegicus OX=10116 GN=Edc3 PE=1 SV=4	1	45648000	0	0	10209000	9418100	0	18055000	7966100	0	0	352040	324760	0	368720	274690	F1M7Z1	protein-947	Edc3	352041	352041	324761	324761	338401	338401	368721	368721	274691	274691	321706	321706
283	A0A0G2K8S0;A0A0G2K7V9;A0A8I5ZN80;A0A8I6A005;F1M024	34;33;21;21;21			tr|A0A0G2K8S0|A0A0G2K8S0_RAT Pyridoxal-dependent decarboxylase domain containing 1 OS=Rattus norvegicus OX=10116 GN=Pdxdc1 PE=1 SV=2;tr|A0A0G2K7V9|A0A0G2K7V9_RAT Pyridoxal-dependent decarboxylase domain-containing 1 OS=Rattus norvegicus OX=10116 GN=Pdxdc1	5	4329300000	0	0	1789100000	825380000	0	1025500000	689350000	0	0	30966000	14634000	0	20132000	12559000	A0A0G2K8S0, A0A0G2K7V9, A0A8I5ZN80, A0A8I6A005, F1M024	protein-70	Pdxdc1	30966001	30966001	14634001	14634001	22800001	22800001	20132001	20132001	12559001	12559001	16345501	16345501
1077	P0C5J9;A0A8I6GER6;A0A0G2K9J5	6;6;5	SH3KBP1-binding protein 1	Shkbp1	sp|P0C5J9|SHKB1_RAT SH3KBP1-binding protein 1 OS=Rattus norvegicus OX=10116 GN=Shkbp1 PE=1 SV=1;tr|A0A8I6GER6|A0A8I6GER6_RAT SH3KBP1-binding protein 1 OS=Rattus norvegicus OX=10116 GN=Shkbp1 PE=4 SV=1;tr|A0A0G2K9J5|A0A0G2K9J5_RAT SH3KBP1-binding protein 1	3	118950000	0	0	27464000	19274000	0	43812000	28397000	0	0	832250	584050	0	1327600	860530	P0C5J9, A0A8I6GER6, A0A0G2K9J5	protein-790	Shkbp1	832251	832251	584051	584051	708151	708151	1327601	1327601	860531	860531	1094066	1094066
1150	B3DMA5;A0A8I6AEC4	3;2		Cnot7	tr|B3DMA5|B3DMA5_RAT CCR4-NOT transcription complex subunit 7 OS=Rattus norvegicus OX=10116 GN=Cnot7 PE=1 SV=1;tr|A0A8I6AEC4|A0A8I6AEC4_RAT CCR4-NOT transcription complex, subunit 7 OS=Rattus norvegicus OX=10116 GN=Cnot7 PE=4 SV=1	2	22456000	0	0	3838400	5618000	0	6548200	6451600	0	0	255890	374540	0	436550	430110	B3DMA5, A0A8I6AEC4	protein-993	Cnot7	255891	255891	374541	374541	315216	315216	436551	436551	430111	430111	433331	433331
744	A0A8I6GJY9;A0A8I6A2M9;Q6GMN2-2;Q6GMN2;A0A8I6AD66	9;9;9;9;8	Brain-specific angiogenesis inhibitor 1-associated protein 2	Baiap2	tr|A0A8I6GJY9|A0A8I6GJY9_RAT Brain-specific angiogenesis inhibitor 1-associated protein 2 OS=Rattus norvegicus OX=10116 GN=Baiap2 PE=4 SV=1;tr|A0A8I6A2M9|A0A8I6A2M9_RAT Brain-specific angiogenesis inhibitor 1-associated protein 2 OS=Rattus norvegicus OX=10	5	108750000	0	0	28685000	34192000	0	28166000	17711000	0	0	843680	565100	0	348840	388040	A0A8I6GJY9, A0A8I6A2M9, Q6GMN2, A0A8I6AD66	protein-510	Baiap2	843681	843681	565101	565101	704391	704391	348841	348841	388041	388041	368441	368441
948	A0A8I6AIK7;Q6V7V2;A0A8I6G5K4;A0A0G2KBB1;Q6V7V2-2	9;7;6;3;3	Rhotekin	Rtkn	tr|A0A8I6AIK7|A0A8I6AIK7_RAT Rhotekin OS=Rattus norvegicus OX=10116 GN=Rtkn PE=4 SV=1;sp|Q6V7V2|RTKN_RAT Rhotekin OS=Rattus norvegicus OX=10116 GN=Rtkn PE=1 SV=1;tr|A0A8I6G5K4|A0A8I6G5K4_RAT Rhotekin OS=Rattus norvegicus OX=10116 GN=Rtkn PE=4 SV=1	5	188770000	0	0	63628000	42482000	0	53221000	29435000	0	0	755590	667080	0	724230	449640	A0A8I6AIK7, Q6V7V2, A0A8I6G5K4, A0A0G2KBB1	protein-529	Rtkn	755591	755591	667081	667081	711336	711336	724231	724231	449641	449641	586936	586936
957	A0A8I6AJW1	2			tr|A0A8I6AJW1|A0A8I6AJW1_RAT Ring finger protein 121 OS=Rattus norvegicus OX=10116 GN=Rnf121 PE=4 SV=1	1	41501000	0	0	16048000	7582300	0	10021000	7849300	0	0	665120	446020	0	589480	461720	A0A8I6AJW1	protein-910	Rnf121	665121	665121	446021	446021	555571	555571	589481	589481	461721	461721	525601	525601
1375	F1LRS8;A0A8I6A6A6;A0A8I6GF65	26;24;22	CD2-associated protein	Cd2ap	sp|F1LRS8|CD2AP_RAT CD2-associated protein OS=Rattus norvegicus OX=10116 GN=Cd2ap PE=1 SV=2;tr|A0A8I6A6A6|A0A8I6A6A6_RAT CD2-associated protein OS=Rattus norvegicus OX=10116 GN=Cd2ap PE=4 SV=1;tr|A0A8I6GF65|A0A8I6GF65_RAT CD2-associated protein OS=Rattus n	3	1799300000	0	0	666750000	353060000	0	447620000	331880000	0	0	7041800	3743600	0	5867800	3668000	F1LRS8, A0A8I6A6A6, A0A8I6GF65	protein-139	Cd2ap	7041801	7041801	3743601	3743601	5392701	5392701	5867801	5867801	3668001	3668001	4767901	4767901
72	A0A0G2JUX7;F1M7S0;Q9JK71;A0A8I6AE46	9;9;9;8	Membrane-associated guanylate kinase, WW and PDZ domain-containing protein 3	Magi3	tr|A0A0G2JUX7|A0A0G2JUX7_RAT Membrane-associated guanylate kinase, WW and PDZ domain-containing protein 3 OS=Rattus norvegicus OX=10116 GN=Magi3 PE=1 SV=2;tr|F1M7S0|F1M7S0_RAT Membrane-associated guanylate kinase, WW and PDZ domain-containing protein 3 OS=	4	129560000	0	0	33634000	23256000	0	38085000	34587000	0	0	245880	192070	0	342400	282840	A0A0G2JUX7, F1M7S0, Q9JK71, A0A8I6AE46	protein-586	Magi3	245881	245881	192071	192071	218976	218976	342401	342401	282841	282841	312621	312621
1488	O35889;A0A8I6AL62;F1LT10	2;2;1	Afadin	Mllt4	sp|O35889|AFAD_RAT Afadin OS=Rattus norvegicus OX=10116 GN=Afdn PE=1 SV=1;tr|A0A8I6AL62|A0A8I6AL62_RAT Afadin OS=Rattus norvegicus OX=10116 GN=Afdn PE=4 SV=1;tr|F1LT10|F1LT10_RAT Afadin OS=Rattus norvegicus OX=10116 GN=Afdn PE=1 SV=4	3	234450000	0	0	104490000	38393000	0	55602000	35972000	0	0	381140	417320	0	604370	391000	O35889, A0A8I6AL62, F1LT10	protein-1072	Mllt4	381141	381141	417321	417321	399231	399231	604371	604371	391001	391001	497686	497686
826	A0A8I6A8S7;D3ZF21	22;22		Gprin3	tr|A0A8I6A8S7|A0A8I6A8S7_RAT GPRIN family member 3 OS=Rattus norvegicus OX=10116 GN=Gprin3 PE=4 SV=1;tr|D3ZF21|D3ZF21_RAT GPRIN family member 3 OS=Rattus norvegicus OX=10116 GN=Gprin3 PE=1 SV=3	2	1000700000	0	0	295730000	225620000	0	287850000	191510000	0	0	3858900	2105400	0	3243300	2172100	A0A8I6A8S7, D3ZF21	protein-142	Gprin3	3858901	3858901	2105401	2105401	2982151	2982151	3243301	3243301	2172101	2172101	2707701	2707701
1667	Q5I0M4;D3ZPY8;A0A8I6AD50;A0A8I6A7U2;A2VD16;A0A8J8YPV6;A0A8I6AD00;A0A8I5ZPB2;D3ZEL2;P23457	9;3;3;2;2;2;1;1;1;1		Akr1c12	tr|Q5I0M4|Q5I0M4_RAT Aldo-keto reductase family 1, member C12 OS=Rattus norvegicus OX=10116 GN=Akr1c12 PE=1 SV=1	10	443750000	0	0	205980000	82876000	0	88158000	66730000	0	0	7456400	3559800	0	2729200	3013900	Q5I0M4, D3ZPY8, A0A8I6AD50, A0A8I6A7U2, A2VD16, A0A8J8YPV6, A0A8I6AD00, A0A8I5ZPB2, D3ZEL2, P23457	protein-402	Akr1c12	7456401	7456401	3559801	3559801	5508101	5508101	2729201	2729201	3013901	3013901	2871551	2871551
862	A0A8I6ABR4;Q5XIS7	2;2	Ubiquitin-associated protein 1	Ubap1	tr|A0A8I6ABR4|A0A8I6ABR4_RAT RCG54867, isoform CRA_b OS=Rattus norvegicus OX=10116 GN=Ubap1 PE=4 SV=1;sp|Q5XIS7|UBAP1_RAT Ubiquitin-associated protein 1 OS=Rattus norvegicus OX=10116 GN=Ubap1 PE=2 SV=1	2	31406000	0	0	10512000	8700600	0	7797600	4395200	0	0	392230	323350	0	266860	209300	A0A8I6ABR4, Q5XIS7	protein-1015	Ubap1	392231	392231	323351	323351	357791	357791	266861	266861	209301	209301	238081	238081
1229	D3ZCT7;A0A8I5ZKS5;A0A8I5ZLX7;A0A0G2JZM2;B5DFC3	22;20;19;3;3		Sec23b	tr|D3ZCT7|D3ZCT7_RAT Protein transport protein SEC23 OS=Rattus norvegicus OX=10116 GN=Sec23b PE=1 SV=2;tr|A0A8I5ZKS5|A0A8I5ZKS5_RAT Sec23 homolog B, COPII coat complex component OS=Rattus norvegicus OX=10116 GN=Sec23b PE=4 SV=1;tr|A0A8I5ZLX7|A0A8I5ZLX7_RAT	5	935990000	0	0	288590000	140400000	0	302940000	204070000	0	0	3301000	1647100	0	4332900	3111500	D3ZCT7, A0A8I5ZKS5, A0A8I5ZLX7, A0A0G2JZM2, B5DFC3	protein-175	Sec23b	3301001	3301001	1647101	1647101	2474051	2474051	4332901	4332901	3111501	3111501	3722201	3722201
979	A0A8I6AM38;F1LW74	26;24		Iqgap2	tr|A0A8I6AM38|A0A8I6AM38_RAT IQ motif-containing GTPase-activating protein 2 OS=Rattus norvegicus OX=10116 GN=Iqgap2 PE=4 SV=1;tr|F1LW74|F1LW74_RAT IQ motif-containing GTPase-activating protein 2 OS=Rattus norvegicus OX=10116 GN=Iqgap2 PE=1 SV=4	2	255120000	0	0	77904000	45749000	0	79906000	51566000	0	0	755290	538220	0	780690	518790	A0A8I6AM38, F1LW74	protein-296	Iqgap2	755291	755291	538221	538221	646756	646756	780691	780691	518791	518791	649741	649741
1307	D4A1R8	4		Cpne1	sp|D4A1R8|CPNE1_RAT Copine-1 OS=Rattus norvegicus OX=10116 GN=Cpne1 PE=1 SV=1	1	81828000	0	0	15131000	8643400	0	25083000	32971000	0	0	657870	375800	0	1090500	1433500	D4A1R8	protein-936	Cpne1	657871	657871	375801	375801	516836	516836	1090501	1090501	1433501	1433501	1262001	1262001
162	A0A0G2K0B2;D4A9L5;A0A0G2K0F3;Q9WTP0;Q9WTP0-2;D4ACZ4;D3ZMI4;A0A0G2K271	30;29;29;29;29;27;28;28	Band 4.1-like protein 1	Epb41l1	tr|A0A0G2K0B2|A0A0G2K0B2_RAT Band 4.1-like protein 1 OS=Rattus norvegicus OX=10116 GN=LOC100911769 PE=1 SV=2;tr|D4A9L5|D4A9L5_RAT Band 4.1-like protein 1 OS=Rattus norvegicus OX=10116 GN=Epb41l1 PE=1 SV=2;tr|A0A0G2K0F3|A0A0G2K0F3_RAT Band 4.1-like protein	8	1924200000	0	0	752960000	422950000	0	448120000	300200000	0	0	7510500	4794000	0	5334400	2741500	A0A0G2K0B2, D4A9L5, A0A0G2K0F3, Q9WTP0, D4ACZ4, D3ZMI4, A0A0G2K271	protein-108	Epb41l1	7510501	7510501	4794001	4794001	6152251	6152251	5334401	5334401	2741501	2741501	4037951	4037951
795	A0A8I6AFN9;A0A8I6A5U9;Q3MID3	13;13;13	ADP-ribosylation factor GTPase-activating protein 2	Arfgap2	tr|A0A8I6AFN9|A0A8I6AFN9_RAT ADP-ribosylation factor GTPase-activating protein 2 OS=Rattus norvegicus OX=10116 GN=Arfgap2 PE=4 SV=1;tr|A0A8I6A5U9|A0A8I6A5U9_RAT ADP-ribosylation factor GTPase-activating protein 2 OS=Rattus norvegicus OX=10116 GN=Arfgap2 PE	3	570260000	0	0	165320000	113840000	0	189430000	101670000	0	0	5262900	3558600	0	6076200	2996000	A0A8I6AFN9, A0A8I6A5U9, Q3MID3	protein-330	Arfgap2	5262901	5262901	3558601	3558601	4410751	4410751	6076201	6076201	2996001	2996001	4536101	4536101
145	A0A0G2JZ88;A0A8I6AJY8;A0A8I6AS67	28;3;3			tr|A0A0G2JZ88|A0A0G2JZ88_RAT Similar to hypothetical protein A530094D01 OS=Rattus norvegicus OX=10116 GN=RGD1306556 PE=1 SV=1	3	474240000	0	0	168320000	87428000	0	120530000	97959000	0	0	934020	597670	0	681290	499780	A0A0G2JZ88, A0A8I6AJY8, A0A8I6AS67	protein-179	RGD1306556	934021	934021	597671	597671	765846	765846	681291	681291	499781	499781	590536	590536
1297	D3ZZA8;A0A0G2JV63	10;9		Sec24a	tr|D3ZZA8|D3ZZA8_RAT SEC24 homolog A, COPII coat complex component OS=Rattus norvegicus OX=10116 GN=Sec24a PE=1 SV=1;tr|A0A0G2JV63|A0A0G2JV63_RAT SEC24 homolog A, COPII coat complex component OS=Rattus norvegicus OX=10116 GN=Sec24a PE=4 SV=1	2	281510000	0	0	68089000	67691000	0	84408000	61325000	0	0	937360	1756200	0	1894700	1423000	D3ZZA8, A0A0G2JV63	protein-439	Sec24a	937361	937361	1756201	1756201	1346781	1346781	1894701	1894701	1423001	1423001	1658851	1658851
216	A0A0G2K365;D3ZEN0	29;28	MICAL-like protein 2	Micall2	tr|A0A0G2K365|A0A0G2K365_RAT MICAL-like protein 2 OS=Rattus norvegicus OX=10116 GN=Micall2 PE=1 SV=1;sp|D3ZEN0|MILK2_RAT MICAL-like protein 2 OS=Rattus norvegicus OX=10116 GN=Micall2 PE=1 SV=2	2	785810000	0	0	259130000	180960000	0	202350000	143370000	0	0	3899200	2255000	0	3065800	1827400	A0A0G2K365, D3ZEN0	protein-193	Micall2	3899201	3899201	2255001	2255001	3077101	3077101	3065801	3065801	1827401	1827401	2446601	2446601
824	A0A8I6GHR3;G3V717;A0A8I6A8G0;Q63648	8;8;8;7	Merlin	Nf2	tr|A0A8I6GHR3|A0A8I6GHR3_RAT Merlin OS=Rattus norvegicus OX=10116 GN=Nf2 PE=4 SV=1;tr|G3V717|G3V717_RAT Merlin OS=Rattus norvegicus OX=10116 GN=Nf2 PE=1 SV=1;tr|A0A8I6A8G0|A0A8I6A8G0_RAT Merlin OS=Rattus norvegicus OX=10116 GN=Nf2 PE=4 SV=1;sp|Q63648|MERL_	4	207810000	0	0	64806000	60671000	0	46297000	36032000	0	0	1414600	1102700	0	1053600	602340	A0A8I6GHR3, G3V717, A0A8I6A8G0, Q63648	protein-588	Nf2	1414601	1414601	1102701	1102701	1258651	1258651	1053601	1053601	602341	602341	827971	827971
1137	B1H222;A0A8I6AFD7	12;11	RAB6-interacting golgin	Gorab	sp|B1H222|GORAB_RAT RAB6-interacting golgin OS=Rattus norvegicus OX=10116 GN=Gorab PE=2 SV=2;tr|A0A8I6AFD7|A0A8I6AFD7_RAT RAB6-interacting golgin OS=Rattus norvegicus OX=10116 GN=Gorab PE=4 SV=1	2	275660000	0	0	60725000	72072000	0	97139000	45725000	0	0	2163800	3522800	0	4207800	2280000	B1H222, A0A8I6AFD7	protein-366	Gorab	2163801	2163801	3522801	3522801	2843301	2843301	4207801	4207801	2280001	2280001	3243901	3243901
357	A0A140TAB3;A0A8I5ZU72;A0A8I5ZN87;P37285-2;P37285-3;P37285;Q5PQM2	8;8;8;8;8;8;3	Kinesin light chain 1	Klc1	tr|A0A140TAB3|A0A140TAB3_RAT Kinesin light chain OS=Rattus norvegicus OX=10116 GN=Klc1 PE=1 SV=1;tr|A0A8I5ZU72|A0A8I5ZU72_RAT Kinesin light chain 1 OS=Rattus norvegicus OX=10116 GN=Klc1 PE=4 SV=1;tr|A0A8I5ZN87|A0A8I5ZN87_RAT Kinesin light chain 1 OS=Rattus	7	101790000	0	0	44913000	30035000	0	16563000	10283000	0	0	1046000	883370	0	487150	302440	A0A140TAB3, A0A8I5ZU72, A0A8I5ZN87, P37285, Q5PQM2	protein-723	Klc1	1046001	1046001	883371	883371	964686	964686	487151	487151	302441	302441	394796	394796
622	A0A8I5ZU75;D4A5C0;A0A8I6APZ5	3;3;1		Pvrl3	tr|A0A8I5ZU75|A0A8I5ZU75_RAT Nectin cell adhesion molecule 3 OS=Rattus norvegicus OX=10116 GN=Nectin3 PE=4 SV=1;tr|D4A5C0|D4A5C0_RAT Nectin cell adhesion molecule 3 OS=Rattus norvegicus OX=10116 GN=Nectin3 PE=4 SV=2	3	75611000	0	0	13823000	8885100	0	41733000	11170000	0	0	658220	423100	0	751240	531910	A0A8I5ZU75, D4A5C0, A0A8I6APZ5	protein-951	Pvrl3	658221	658221	423101	423101	540661	540661	751241	751241	531911	531911	641576	641576
1159	B5DFA0;A0A8I6GM49;A0A8I6B3T2	26;3;2		Vil1	tr|B5DFA0|B5DFA0_RAT Villin-1 OS=Rattus norvegicus OX=10116 GN=Vil1 PE=1 SV=1	3	1751600000	0	0	493730000	395580000	0	558850000	303460000	0	0	8706500	5815200	0	9503100	4349300	B5DFA0, A0A8I6GM49, A0A8I6B3T2	protein-124	Vil1	8706501	8706501	5815201	5815201	7260851	7260851	9503101	9503101	4349301	4349301	6926201	6926201
1365	F1LP76;Q8VHU4	27;26	Elongator complex protein 1	Ikbkap	tr|F1LP76|F1LP76_RAT Elongator complex protein 1 OS=Rattus norvegicus OX=10116 GN=Elp1 PE=1 SV=2;sp|Q8VHU4|ELP1_RAT Elongator complex protein 1 OS=Rattus norvegicus OX=10116 GN=Elp1 PE=2 SV=1	2	821120000	0	0	283700000	167860000	0	235290000	134280000	0	0	3137400	1842800	0	2410800	1437400	F1LP76, Q8VHU4	protein-177	Ikbkap	3137401	3137401	1842801	1842801	2490101	2490101	2410801	2410801	1437401	1437401	1924101	1924101
454	D4A648;A0A8I6A0F8;A0A8I5ZJB8;A0A8I5Y708	4;4;4;3		Stk4	tr|D4A648|D4A648_RAT Non-specific serine/threonine protein kinase OS=Rattus norvegicus OX=10116 GN=Stk4 PE=1 SV=2;tr|A0A8I6A0F8|A0A8I6A0F8_RAT Serine/threonine kinase 4 OS=Rattus norvegicus OX=10116 GN=Stk4 PE=4 SV=1;tr|A0A8I5ZJB8|A0A8I5ZJB8_RAT Serine/thr	4	65472000	0	0	26567000	16407000	0	10215000	12283000	0	0	948820	585970	0	364830	438670	D4A648, A0A8I6A0F8, A0A8I5ZJB8, A0A8I5Y708	protein-943	Stk4	948821	948821	585971	585971	767396	767396	364831	364831	438671	438671	401751	401751
1771	Q80W92;A0A0G2JVB5	7;1	Protein VAC14 homolog	Vac14	sp|Q80W92|VAC14_RAT Protein VAC14 homolog OS=Rattus norvegicus OX=10116 GN=Vac14 PE=1 SV=1	2	258790000	0	0	76681000	45148000	0	89512000	47450000	0	0	1897600	1157700	0	2038800	1216700	Q80W92, A0A0G2JVB5	protein-628	Vac14	1897601	1897601	1157701	1157701	1527651	1527651	2038801	2038801	1216701	1216701	1627751	1627751
446	A0A8I5YC99;A0A8I6ALY1;E9PSY8;A0A8I6GAG1	29;27;27;25		Eps15	tr|A0A8I5YC99|A0A8I5YC99_RAT Epidermal growth factor receptor pathway substrate 15 OS=Rattus norvegicus OX=10116 GN=Eps15 PE=4 SV=1;tr|A0A8I6ALY1|A0A8I6ALY1_RAT Epidermal growth factor receptor pathway substrate 15 OS=Rattus norvegicus OX=10116 GN=Eps15 PE	4	854370000	0	0	401860000	189620000	0	140650000	122240000	0	0	7145100	3282700	0	2532800	2241900	A0A8I5YC99, A0A8I6ALY1, E9PSY8, A0A8I6GAG1	protein-145	Eps15	7145101	7145101	3282701	3282701	5213901	5213901	2532801	2532801	2241901	2241901	2387351	2387351
1545	P36201;A0A8I6A6Z5;D4ACX1;A0A8I5ZKT7	6;5;3;1	Cysteine-rich protein 2	Crip2;RGD1563606	sp|P36201|CRIP2_RAT Cysteine-rich protein 2 OS=Rattus norvegicus OX=10116 GN=Crip2 PE=2 SV=1;tr|A0A8I6A6Z5|A0A8I6A6Z5_RAT Cysteine-rich protein 2 OS=Rattus norvegicus OX=10116 GN=Crip2 PE=4 SV=1;tr|D4ACX1|D4ACX1_RAT Similar to cysteine-rich protein 2 OS=Ra	4	213660000	0	0	74194000	31913000	0	50634000	56923000	0	0	4097100	1907800	0	3476000	4893800	P36201, A0A8I6A6Z5, D4ACX1, A0A8I5ZKT7	protein-611	Crip2;RGD1563606	4097101	4097101	1907801	1907801	3002451	3002451	3476001	3476001	4893801	4893801	4184901	4184901
688	A0A8I5ZYI8;G3V8V8;Q8K1Q4	9;9;9	Leucine zipper putative tumor suppressor 3	Lzts3	tr|A0A8I5ZYI8|A0A8I5ZYI8_RAT Leucine zipper putative tumor suppressor 3 OS=Rattus norvegicus OX=10116 GN=Lzts3 PE=4 SV=1;tr|G3V8V8|G3V8V8_RAT Leucine zipper putative tumor suppressor 3 OS=Rattus norvegicus OX=10116 GN=Lzts3 PE=1 SV=2;sp|Q8K1Q4|LZTS3_RAT Le	3	123700000	0	0	19051000	20199000	0	30886000	53564000	0	0	280970	439450	0	812790	1274700	A0A8I5ZYI8, G3V8V8, Q8K1Q4	protein-539	Lzts3	280971	280971	439451	439451	360211	360211	812791	812791	1274701	1274701	1043746	1043746
427	A0A8I5Y9U9;A0A8I6AGZ0;F1M779;P11442;A0A8I6A5W9	31;31;31;31;30	Clathrin heavy chain;Clathrin heavy chain 1	Cltc	tr|A0A8I5Y9U9|A0A8I5Y9U9_RAT Clathrin heavy chain 1 OS=Rattus norvegicus OX=10116 GN=Cltc PE=4 SV=1;tr|A0A8I6AGZ0|A0A8I6AGZ0_RAT Clathrin heavy chain 1 OS=Rattus norvegicus OX=10116 GN=Cltc PE=4 SV=1;tr|F1M779|F1M779_RAT Clathrin heavy chain OS=Rattus norv	5	514430000	0	5156800	231910000	133390000	0	83135000	60847000	0	58599	1018400	566050	0	502460	353120	A0A8I5Y9U9, A0A8I6AGZ0, F1M779, P11442, A0A8I6A5W9	protein-192	Cltc	1018401	17.3789	566051	9.65957	792226	13.5192	502461	502461	353121	353121	427791	427791
251	A0A0G2K6D1;D3ZLD7;Q5PQN8;A0A8I6A0V6;B1WBU2	4;4;1;1;1		Ppp2r3a	tr|A0A0G2K6D1|A0A0G2K6D1_RAT Protein phosphatase 2, regulatory subunit B, alpha OS=Rattus norvegicus OX=10116 GN=Ppp2r3a PE=4 SV=1;tr|D3ZLD7|D3ZLD7_RAT Protein phosphatase 2 (Formerly 2A), regulatory subunit B, alpha, isoform CRA_a OS=Rattus norvegicus	5	70514000	0	0	11357000	18234000	0	20720000	20202000	0	0	227130	364690	0	363770	404040	A0A0G2K6D1, D3ZLD7, Q5PQN8, A0A8I6A0V6, B1WBU2	protein-892	Ppp2r3a	227131	227131	364691	364691	295911	295911	363771	363771	404041	404041	383906	383906
1573	P62142;A0A8I6ABP0;A0A8I5ZJA1;A0A8I6A5W1;D3ZJU8	4;3;2;1;1	Serine/threonine-protein phosphatase PP1-beta catalytic subunit	Ppp1cb	sp|P62142|PP1B_RAT Serine/threonine-protein phosphatase PP1-beta catalytic subunit OS=Rattus norvegicus OX=10116 GN=Ppp1cb PE=1 SV=3;tr|A0A8I6ABP0|A0A8I6ABP0_RAT Serine/threonine-protein phosphatase PP1-beta catalytic subunit OS=Rattus norvegicus OX=10116	5	160240000	0	0	81559000	10257000	0	59068000	9357900	0	0	1016300	603360	0	760280	550460	P62142, A0A8I6ABP0, A0A8I5ZJA1, A0A8I6A5W1, D3ZJU8	protein-774	Ppp1cb	1016301	1016301	603361	603361	809831	809831	760281	760281	550461	550461	655371	655371
924	A0A8I6AG96;G3V7L1;A0A8I5ZYU2;A0A0G2JW60;A0A8I5ZS09;A0A8I6AE90;Q7TPH2;A0A8I6A8M1;A0A0G2K2Z6;A0A8J8Y3R2;A0A8I5Y4W5;A0A8I6GKZ8;P11530;Q9EPA0	116;116;115;115;27;27;4;4;4;4;4;4;4;1		Utrn	tr|A0A8I6AG96|A0A8I6AG96_RAT Utrophin OS=Rattus norvegicus OX=10116 GN=Utrn PE=4 SV=1;sp|G3V7L1|UTRN_RAT Utrophin OS=Rattus norvegicus OX=10116 GN=Utrn PE=1 SV=3;tr|A0A8I5ZYU2|A0A8I5ZYU2_RAT Utrophin OS=Rattus norvegicus OX=10116 GN=Utrn PE=4 SV=1;tr|A0A0G	14	5426300000	0	0	2025300000	1135600000	0	1390900000	874410000	0	0	8160400	4302000	0	5465700	3056400	A0A8I6AG96, G3V7L1, A0A8I5ZYU2, A0A0G2JW60, A0A8I5ZS09, A0A8I6AE90, Q7TPH2, A0A8I6A8M1, A0A0G2K2Z6, A0A8J8Y3R2, A0A8I5Y4W5, A0A8I6GKZ8, P11530, Q9EPA0	protein-25	Utrn	8160401	8160401	4302001	4302001	6231201	6231201	5465701	5465701	3056401	3056401	4261051	4261051
1559	P52944	17	PDZ and LIM domain protein 1	Pdlim1	sp|P52944|PDLI1_RAT PDZ and LIM domain protein 1 OS=Rattus norvegicus OX=10116 GN=Pdlim1 PE=1 SV=4	1	667420000	0	0	178980000	168480000	0	208010000	111950000	0	0	2766500	4303300	0	6162600	2940900	P52944	protein-230	Pdlim1	2766501	2766501	4303301	4303301	3534901	3534901	6162601	6162601	2940901	2940901	4551751	4551751
139	A0A8I6A7T6;D4A6C5;A0A0G2JYR5	8;8;8		Arhgap1	tr|A0A8I6A7T6|A0A8I6A7T6_RAT Rho GTPase-activating protein 1 OS=Rattus norvegicus OX=10116 GN=Arhgap1 PE=4 SV=1;tr|D4A6C5|D4A6C5_RAT Rho GTPase-activating protein 1 OS=Rattus norvegicus OX=10116 GN=Arhgap1 PE=1 SV=1;tr|A0A0G2JYR5|A0A0G2JYR5_RAT Rho GTPase-	3	119370000	0	0	33622000	30423000	0	37750000	17576000	0	0	876340	1053600	0	1348300	703040	A0A8I6A7T6, D4A6C5, A0A0G2JYR5	protein-574	Arhgap1	876341	876341	1053601	1053601	964971	964971	1348301	1348301	703041	703041	1025671	1025671
1556	P51635;A0A8I6AVC9;A0A8I5ZT45	13;11;11	Alcohol dehydrogenase [NADP(+)]	Akr1a1	sp|P51635|AK1A1_RAT Aldo-keto reductase family 1 member A1 OS=Rattus norvegicus OX=10116 GN=Akr1a1 PE=1 SV=2;tr|A0A8I6AVC9|A0A8I6AVC9_RAT Aldo-keto reductase family 1 member A1 OS=Rattus norvegicus OX=10116 GN=Akr1a1 PE=4 SV=1;tr|A0A8I5ZT45|A0A8I5ZT45_RAT	3	472870000	0	0	161390000	96392000	0	130520000	84562000	0	0	6041900	3069900	0	4902500	2904100	P51635, A0A8I6AVC9, A0A8I5ZT45	protein-363	Akr1a1	6041901	6041901	3069901	3069901	4555901	4555901	4902501	4902501	2904101	2904101	3903301	3903301
1803	Q9WVE9;A0A8I5Y9J0;A0A8I6ARZ8;Q9WVE9-1;Q9WVE9-2;A0A8I6A7M7	47;46;46;42;40;3	Intersectin-1	Itsn1	sp|Q9WVE9|ITSN1_RAT Intersectin-1 OS=Rattus norvegicus OX=10116 GN=Itsn1 PE=1 SV=2;tr|A0A8I5Y9J0|A0A8I5Y9J0_RAT Intersectin-1 OS=Rattus norvegicus OX=10116 GN=Itsn1 PE=4 SV=1;tr|A0A8I6ARZ8|A0A8I6ARZ8_RAT Intersectin-1 OS=Rattus norvegicus OX=10116 GN=Itsn1	6	3586400000	0	0	1536200000	730560000	0	716730000	602920000	0	0	12813000	5366100	0	5036100	4274300	Q9WVE9, A0A8I5Y9J0, A0A8I6ARZ8, A0A8I6A7M7	protein-60	Itsn1	12813001	12813001	5366101	5366101	9089551	9089551	5036101	5036101	4274301	4274301	4655201	4655201
831	A0A8I6A9F6	50			tr|A0A8I6A9F6|A0A8I6A9F6_RAT Protein TANC1 OS=Rattus norvegicus OX=10116 GN=Tanc1 PE=4 SV=1	1	2138100000	0	0	810210000	454510000	0	538780000	334610000	0	0	5622600	3226200	0	3898000	2103500	A0A8I6A9F6	protein-69	Tanc1	5622601	5622601	3226201	3226201	4424401	4424401	3898001	3898001	2103501	2103501	3000751	3000751
293	A0A8I6A5P6;A0A8I5ZMK4;A0A140TAB6;A0A8I5ZKX8;A0A8I6G694;A0A0G2K977;Q62839	8;8;8;8;8;8;8	Golgin subfamily A member 2	Golga2	tr|A0A8I6A5P6|A0A8I6A5P6_RAT Golgin subfamily A member 2 OS=Rattus norvegicus OX=10116 GN=Golga2 PE=4 SV=1;tr|A0A8I5ZMK4|A0A8I5ZMK4_RAT Golgin subfamily A member 2 OS=Rattus norvegicus OX=10116 GN=Golga2 PE=4 SV=1;tr|A0A140TAB6|A0A140TAB6_RAT Golgin subfam	7	160370000	0	0	65374000	42339000	0	30403000	22257000	0	0	1205700	724690	0	626690	454560	A0A8I6A5P6, A0A8I5ZMK4, A0A140TAB6, A0A8I5ZKX8, A0A8I6G694, A0A0G2K977, Q62839	protein-530	Golga2	1205701	1205701	724691	724691	965196	965196	626691	626691	454561	454561	540626	540626
554	A0A8I6AKG9;A0A8I6AEP4;A0A8I5ZQE0;A0A8I6ATB3;A0A8I5ZXP7;Q9QXY2-2;Q9QXY2	8;8;8;7;6;6;6	SRC kinase signaling inhibitor 1	Srcin1	tr|A0A8I6AKG9|A0A8I6AKG9_RAT SRC kinase-signaling inhibitor 1 OS=Rattus norvegicus OX=10116 GN=Srcin1 PE=4 SV=1;tr|A0A8I6AEP4|A0A8I6AEP4_RAT SRC kinase-signaling inhibitor 1 OS=Rattus norvegicus OX=10116 GN=Srcin1 PE=4 SV=1;tr|A0A8I5ZQE0|A0A8I5ZQE0_RAT SRC	7	74663000	0	0	17127000	16973000	0	18906000	21656000	0	0	228370	155070	0	252080	238580	A0A8I6AKG9, A0A8I6AEP4, A0A8I5ZQE0, A0A8I6ATB3, A0A8I5ZXP7, Q9QXY2	protein-726	Srcin1	228371	228371	155071	155071	191721	191721	252081	252081	238581	238581	245331	245331
687	A0A8I5ZY85;B1WC42;A0A096MJX8	6;6;2		Trip6	tr|A0A8I5ZY85|A0A8I5ZY85_RAT Thyroid hormone receptor interactor 6 OS=Rattus norvegicus OX=10116 GN=Trip6 PE=4 SV=1;tr|B1WC42|B1WC42_RAT LOC686323 protein OS=Rattus norvegicus OX=10116 GN=Trip6 PE=2 SV=1	3	90989000	0	0	12241000	7285200	0	39691000	31771000	0	0	186260	303550	0	666650	959410	A0A8I5ZY85, B1WC42, A0A096MJX8	protein-759	Trip6	186261	186261	303551	303551	244906	244906	666651	666651	959411	959411	813031	813031
719	A0A8I6AMX0;A0A8I6A120;F7FJE0	4;4;4			tr|A0A8I6AMX0|A0A8I6AMX0_RAT Ras association domain family member 7 OS=Rattus norvegicus OX=10116 GN=Rassf7 PE=4 SV=1;tr|A0A8I6A120|A0A8I6A120_RAT Ras association domain family member 7 OS=Rattus norvegicus OX=10116 GN=Rassf7 PE=4 SV=1;tr|F7FJE0|F7FJE0_RAT	3	204010000	0	0	51138000	28720000	0	75693000	48462000	0	0	842750	533980	0	2114300	1193800	A0A8I6AMX0, A0A8I6A120, F7FJE0	protein-659	Rassf7	842751	842751	533981	533981	688366	688366	2114301	2114301	1193801	1193801	1654051	1654051
275	A0A0G2K847;A0A8I6GDZ1;A0A8I6AWZ3;G3V9U1	10;8;8;6		Agap1	tr|A0A0G2K847|A0A0G2K847_RAT ArfGAP with GTPase domain, ankyrin repeat and PH domain 1 OS=Rattus norvegicus OX=10116 GN=Agap1 PE=3 SV=2;tr|A0A8I6GDZ1|A0A8I6GDZ1_RAT ArfGAP with GTPase domain, ankyrin repeat and PH domain 1 OS=Rattus norvegicus OX=10116 GN=	4	185940000	0	0	54179000	49875000	0	34437000	47450000	0	0	1580000	1293300	0	633010	1215500	A0A0G2K847, A0A8I6GDZ1, A0A8I6AWZ3, G3V9U1	protein-507	Agap1	1580001	1580001	1293301	1293301	1436651	1436651	633011	633011	1215501	1215501	924256	924256
349	A0A0H4SRI7;D4ABK9;A0A8I6AHD1;D3ZWB2;A0A8I6AGC2;A0A8I6G836;A0A8I6AFW6;Q9EQG6-2;Q9EQG6	36;36;36;36;36;36;36;36;36	Kinase D-interacting substrate of 220 kDa	Kidins220	tr|A0A0H4SRI7|A0A0H4SRI7_RAT Kinase D-interacting substrate 220 isoform 7 OS=Rattus norvegicus OX=10116 GN=Kidins220 PE=2 SV=1;tr|D4ABK9|D4ABK9_RAT Kinase D-interacting substrate of 220 kDa OS=Rattus norvegicus OX=10116 GN=Kidins220 PE=1 SV=4;tr|A0A8I6AHD1	9	1189600000	0	0	359500000	263110000	0	363730000	203230000	0	0	2596000	1893200	0	2350300	1164500	A0A0H4SRI7, D4ABK9, A0A8I6AHD1, D3ZWB2, A0A8I6AGC2, A0A8I6G836, A0A8I6AFW6, Q9EQG6	protein-129	Kidins220	2596001	2596001	1893201	1893201	2244601	2244601	2350301	2350301	1164501	1164501	1757401	1757401
160	F1LZS6;A0A0G2K098;A0A0G2K6G7	17;17;17		LOC100909795	tr|F1LZS6|F1LZS6_RAT MCC regulator of WNT-signaling pathway OS=Rattus norvegicus OX=10116 GN=Mcc PE=1 SV=4;tr|A0A0G2K098|A0A0G2K098_RAT MCC regulator of WNT-signaling pathway OS=Rattus norvegicus OX=10116 GN=Mcc PE=1 SV=2;tr|A0A0G2K6G7|A0A0G2K6G7_RAT MCC r	3	312910000	0	0	120740000	57375000	0	82577000	52218000	0	0	1909600	993150	0	918520	758660	F1LZS6, A0A0G2K098, A0A0G2K6G7	protein-379	LOC100909795	1909601	1909601	993151	993151	1451376	1451376	918521	918521	758661	758661	838591	838591
857	A0A8I6ABG6;G3V852;D3ZA84	79;79;1		Tln1	tr|A0A8I6ABG6|A0A8I6ABG6_RAT Talin 1 OS=Rattus norvegicus OX=10116 GN=Tln1 PE=4 SV=1;tr|G3V852|G3V852_RAT RCG55135, isoform CRA_b OS=Rattus norvegicus OX=10116 GN=Tln1 PE=1 SV=1	3	3333900000	0	0	1246500000	708180000	0	876950000	502250000	0	0	6825400	3507600	0	4269100	2488500	A0A8I6ABG6, G3V852, D3ZA84	protein-38	Tln1	6825401	6825401	3507601	3507601	5166501	5166501	4269101	4269101	2488501	2488501	3378801	3378801
919	G3V7M0;A0A8I6AG10;A0A8I6ABN6	33;33;32		Cnot1	tr|G3V7M0|G3V7M0_RAT CCR4-NOT transcription complex, subunit 1 OS=Rattus norvegicus OX=10116 GN=Cnot1 PE=3 SV=2;tr|A0A8I6AG10|A0A8I6AG10_RAT CCR4-NOT transcription complex, subunit 1 OS=Rattus norvegicus OX=10116 GN=Cnot1 PE=4 SV=1;tr|A0A8I6ABN6|A0A8I6ABN6	3	816670000	0	0	257270000	153940000	0	260320000	145140000	0	0	1447000	803690	0	1076800	751630	G3V7M0, A0A8I6AG10, A0A8I6ABN6	protein-150	Cnot1	1447001	1447001	803691	803691	1125346	1125346	1076801	1076801	751631	751631	914216	914216
507	A0A8I5ZMD4;A0A8J8XVA7;A0A8I6G4G4;P48037;A0A8I5ZJA4;A0A8I6AE49	14;14;14;14;13;12	Annexin A6	Anxa6	tr|A0A8I5ZMD4|A0A8I5ZMD4_RAT Annexin A6 OS=Rattus norvegicus OX=10116 GN=Anxa6 PE=4 SV=1;tr|A0A8J8XVA7|A0A8J8XVA7_RAT Annexin A6 OS=Rattus norvegicus OX=10116 GN=Anxa6 PE=1 SV=1;tr|A0A8I6G4G4|A0A8I6G4G4_RAT Annexin A6 OS=Rattus norvegicus OX=10116 GN=Anxa6	6	254650000	0	0	94253000	56549000	0	71665000	32186000	0	0	1462800	931190	0	1164100	689370	A0A8I5ZMD4, A0A8J8XVA7, A0A8I6G4G4, P48037, A0A8I5ZJA4, A0A8I6AE49	protein-337	Anxa6	1462801	1462801	931191	931191	1196996	1196996	1164101	1164101	689371	689371	926736	926736
1409	F1MAL5	12		Irs2	tr|F1MAL5|F1MAL5_RAT Insulin receptor substrate 2 OS=Rattus norvegicus OX=10116 GN=Irs2 PE=1 SV=2	1	227030000	0	0	81666000	31606000	0	59580000	54176000	0	0	617070	349670	0	590080	494170	F1MAL5	protein-478	Irs2	617071	617071	349671	349671	483371	483371	590081	590081	494171	494171	542126	542126
1792	Q9JHZ9	5	Sodium-coupled neutral amino acid transporter 3	Slc38a3	sp|Q9JHZ9|S38A3_RAT Sodium-coupled neutral amino acid transporter 3 OS=Rattus norvegicus OX=10116 GN=Slc38a3 PE=2 SV=1	1	414660000	0	0	196310000	89890000	0	61061000	67400000	0	0	10806000	4553600	0	3278100	3725500	Q9JHZ9	protein-653	Slc38a3	10806001	10806001	4553601	4553601	7679801	7679801	3278101	3278101	3725501	3725501	3501801	3501801
551	A0A8I5ZQB3;F1LPG9;A0A8I6ADQ6;A0A8I6AM40;A0A8I6AA25	2;2;2;2;0		Fam21c	tr|A0A8I5ZQB3|A0A8I5ZQB3_RAT WASH complex subunit 2C OS=Rattus norvegicus OX=10116 GN=Washc2c PE=4 SV=1;tr|F1LPG9|F1LPG9_RAT WASH complex subunit 2C OS=Rattus norvegicus OX=10116 GN=Washc2c PE=1 SV=3;tr|A0A8I6ADQ6|A0A8I6ADQ6_RAT WASH complex subunit 2C OS=	5	154790000	0	0	70703000	42463000	0	22937000	18691000	0	0	1122300	674020	0	364090	296680	A0A8I5ZQB3, F1LPG9, A0A8I6ADQ6, A0A8I6AM40, A0A8I6AA25	protein-1009	Fam21c	1122301	1122301	674021	674021	898161	898161	364091	364091	296681	296681	330386	330386
1154	B5D5N9;B5D5N9-2	7;7	Cationic amino acid transporter 2	Slc7a2	sp|B5D5N9|CTR2_RAT Cationic amino acid transporter 2 OS=Rattus norvegicus OX=10116 GN=Slc7a2 PE=1 SV=1;sp|B5D5N9-2|CTR2_RAT Isoform 2 of Cationic amino acid transporter 2 OS=Rattus norvegicus OX=10116 GN=Slc7a2	2	126060000	0	0	23407000	36103000	0	43325000	23221000	0	0	866920	1261900	0	1604600	860020	B5D5N9	protein-642	Slc7a2	866921	866921	1261901	1261901	1064411	1064411	1604601	1604601	860021	860021	1232311	1232311
26	A0A0G2JSM7;Q63028;A0A8I5Y1E2;D3ZZ99;Q63028-2;A0A8I6ALT1	14;14;13;13;13;12	Alpha-adducin	Add1	tr|A0A0G2JSM7|A0A0G2JSM7_RAT Alpha-adducin OS=Rattus norvegicus OX=10116 GN=Add1 PE=1 SV=2;sp|Q63028|ADDA_RAT Alpha-adducin OS=Rattus norvegicus OX=10116 GN=Add1 PE=1 SV=2;tr|A0A8I5Y1E2|A0A8I5Y1E2_RAT Alpha-adducin OS=Rattus norvegicus OX=10116 GN=Add1 PE=	6	423330000	0	0	147490000	70641000	0	118450000	86752000	0	0	2900400	1336600	0	2965400	2203800	A0A0G2JSM7, Q63028, A0A8I5Y1E2, D3ZZ99, A0A8I6ALT1	protein-315	Add1	2900401	2900401	1336601	1336601	2118501	2118501	2965401	2965401	2203801	2203801	2584601	2584601
1273	D3ZU13;D4AD15;M0RD03	24;24;24		LOC100911431;Eif4g1;LOC100912571	tr|D3ZU13|D3ZU13_RAT Eukaryotic translation initiation factor 4 gamma, 1 OS=Rattus norvegicus OX=10116 GN=Eif4g1 PE=1 SV=1;tr|D4AD15|D4AD15_RAT Eukaryotic translation initiation factor 4 gamma, 1 OS=Rattus norvegicus OX=10116 GN=Eif4g1 PE=1 SV=3;tr|M0RD03|	3	602420000	0	0	191890000	168410000	0	141300000	100820000	0	0	1268500	1023600	0	969140	511460	D3ZU13, D4AD15, M0RD03	protein-224	LOC100911431;Eif4g1;LOC100912571	1268501	1268501	1023601	1023601	1146051	1146051	969141	969141	511461	511461	740301	740301
967	A0A8I6AKR5;Q9QYL8;A0A8I6AB78	7;7;6	Acyl-protein thioesterase 2	Lypla2	tr|A0A8I6AKR5|A0A8I6AKR5_RAT Acyl-protein thioesterase 2 OS=Rattus norvegicus OX=10116 GN=Lypla2 PE=4 SV=1;sp|Q9QYL8|LYPA2_RAT Acyl-protein thioesterase 2 OS=Rattus norvegicus OX=10116 GN=Lypla2 PE=1 SV=1;tr|A0A8I6AB78|A0A8I6AB78_RAT Acyl-protein thioester	3	2424500000	0	0	440740000	613540000	0	841430000	528750000	0	0	17216000	45287000	0	59468000	33693000	A0A8I6AKR5, Q9QYL8, A0A8I6AB78	protein-240	Lypla2	17216001	17216001	45287001	45287001	31251501	31251501	59468001	59468001	33693001	33693001	46580501	46580501
1637	Q4FZU6;A0A8I6A7L2	11;10	Annexin A8	Anxa8	sp|Q4FZU6|ANXA8_RAT Annexin A8 OS=Rattus norvegicus OX=10116 GN=Anxa8 PE=1 SV=1;tr|A0A8I6A7L2|A0A8I6A7L2_RAT Annexin A8 OS=Rattus norvegicus OX=10116 GN=Anxa8 PE=4 SV=1	2	274960000	0	0	85965000	52884000	0	75534000	60578000	0	0	3050400	1973700	0	2547700	1292900	Q4FZU6, A0A8I6A7L2	protein-414	Anxa8	3050401	3050401	1973701	1973701	2512051	2512051	2547701	2547701	1292901	1292901	1920301	1920301
561	A0A8I5ZQS1;A0A8I6A0X0;A0A8I6AGM2;A2VD09;Q9QZM5;A0A8I5ZVR4;A0A8I5ZKW2;A0A8I6AC48;A0A8I5ZQU4;F1LYA6;A0A8I5ZLD3	9;9;9;9;9;1;1;1;1;1;1	Abl interactor 1	Abi1	tr|A0A8I5ZQS1|A0A8I5ZQS1_RAT Abl interactor 1 OS=Rattus norvegicus OX=10116 GN=Abi1 PE=4 SV=1;tr|A0A8I6A0X0|A0A8I6A0X0_RAT Abl interactor 1 OS=Rattus norvegicus OX=10116 GN=Abi1 PE=4 SV=1;tr|A0A8I6AGM2|A0A8I6AGM2_RAT Abl interactor 1 OS=Rattus norvegicus O	11	332880000	0	0	84268000	69248000	0	113300000	66065000	0	0	3715900	2391000	0	3347200	1635700	A0A8I5ZQS1, A0A8I6A0X0, A0A8I6AGM2, A2VD09, Q9QZM5, A0A8I5ZVR4, A0A8I5ZKW2, A0A8I6AC48, A0A8I5ZQU4, F1LYA6, A0A8I5ZLD3	protein-584	Abi1	3715901	3715901	2391001	2391001	3053451	3053451	3347201	3347201	1635701	1635701	2491451	2491451
736	A0A8I6A256;A0A8I6ALS6;F1LRI7;A0A8I6GFC9;P0C1X8;A0A8I6A3P1;A0A8I6A6D5;A0A8I5ZKV0	23;23;15;14;14;8;8;7	AP2-associated protein kinase 1	Aak1	tr|A0A8I6A256|A0A8I6A256_RAT AP2-associated protein kinase 1 OS=Rattus norvegicus OX=10116 GN=Aak1 PE=4 SV=1;tr|A0A8I6ALS6|A0A8I6ALS6_RAT AP2-associated protein kinase 1 OS=Rattus norvegicus OX=10116 GN=Aak1 PE=4 SV=1;tr|F1LRI7|F1LRI7_RAT AP2-associated pr	8	850960000	0	0	312000000	171150000	0	232430000	135380000	0	0	3186800	1694700	0	2099700	1284900	A0A8I6A256, A0A8I6ALS6, F1LRI7, A0A8I6GFC9, P0C1X8, A0A8I6A3P1, A0A8I6A6D5, A0A8I5ZKV0	protein-156	Aak1	3186801	3186801	1694701	1694701	2440751	2440751	2099701	2099701	1284901	1284901	1692301	1692301
1691	Q5XI73	3	Rho GDP-dissociation inhibitor 1	Arhgdia	sp|Q5XI73|GDIR1_RAT Rho GDP-dissociation inhibitor 1 OS=Rattus norvegicus OX=10116 GN=Arhgdia PE=1 SV=1	1	44811000	0	0	23880000	9024800	0	7068200	4837500	0	0	1762200	1002800	0	785360	537500	Q5XI73	protein-1038	Arhgdia	1762201	1762201	1002801	1002801	1382501	1382501	785361	785361	537501	537501	661431	661431
601	A0A8I6AHA2;A0A8I6AI66;A0A8I6A0U4;A0A8I6ADB6;A0A8I5ZST1;A0A8I6A502;F1LN91;F1LN42;A0A8I6A656;A0A8I6AFL2;A0A8I5Y194;A0A8I6AQ89;A0A8I6A4G0	25;25;25;25;25;25;23;1;1;1;1;1;1		Tns3	tr|A0A8I6AHA2|A0A8I6AHA2_RAT Tensin 3 OS=Rattus norvegicus OX=10116 GN=Tns3 PE=4 SV=1;tr|A0A8I6AI66|A0A8I6AI66_RAT Tensin 3 OS=Rattus norvegicus OX=10116 GN=Tns3 PE=4 SV=1;tr|A0A8I6A0U4|A0A8I6A0U4_RAT Tensin 3 OS=Rattus norvegicus OX=10116 GN=Tns3 PE=4 SV=	13	914920000	0	0	308370000	160860000	0	275300000	170400000	0	0	2726800	1541300	0	2709100	1503300	A0A8I6AHA2, A0A8I6AI66, A0A8I6A0U4, A0A8I6ADB6, A0A8I5ZST1, A0A8I6A502, F1LN91, F1LN42, A0A8I6A656, A0A8I6AFL2, A0A8I5Y194, A0A8I6AQ89, A0A8I6A4G0	protein-188	Tns3	2726801	2726801	1541301	1541301	2134051	2134051	2709101	2709101	1503301	1503301	2106201	2106201
1600	P81128	28	Rho GTPase-activating protein 35	Arhgap35	sp|P81128|RHG35_RAT Rho GTPase-activating protein 35 OS=Rattus norvegicus OX=10116 GN=Arhgap35 PE=1 SV=3	1	582790000	0	0	197490000	120670000	0	153370000	111260000	0	0	869810	747030	0	912540	476830	P81128	protein-198	Arhgap35	869811	869811	747031	747031	808421	808421	912541	912541	476831	476831	694686	694686
101	A0A0G2JWX6;A0A0G2K7M6;M0R5Q8	8;8;8			tr|A0A0G2JWX6|A0A0G2JWX6_RAT Helicase, lymphoid-specific OS=Rattus norvegicus OX=10116 GN=Hells PE=1 SV=1;tr|A0A0G2K7M6|A0A0G2K7M6_RAT Helicase, lymphoid-specific OS=Rattus norvegicus OX=10116 GN=LOC100911660 PE=1 SV=2;tr|M0R5Q8|M0R5Q8_RAT Helicase, lympho	3	226250000	0	0	65124000	52665000	0	69468000	38993000	0	0	993490	909870	0	1167900	582790	A0A0G2JWX6, A0A0G2K7M6, M0R5Q8	protein-463	Hells	993491	993491	909871	909871	951681	951681	1167901	1167901	582791	582791	875346	875346
1714	Q64303;A0A8I5Y791;A0A8I5ZSQ0;Q62829;A0A8I6ATD5;A0A8I6A2T9;P35465	23;7;7;7;3;3;3	Serine/threonine-protein kinase PAK 2;PAK-2p27;PAK-2p34	Pak2	sp|Q64303|PAK2_RAT Serine/threonine-protein kinase PAK 2 OS=Rattus norvegicus OX=10116 GN=Pak2 PE=1 SV=1	7	1798900000	0	0	651400000	411120000	0	498900000	237470000	0	0	17197000	9983000	0	13260000	5796800	Q64303, A0A8I5Y791, A0A8I5ZSQ0, Q62829, A0A8I6ATD5, A0A8I6A2T9, P35465	protein-115	Pak2	17197001	17197001	9983001	9983001	13590001	13590001	13260001	13260001	5796801	5796801	9528401	9528401
1121	A0A8J8XYP8;A0A8I5ZWY9;A0A8I6APD6;A0A0G2JYE0;A0A8I6AIZ1	6;5;5;5;4			tr|A0A8J8XYP8|A0A8J8XYP8_RAT Ataxin 2-like OS=Rattus norvegicus OX=10116 GN=Atxn2l PE=1 SV=1;tr|A0A8I5ZWY9|A0A8I5ZWY9_RAT Ataxin 2-like OS=Rattus norvegicus OX=10116 GN=Atxn2l PE=4 SV=1;tr|A0A8I6APD6|A0A8I6APD6_RAT Ataxin 2-like OS=Rattus norvegicus OX=101	5	35522000	0	0	12137000	7331100	0	6447900	9605500	0	0	173970	187980	0	165330	246290	A0A8J8XYP8, A0A8I5ZWY9, A0A8I6APD6, A0A0G2JYE0, A0A8I6AIZ1	protein-1020	Atxn2l	173971	173971	187981	187981	180976	180976	165331	165331	246291	246291	205811	205811
1721	Q68FR6;A0A8I6AK06;A0A8I5ZKV4;A0A8I6AKG3;A0A8I5Y6C6	7;4;3;2;1	Elongation factor 1-gamma	Eef1g	sp|Q68FR6|EF1G_RAT Elongation factor 1-gamma OS=Rattus norvegicus OX=10116 GN=Eef1g PE=2 SV=3;tr|A0A8I6AK06|A0A8I6AK06_RAT Elongation factor 1-gamma OS=Rattus norvegicus OX=10116 GN=Eef1g PE=4 SV=1	5	84019000	0	0	17977000	26484000	0	16633000	22925000	0	0	407620	232780	0	400750	451970	Q68FR6, A0A8I6AK06, A0A8I5ZKV4, A0A8I6AKG3, A0A8I5Y6C6	protein-699	Eef1g	407621	407621	232781	232781	320201	320201	400751	400751	451971	451971	426361	426361
1318	D4A5T8;A0A8I6A8D3	15;14		Ppl	tr|D4A5T8|D4A5T8_RAT Periplakin OS=Rattus norvegicus OX=10116 GN=Ppl PE=1 SV=1;tr|A0A8I6A8D3|A0A8I6A8D3_RAT Periplakin OS=Rattus norvegicus OX=10116 GN=Ppl PE=4 SV=1	2	107040000	0	0	27068000	32573000	0	29048000	18347000	0	0	194010	269200	0	185500	151630	D4A5T8, A0A8I6A8D3	protein-552	Ppl	194011	194011	269201	269201	231606	231606	185501	185501	151631	151631	168566	168566
680	A0A8I5ZY28;A0A8I6GM88;A0A8I5ZXU9;F1M0N1	7;7;7;7	Non-specific protein-tyrosine kinase	Abl2	tr|A0A8I5ZY28|A0A8I5ZY28_RAT ABL proto-oncogene 2, non-receptor tyrosine kinase OS=Rattus norvegicus OX=10116 GN=Abl2 PE=4 SV=1;tr|A0A8I6GM88|A0A8I6GM88_RAT ABL proto-oncogene 2, non-receptor tyrosine kinase OS=Rattus norvegicus OX=10116 GN=Abl2 PE=4 SV=1;	4	74937000	0	0	25035000	19541000	0	21767000	8593400	0	0	521560	407110	0	272030	179030	A0A8I5ZY28, A0A8I6GM88, A0A8I5ZXU9, F1M0N1	protein-753	Abl2	521561	521561	407111	407111	464336	464336	272031	272031	179031	179031	225531	225531
486	A0A8I6AL56;A0A8I5ZLF0;F7F2Q6	5;5;5			tr|A0A8I6AL56|A0A8I6AL56_RAT YTH N(6)-methyladenosine RNA-binding protein 1 OS=Rattus norvegicus OX=10116 GN=Ythdf1 PE=4 SV=1;tr|A0A8I5ZLF0|A0A8I5ZLF0_RAT YTH N(6)-methyladenosine RNA-binding protein 1 OS=Rattus norvegicus OX=10116 GN=Ythdf1 PE=4 SV=1;tr|F	3	156730000	0	0	49957000	27336000	0	51568000	27869000	0	0	1782500	1072500	0	2163400	1176700	A0A8I6AL56, A0A8I5ZLF0, F7F2Q6	protein-655	Ythdf1	1782501	1782501	1072501	1072501	1427501	1427501	2163401	2163401	1176701	1176701	1670051	1670051
434	A0A8I6GKA8;A0A8I5YBH3	6;6			tr|A0A8I6GKA8|A0A8I6GKA8_RAT Coiled-coil domain-containing 85C OS=Rattus norvegicus OX=10116 GN=Ccdc85c PE=4 SV=1;tr|A0A8I5YBH3|A0A8I5YBH3_RAT Coiled-coil domain-containing 85C OS=Rattus norvegicus OX=10116 GN=Ccdc85c PE=4 SV=1	2	121590000	0	0	38363000	16434000	0	37398000	29395000	0	0	1212100	651000	0	531100	671420	A0A8I6GKA8, A0A8I5YBH3	protein-612	Ccdc85c	1212101	1212101	651001	651001	931551	931551	531101	531101	671421	671421	601261	601261
1676	Q5RK27;A0A8I6A5L8;A0A0G2K0X6	20;19;3	Solute carrier family 12 member 7	Slc12a7	sp|Q5RK27|S12A7_RAT Solute carrier family 12 member 7 OS=Rattus norvegicus OX=10116 GN=Slc12a7 PE=2 SV=2;tr|A0A8I6A5L8|A0A8I6A5L8_RAT Solute carrier family 12 member 7 OS=Rattus norvegicus OX=10116 GN=Slc12a7 PE=4 SV=1	3	1683900000	0	0	744970000	330400000	0	388210000	220310000	0	0	10281000	5087800	0	5167500	2871900	Q5RK27, A0A8I6A5L8, A0A0G2K0X6	protein-206	Slc12a7	10281001	10281001	5087801	5087801	7684401	7684401	5167501	5167501	2871901	2871901	4019701	4019701
1397	F1M7H7;M0R8T1;A0A8I6ABL7;A0A0G2JZE4;Q4L1J4;A0A8I5Y118;Q4L1J4-2;D3ZY03;A0A0G2JXR9;A0A8I6AQ06;A0A8I6AD37;A0A8I6AH48;O88382-3;O88382-2;O88382	18;16;16;16;16;15;14;1;1;1;1;1;1;1;1	Membrane-associated guanylate kinase, WW and PDZ domain-containing protein 1	Magi1	tr|F1M7H7|F1M7H7_RAT Membrane-associated guanylate kinase, WW and PDZ domain-containing protein 1 OS=Rattus norvegicus OX=10116 GN=Magi1 PE=1 SV=4;tr|M0R8T1|M0R8T1_RAT Membrane-associated guanylate kinase, WW and PDZ domain-containing protein 1 OS=Rattus n	15	415220000	0	0	94951000	86930000	0	144670000	88662000	0	0	911930	628620	0	1329300	713130	F1M7H7, M0R8T1, A0A8I6ABL7, A0A0G2JZE4, Q4L1J4, A0A8I5Y118, D3ZY03, A0A0G2JXR9, A0A8I6AQ06, A0A8I6AD37, A0A8I6AH48, O88382	protein-236	Magi1	911931	911931	628621	628621	770276	770276	1329301	1329301	713131	713131	1021216	1021216
1737	Q6AYI5	2	Leucine-rich repeat protein SHOC-2	Shoc2	sp|Q6AYI5|SHOC2_RAT Leucine-rich repeat protein SHOC-2 OS=Rattus norvegicus OX=10116 GN=Shoc2 PE=2 SV=1	1	22834000	0	0	11067000	3535900	0	4645900	3584800	0	0	233370	168380	0	221230	170700	Q6AYI5	protein-1077	Shoc2	233371	233371	168381	168381	200876	200876	221231	221231	170701	170701	195966	195966
1015	F1LSU6;A0A8I6AS05;P63035;A0A8I6A5Z0	5;5;5;4	Cytohesin-2	Cyth2	tr|F1LSU6|F1LSU6_RAT Cytohesin-2 OS=Rattus norvegicus OX=10116 GN=Cyth2 PE=4 SV=1;tr|A0A8I6AS05|A0A8I6AS05_RAT Cytohesin-2 OS=Rattus norvegicus OX=10116 GN=Cyth2 PE=4 SV=1;sp|P63035|CYH2_RAT Cytohesin-2 OS=Rattus norvegicus OX=10116 GN=Cyth2 PE=1 SV=1;tr|A	4	31656000	0	0	3840200	2739700	0	17576000	7499700	0	0	202120	144190	0	184310	155380	F1LSU6, A0A8I6AS05, P63035, A0A8I6A5Z0	protein-922	Cyth2	202121	202121	144191	144191	173156	173156	184311	184311	155381	155381	169846	169846
175	A0A0G2K0Z1;Q9Z2S9;A0A0G2JXA8;Q9Z2S9-3;Q9Z2S9-2	19;19;18;18;18	Flotillin-2	Flot2	tr|A0A0G2K0Z1|A0A0G2K0Z1_RAT Flotillin-2 OS=Rattus norvegicus OX=10116 GN=Flot2 PE=4 SV=1;sp|Q9Z2S9|FLOT2_RAT Flotillin-2 OS=Rattus norvegicus OX=10116 GN=Flot2 PE=1 SV=1;tr|A0A0G2JXA8|A0A0G2JXA8_RAT Flotillin OS=Rattus norvegicus OX=10116 GN=Flot2 PE=1 SV	5	788870000	0	0	313690000	171630000	0	197400000	106150000	0	0	7406000	4566200	0	5414800	2492000	A0A0G2K0Z1, Q9Z2S9, A0A0G2JXA8	protein-255	Flot2	7406001	7406001	4566201	4566201	5986101	5986101	5414801	5414801	2492001	2492001	3953401	3953401
1257	D3ZMX6	12		Sntb2	tr|D3ZMX6|D3ZMX6_RAT Syntrophin, beta 2 OS=Rattus norvegicus OX=10116 GN=Sntb2 PE=1 SV=4	1	409760000	0	0	136530000	91813000	0	104450000	76964000	0	0	3989500	2003300	0	2927800	1758500	D3ZMX6	protein-384	Sntb2	3989501	3989501	2003301	2003301	2996401	2996401	2927801	2927801	1758501	1758501	2343151	2343151
1053	Q3T1I4;A0A8I6G4Z0;G3V834	4;4;2	Protein PRRC1	Prrc1	sp|Q3T1I4|PRRC1_RAT Protein PRRC1 OS=Rattus norvegicus OX=10116 GN=Prrc1 PE=2 SV=1;tr|A0A8I6G4Z0|A0A8I6G4Z0_RAT Protein PRRC1 OS=Rattus norvegicus OX=10116 GN=Prrc1 PE=4 SV=1;tr|G3V834|G3V834_RAT Protein PRRC1 OS=Rattus norvegicus OX=10116 GN=Prrc1 PE=3 SV	3	107690000	0	0	33065000	27120000	0	22317000	25192000	0	0	1154100	777600	0	1716700	888160	Q3T1I4, A0A8I6G4Z0, G3V834	protein-805	Prrc1	1154101	1154101	777601	777601	965851	965851	1716701	1716701	888161	888161	1302431	1302431
1789	Q9JHE5	2	Sodium-coupled neutral amino acid transporter 2	Slc38a2	sp|Q9JHE5|S38A2_RAT Sodium-coupled neutral amino acid transporter 2 OS=Rattus norvegicus OX=10116 GN=Slc38a2 PE=1 SV=1	1	46090000	0	0	13721000	7056400	0	14932000	10381000	0	0	1247400	641490	0	1357400	943720	Q9JHE5	protein-1078	Slc38a2	1247401	1247401	641491	641491	944446	944446	1357401	1357401	943721	943721	1150561	1150561
142	A0A0G2JZ48;A0A0G2JYB3	22;15			tr|A0A0G2JZ48|A0A0G2JZ48_RAT RCG56136, isoform CRA_a OS=Rattus norvegicus OX=10116 GN=Tmf1 PE=1 SV=1;tr|A0A0G2JYB3|A0A0G2JYB3_RAT RCG56136, isoform CRA_b OS=Rattus norvegicus OX=10116 GN=Tmf1 PE=1 SV=2	2	382310000	0	0	148050000	78281000	0	96203000	59776000	0	0	2416400	1299200	0	1566900	967720	A0A0G2JZ48, A0A0G2JYB3	protein-272	Tmf1	2416401	2416401	1299201	1299201	1857801	1857801	1566901	1566901	967721	967721	1267311	1267311
399	A0A8I6ANW9;A0A8I5Y5L8;Q5XIL4	4;4;4		Sorbs3	tr|A0A8I6ANW9|A0A8I6ANW9_RAT Sorbin and SH3 domain-containing 3 OS=Rattus norvegicus OX=10116 GN=Sorbs3 PE=4 SV=1;tr|A0A8I5Y5L8|A0A8I5Y5L8_RAT Sorbin and SH3 domain-containing 3 OS=Rattus norvegicus OX=10116 GN=Sorbs3 PE=4 SV=1;tr|Q5XIL4|Q5XIL4_RAT Sorbin	3	37982000	0	0	3228000	4128100	0	20739000	9887300	0	0	82769	61162	0	195280	169770	A0A8I6ANW9, A0A8I5Y5L8, Q5XIL4	protein-853	Sorbs3	82770	82770	61163	61163	71966.5	71966.5	195281	195281	169771	169771	182526	182526
769	A0A8I6ASA0;A0A8I6AT23;A0A8I6A420;A0A8I6APN6;A0A8I6G9E5;A0A8I6GK77;A0A8I6GA12	10;10;10;10;10;10;5			tr|A0A8I6ASA0|A0A8I6ASA0_RAT BCAS3, microtubule-associated cell migration factor OS=Rattus norvegicus OX=10116 GN=Bcas3 PE=4 SV=1;tr|A0A8I6AT23|A0A8I6AT23_RAT BCAS3, microtubule-associated cell migration factor OS=Rattus norvegicus OX=10116 GN=Bcas3 PE=4 S	7	180300000	0	0	83869000	45408000	0	31297000	19731000	0	0	1860500	1027500	0	712610	493280	A0A8I6ASA0, A0A8I6AT23, A0A8I6A420, A0A8I6APN6, A0A8I6G9E5, A0A8I6GK77, A0A8I6GA12	protein-583	Bcas3	1860501	1860501	1027501	1027501	1444001	1444001	712611	712611	493281	493281	602946	602946
1656	Q5BK20;D3ZDL0	3;1	Hematological and neurological expressed 1-like protein	Hn1l	sp|Q5BK20|JUPI2_RAT Jupiter microtubule associated homolog 2 OS=Rattus norvegicus OX=10116 GN=Jpt2 PE=2 SV=1	2	111390000	0	0	26115000	24701000	0	51911000	8664900	0	0	758770	656270	0	1026700	513780	Q5BK20, D3ZDL0	protein-854	Hn1l	758771	758771	656271	656271	707521	707521	1026701	1026701	513781	513781	770241	770241
1226	D3ZCH7;G3V9D7;Q62847-2;Q62847	10;10;9;9	Gamma-adducin	Add3	tr|D3ZCH7|D3ZCH7_RAT Adducin 3 (Gamma), isoform CRA_b OS=Rattus norvegicus OX=10116 GN=Add3 PE=1 SV=2;tr|G3V9D7|G3V9D7_RAT Adducin 3 (Gamma), isoform CRA_a OS=Rattus norvegicus OX=10116 GN=Add3 PE=1 SV=1;sp|Q62847-2|ADDG_RAT Isoform 1 of Gamma-adducin OS=R	4	221480000	0	0	78890000	56744000	0	38250000	47598000	0	0	1894200	909780	0	784050	871480	D3ZCH7, G3V9D7, Q62847	protein-418	Add3	1894201	1894201	909781	909781	1401991	1401991	784051	784051	871481	871481	827766	827766
1705	Q63016	2	Large neutral amino acids transporter small subunit 1	Slc7a5	sp|Q63016|LAT1_RAT Large neutral amino acids transporter small subunit 1 OS=Rattus norvegicus OX=10116 GN=Slc7a5 PE=1 SV=2	1	71647000	0	0	23292000	11708000	0	21110000	15536000	0	0	1294000	650450	0	817880	664340	Q63016	protein-1079	Slc7a5	1294001	1294001	650451	650451	972226	972226	817881	817881	664341	664341	741111	741111
1395	F1M6T7	9		Erich5	tr|F1M6T7|F1M6T7_RAT Glutamate-rich 5 OS=Rattus norvegicus OX=10116 GN=Erich5 PE=4 SV=4	1	537280000	0	0	174480000	106760000	0	165240000	90797000	0	0	2558100	1147500	0	3368000	2320600	F1M6T7	protein-319	Erich5	2558101	2558101	1147501	1147501	1852801	1852801	3368001	3368001	2320601	2320601	2844301	2844301
1797	Q9QX74-7;M0R5T5;Q9QX74-3;Q9QX74-2;Q9QX74;Q9QX74-6;Q9QX74-5;Q9QX74-4	26;20;20;20;20;16;16;16	SH3 and multiple ankyrin repeat domains protein 2	Shank2	sp|Q9QX74-7|SHAN2_RAT Isoform 7 of SH3 and multiple ankyrin repeat domains protein 2 OS=Rattus norvegicus OX=10116 GN=Shank2;tr|M0R5T5|M0R5T5_RAT SH3 and multiple ankyrin repeat domains protein 2 OS=Rattus norvegicus OX=10116 GN=Shank2 PE=1 SV=3;sp|Q9QX74-	8	823140000	0	0	312320000	188770000	0	204440000	117600000	0	0	2801300	1631400	0	1615500	897990	Q9QX74, M0R5T5	protein-204	Shank2	2801301	2801301	1631401	1631401	2216351	2216351	1615501	1615501	897991	897991	1256746	1256746
243	A0A0G2K5F4;A0A8I6AFA1;A0A0H2UI27;Q5PQK1	5;5;5;5	Septin-10	Septin10	tr|A0A0G2K5F4|A0A0G2K5F4_RAT Septin OS=Rattus norvegicus OX=10116 GN=Sept10 PE=1 SV=2;tr|A0A8I6AFA1|A0A8I6AFA1_RAT Septin-10 OS=Rattus norvegicus OX=10116 GN=Septin10 PE=4 SV=1;tr|A0A0H2UI27|A0A0H2UI27_RAT Septin OS=Rattus norvegicus OX=10116 GN=Sept10 PE=	4	89643000	0	0	36072000	11057000	0	30904000	11609000	0	0	758170	467800	0	978650	580470	A0A0G2K5F4, A0A8I6AFA1, A0A0H2UI27, Q5PQK1	protein-919	Septin10	758171	758171	467801	467801	612986	612986	978651	978651	580471	580471	779561	779561
109	A0A0G2JXJ7;Q9Z1X1	17;17	Extended synaptotagmin-1	Esyt1	tr|A0A0G2JXJ7|A0A0G2JXJ7_RAT Extended synaptotagmin-1 OS=Rattus norvegicus OX=10116 GN=Esyt1 PE=1 SV=2;sp|Q9Z1X1|ESYT1_RAT Extended synaptotagmin-1 OS=Rattus norvegicus OX=10116 GN=Esyt1 PE=1 SV=1	2	345300000	0	0	107110000	42531000	0	126120000	69539000	0	0	870360	442020	0	1540300	1049000	A0A0G2JXJ7, Q9Z1X1	protein-304	Esyt1	870361	870361	442021	442021	656191	656191	1540301	1540301	1049001	1049001	1294651	1294651
1224	D3ZBT9;F1MAH5	2;2		Ppp6r3	tr|D3ZBT9|D3ZBT9_RAT Protein phosphatase 6, regulatory subunit 3 OS=Rattus norvegicus OX=10116 GN=Ppp6r3 PE=1 SV=3;tr|F1MAH5|F1MAH5_RAT Protein phosphatase 6, regulatory subunit 3 OS=Rattus norvegicus OX=10116 GN=Ppp6r3 PE=1 SV=3	2	28749000	0	0	3804100	16573000	0	4433900	3938000	0	0	88468	82812	0	103110	91582	D3ZBT9, F1MAH5	protein-1132	Ppp6r3	88469	88469	82813	82813	85641	85641	103111	103111	91583	91583	97347	97347
566	A0A8I5ZQY2;D4AE58;A0A8I6AL84;A0A8I6GML0	6;6;6;6		Kank1	tr|A0A8I5ZQY2|A0A8I5ZQY2_RAT KN motif and ankyrin repeat domains 1 OS=Rattus norvegicus OX=10116 GN=Kank1 PE=4 SV=1;tr|D4AE58|D4AE58_RAT KN motif and ankyrin repeat domains 1 OS=Rattus norvegicus OX=10116 GN=Kank1 PE=1 SV=3;tr|A0A8I6AL84|A0A8I6AL84_RAT KN	4	106090000	0	0	34269000	18160000	0	38569000	15094000	0	0	390050	307790	0	435250	255840	A0A8I5ZQY2, D4AE58, A0A8I6AL84, A0A8I6GML0	protein-708	Kank1	390051	390051	307791	307791	348921	348921	435251	435251	255841	255841	345546	345546
174	A0A0G2K0Y6;R9PXS9;Q2EJA0-4;Q2EJA0-2;Q2EJA0-3;Q2EJA0	2;2;2;2;2;2	Transcriptional coactivator YAP1	Yap1	tr|A0A0G2K0Y6|A0A0G2K0Y6_RAT Transcriptional coactivator YAP1 OS=Rattus norvegicus OX=10116 GN=Yap1 PE=1 SV=1;tr|R9PXS9|R9PXS9_RAT Transcriptional coactivator YAP1 OS=Rattus norvegicus OX=10116 GN=Yap1 PE=1 SV=2;sp|Q2EJA0-4|YAP1_RAT Isoform 4 of Transcript	6	43788000	0	0	7413100	5459600	0	18182000	12734000	0	0	529510	389970	0	827250	449140	A0A0G2K0Y6, R9PXS9, Q2EJA0	protein-1083	Yap1	529511	529511	389971	389971	459741	459741	827251	827251	449141	449141	638196	638196
1439	G3V6E4	8		Acbd3	tr|G3V6E4|G3V6E4_RAT Golgi resident protein GCP60 OS=Rattus norvegicus OX=10116 GN=Acbd3 PE=1 SV=3	1	188120000	0	0	86980000	46363000	0	32264000	22509000	0	0	1406400	955810	0	962160	515240	G3V6E4	protein-515	Acbd3	1406401	1406401	955811	955811	1181106	1181106	962161	962161	515241	515241	738701	738701
300	A0A0G2K9N0;A0A8J8XM71	2;2			tr|A0A0G2K9N0|A0A0G2K9N0_RAT Small ArfGAP2 OS=Rattus norvegicus OX=10116 GN=Smap2 PE=1 SV=2;tr|A0A8J8XM71|A0A8J8XM71_RAT Small ArfGAP2 OS=Rattus norvegicus OX=10116 GN=Smap2 PE=1 SV=1	2	66486000	0	0	29405000	14055000	0	12821000	10205000	0	0	2261900	1081200	0	986220	784980	A0A0G2K9N0, A0A8J8XM71	protein-1085	Smap2	2261901	2261901	1081201	1081201	1671551	1671551	986221	986221	784981	784981	885601	885601
1367	F1LPM3	4		Sorbs2	tr|F1LPM3|F1LPM3_RAT Sorbin and SH3 domain-containing protein 2 OS=Rattus norvegicus OX=10116 GN=Sorbs2 PE=1 SV=3	1	928740000	0	0	302360000	135010000	0	312120000	179240000	0	0	4147900	1818500	0	4042100	2644000	F1LPM3	protein-658	Sorbs2	4147901	4147901	1818501	1818501	2983201	2983201	4042101	4042101	2644001	2644001	3343051	3343051
888	F1LV37;A0A8I6ADQ2;A0A8I5ZQG5;A0A0G2K6R0;A0A8I5ZN70;A0A8I6A501	48;48;47;47;46;8		Tnrc6b	tr|F1LV37|F1LV37_RAT Trinucleotide repeat-containing adaptor 6B OS=Rattus norvegicus OX=10116 GN=Tnrc6b PE=1 SV=3;tr|A0A8I6ADQ2|A0A8I6ADQ2_RAT Trinucleotide repeat-containing adaptor 6B OS=Rattus norvegicus OX=10116 GN=Tnrc6b PE=4 SV=1;tr|A0A8I5ZQG5|A0A8I5	6	1563900000	0	0	552490000	263350000	0	413070000	334980000	0	0	4932300	1996600	0	2733800	2417800	F1LV37, A0A8I6ADQ2, A0A8I5ZQG5, A0A0G2K6R0, A0A8I5ZN70, A0A8I6A501	protein-72	Tnrc6b	4932301	4932301	1996601	1996601	3464451	3464451	2733801	2733801	2417801	2417801	2575801	2575801
1702	Q62825	7	Exocyst complex component 3	Exoc3	sp|Q62825|EXOC3_RAT Exocyst complex component 3 OS=Rattus norvegicus OX=10116 GN=Exoc3 PE=1 SV=1	1	258470000	0	0	108320000	55114000	0	53010000	42024000	0	0	2207900	1037000	0	1197900	914890	Q62825	protein-500	Exoc3	2207901	2207901	1037001	1037001	1622451	1622451	1197901	1197901	914891	914891	1056396	1056396
413	A0A8I6AJK9;A0A8I5ZLQ8;A0A8I5Y7K9;Q9Z1W6-4;Q9Z1W6-3;Q9Z1W6-2;Q9Z1W6	4;4;4;4;4;4;4	Protein LYRIC	Mtdh	tr|A0A8I6AJK9|A0A8I6AJK9_RAT Protein LYRIC OS=Rattus norvegicus OX=10116 GN=Mtdh PE=4 SV=1;tr|A0A8I5ZLQ8|A0A8I5ZLQ8_RAT Protein LYRIC OS=Rattus norvegicus OX=10116 GN=Mtdh PE=4 SV=1;tr|A0A8I5Y7K9|A0A8I5Y7K9_RAT Metadherin, isoform CRA_a OS=Rattus norvegicu	7	58319000	0	0	11321000	6650000	0	24100000	16248000	0	0	390380	229310	0	659230	438360	A0A8I6AJK9, A0A8I5ZLQ8, A0A8I5Y7K9, Q9Z1W6	protein-802	Mtdh	390381	390381	229311	229311	309846	309846	659231	659231	438361	438361	548796	548796
1796	Q9JKC9;A0A0G2K0L4;A0A8I5ZWX8;Q9JKC9-4;A0A8I5ZJM5;A0A8I6A7S5;Q9JKC9-2;A0A0G2JZ76;Q9JKC9-3;A0A096MJZ7;A0A8I6ASQ8	41;39;39;39;38;38;38;37;37;35;35	Synergin gamma	Synrg	sp|Q9JKC9|SYNRG_RAT Synergin gamma OS=Rattus norvegicus OX=10116 GN=Synrg PE=1 SV=3;tr|A0A0G2K0L4|A0A0G2K0L4_RAT Synergin gamma OS=Rattus norvegicus OX=10116 GN=Synrg PE=1 SV=2;tr|A0A8I5ZWX8|A0A8I5ZWX8_RAT Synergin gamma OS=Rattus norvegicus OX=10116 GN=Sy	11	3443100000	0	2514100	1258000000	693010000	0	944660000	544910000	0	40551	11787000	5492000	0	8391500	4079700	Q9JKC9, A0A0G2K0L4, A0A8I5ZWX8, A0A8I5ZJM5, A0A8I6A7S5, A0A0G2JZ76, A0A096MJZ7, A0A8I6ASQ8	protein-65	Synrg	11787001	290.664	5492001	135.431	8639501	213.047	8391501	8391501	4079701	4079701	6235601	6235601
249	A0A0G2K5Y1;Q5PQN6;A0A8I6A249;A0A8I6ADV5	7;7;4;3	Spermatogenesis-defective protein 39 homolog	Vipas39	tr|A0A0G2K5Y1|A0A0G2K5Y1_RAT Spermatogenesis-defective protein 39 homolog OS=Rattus norvegicus OX=10116 GN=Vipas39 PE=1 SV=2;sp|Q5PQN6|SPE39_RAT Spermatogenesis-defective protein 39 homolog OS=Rattus norvegicus OX=10116 GN=Vipas39 PE=1 SV=1;tr|A0A8I6A249|A	4	123050000	0	0	41150000	26317000	0	30422000	25160000	0	0	308910	416160	0	360890	218500	A0A0G2K5Y1, Q5PQN6, A0A8I6A249, A0A8I6ADV5	protein-705	Vipas39	308911	308911	416161	416161	362536	362536	360891	360891	218501	218501	289696	289696
786	Q3T1K5;A0A8I6A4U7;A0A8I6ATN5	4;4;3	F-actin-capping protein subunit alpha-2	Capza2	sp|Q3T1K5|CAZA2_RAT F-actin-capping protein subunit alpha-2 OS=Rattus norvegicus OX=10116 GN=Capza2 PE=1 SV=1;tr|A0A8I6A4U7|A0A8I6A4U7_RAT F-actin-capping protein subunit alpha-2 OS=Rattus norvegicus OX=10116 GN=Capza2 PE=4 SV=1;tr|A0A8I6ATN5|A0A8I6ATN5_RA	3	63998000	0	0	26914000	15175000	0	10565000	11344000	0	0	1652900	787220	0	647620	629460	Q3T1K5, A0A8I6A4U7, A0A8I6ATN5	protein-741	Capza2	1652901	1652901	787221	787221	1220061	1220061	647621	647621	629461	629461	638541	638541
404	A0A8I6G9J9;A0A8I6ABC6;A0A8I5ZVV8;A0A8I5Y6A1;A0A8I6GGU3;A0A8I6A592;F1LWK7;A0A8I5Y740;A0A0G2JW01;A0A8I6AR26;A0A0G2JV92;A0A8I6AHZ1;Q5FVR5	26;26;26;26;25;25;23;23;21;1;1;1;1		Ablim1	tr|A0A8I6G9J9|A0A8I6G9J9_RAT Actin-binding LIM protein 1 OS=Rattus norvegicus OX=10116 GN=Ablim1 PE=4 SV=1;tr|A0A8I6ABC6|A0A8I6ABC6_RAT Actin-binding LIM protein 1 OS=Rattus norvegicus OX=10116 GN=Ablim1 PE=4 SV=1;tr|A0A8I5ZVV8|A0A8I5ZVV8_RAT Actin-binding	13	1337000000	7252700	0	500500000	201570000	0	350980000	276700000	161170	0	7577000	2896900	0	5528700	3744900	A0A8I6G9J9, A0A8I6ABC6, A0A8I5ZVV8, A0A8I5Y6A1, A0A8I6GGU3, A0A8I6A592, F1LWK7, A0A8I5Y740, A0A0G2JW01, A0A8I6AR26, A0A0G2JV92, A0A8I6AHZ1, Q5FVR5	protein-147	Ablim1	47.0122	7577001	17.9741	2896901	32.4931	5236951	34.3033	5528701	23.2356	3744901	28.7694	4636801
1294	D3ZYR1;A0A8I5ZZN2	15;9	F-BAR domain only protein 2	Fcho2	sp|D3ZYR1|FCHO2_RAT F-BAR domain only protein 2 OS=Rattus norvegicus OX=10116 GN=Fcho2 PE=1 SV=1;tr|A0A8I5ZZN2|A0A8I5ZZN2_RAT F-BAR domain only protein 2 OS=Rattus norvegicus OX=10116 GN=Fcho2 PE=4 SV=1	2	382380000	0	0	170480000	61275000	0	98670000	51956000	0	0	1927000	909830	0	1484800	1039700	D3ZYR1, A0A8I5ZZN2	protein-360	Fcho2	1927001	1927001	909831	909831	1418416	1418416	1484801	1484801	1039701	1039701	1262251	1262251
312	A0A0G2KAW2;F1LS65;O35412;A0A8I5ZPJ4;A0A8I6G2L5;A0A8I5ZY04;F1M8G8;Q5JCS6	37;36;35;1;1;1;1;1	Signal-induced proliferation-associated 1-like protein 1	Sipa1l1	tr|A0A0G2KAW2|A0A0G2KAW2_RAT Signal-induced proliferation-associated 1-like protein 1 OS=Rattus norvegicus OX=10116 GN=Sipa1l1 PE=1 SV=2;tr|F1LS65|F1LS65_RAT Signal-induced proliferation-associated 1-like protein 1 OS=Rattus norvegicus OX=10116 GN=Sipa1l1	8	808600000	0	0	218340000	123000000	0	326120000	141140000	0	0	1251700	744470	0	1791200	938220	A0A0G2KAW2, F1LS65, O35412, A0A8I5ZPJ4, A0A8I6G2L5, A0A8I5ZY04, F1M8G8, Q5JCS6	protein-132	Sipa1l1	1251701	1251701	744471	744471	998086	998086	1791201	1791201	938221	938221	1364711	1364711
180	A0A0G2K132;A0A8I6AV50;A0A8I6AKV5	8;7;7			tr|A0A0G2K132|A0A0G2K132_RAT Formin-like 2 OS=Rattus norvegicus OX=10116 GN=Fmnl2 PE=1 SV=2;tr|A0A8I6AV50|A0A8I6AV50_RAT Formin-like 2 OS=Rattus norvegicus OX=10116 GN=Fmnl2 PE=4 SV=1;tr|A0A8I6AKV5|A0A8I6AKV5_RAT Formin-like 2 OS=Rattus norvegicus OX=10116	3	84180000	0	0	23380000	13965000	0	29436000	17400000	0	0	425090	253900	0	463820	316360	A0A0G2K132, A0A8I6AV50, A0A8I6AKV5	protein-640	Fmnl2	425091	425091	253901	253901	339496	339496	463821	463821	316361	316361	390091	390091
103	A0A8I6GEE1;D4A2N1;A0A0G2JX45;A0A8I6G6E2;A0A8I6AL43	2;2;2;2;2	Arginyl-tRNA--protein transferase 1	Ate1	tr|A0A8I6GEE1|A0A8I6GEE1_RAT Arginyltransferase 1 OS=Rattus norvegicus OX=10116 GN=Ate1 PE=4 SV=1;tr|D4A2N1|D4A2N1_RAT Arginyl-tRNA--protein transferase 1 OS=Rattus norvegicus OX=10116 GN=Ate1 PE=1 SV=1;tr|A0A0G2JX45|A0A0G2JX45_RAT Arginyl-tRNA--protein tr	5	8170700	0	0	2003700	2098300	0	2395500	1673300	0	0	117860	123430	0	140910	98427	A0A8I6GEE1, D4A2N1, A0A0G2JX45, A0A8I6G6E2, A0A8I6AL43	protein-1242	Ate1	117861	117861	123431	123431	120646	120646	140911	140911	98428	98428	119670	119670
124	A0A8I6GIW5;A0A8I6AWP4;A0A8I6ATR2;A0A0G2JYB1;A0A8I6AIB2;A0A8I6A3B7;A0A8I6AG02;A0A8I6GFB3;A0A8I6AWW7;Q5XI32	3;3;3;3;3;3;3;3;3;3	F-actin-capping protein subunit beta	Capzb	tr|A0A8I6GIW5|A0A8I6GIW5_RAT F-actin-capping protein subunit beta OS=Rattus norvegicus OX=10116 GN=Capzb PE=4 SV=1;tr|A0A8I6AWP4|A0A8I6AWP4_RAT F-actin-capping protein subunit beta OS=Rattus norvegicus OX=10116 GN=Capzb PE=4 SV=1;tr|A0A8I6ATR2|A0A8I6ATR2_R	10	29262000	0	0	7173900	13820000	0	5281800	2986700	0	0	478260	598000	0	352120	199120	A0A8I6GIW5, A0A8I6AWP4, A0A8I6ATR2, A0A0G2JYB1, A0A8I6AIB2, A0A8I6A3B7, A0A8I6AG02, A0A8I6GFB3, A0A8I6AWW7, Q5XI32	protein-1039	Capzb	478261	478261	598001	598001	538131	538131	352121	352121	199121	199121	275621	275621
681	A0A8I5ZXY2;D4AE06;A0A8I6A7U0;A0A8I6AIX4;D4A6E5	25;24;24;23;9	Peptidyl-prolyl cis-trans isomerase	Fkbp15	tr|A0A8I5ZXY2|A0A8I5ZXY2_RAT FKBP prolyl isomerase family member 15 OS=Rattus norvegicus OX=10116 GN=Fkbp15 PE=4 SV=1;tr|D4AE06|D4AE06_RAT Peptidylprolyl isomerase OS=Rattus norvegicus OX=10116 GN=Fkbp15 PE=1 SV=4;tr|A0A8I6A7U0|A0A8I6A7U0_RAT FKBP prolyl i	5	672170000	0	0	329090000	178480000	0	99410000	65182000	0	0	4238600	2019300	0	1286900	865760	A0A8I5ZXY2, D4AE06, A0A8I6A7U0, A0A8I6AIX4, D4A6E5	protein-187	Fkbp15	4238601	4238601	2019301	2019301	3128951	3128951	1286901	1286901	865761	865761	1076331	1076331
146	D3ZZ19;A0A0G2JZA7	16;16		Tmem2	tr|D3ZZ19|D3ZZ19_RAT Hyaluronoglucosaminidase OS=Rattus norvegicus OX=10116 GN=Cemip2 PE=1 SV=1;tr|A0A0G2JZA7|A0A0G2JZA7_RAT Hyaluronoglucosaminidase OS=Rattus norvegicus OX=10116 GN=Cemip2 PE=1 SV=1	2	162260000	0	0	66703000	56986000	0	23290000	15286000	0	0	431540	502760	0	220600	131940	D3ZZ19, A0A0G2JZA7	protein-407	Tmem2	431541	431541	502761	502761	467151	467151	220601	220601	131941	131941	176271	176271
98	F7FE99;A0A8I6AMH8;A0A0G2JWJ5;Q64535;A0A8I6GEJ1;Q64535-2;Q64535-3	15;15;15;15;13;8;7	Copper-transporting ATPase 2	Atp7b	tr|F7FE99|F7FE99_RAT Copper-transporting ATPase 2 OS=Rattus norvegicus OX=10116 GN=Atp7b PE=1 SV=1;tr|A0A8I6AMH8|A0A8I6AMH8_RAT Copper-transporting ATPase 2 OS=Rattus norvegicus OX=10116 GN=Atp7b PE=4 SV=1;tr|A0A0G2JWJ5|A0A0G2JWJ5_RAT P-type Cu(+) transpor	7	336290000	0	0	109170000	98712000	0	64504000	63897000	0	0	524210	1155400	0	845980	870020	F7FE99, A0A8I6AMH8, A0A0G2JWJ5, Q64535, A0A8I6GEJ1	protein-426	Atp7b	524211	524211	1155401	1155401	839806	839806	845981	845981	870021	870021	858001	858001
1418	F7F0B1;Q8K3Y6	32;22	Zinc finger CCCH-type antiviral protein 1	Zc3hav1	tr|F7F0B1|F7F0B1_RAT Zinc finger CCCH-type antiviral protein 1 OS=Rattus norvegicus OX=10116 GN=Zc3hav1 PE=1 SV=1;sp|Q8K3Y6|ZCCHV_RAT Zinc finger CCCH-type antiviral protein 1 OS=Rattus norvegicus OX=10116 GN=Zc3hav1 PE=1 SV=1	2	1154300000	0	0	414020000	266550000	0	264300000	209430000	0	0	4391000	1848100	0	1975300	1525200	F7F0B1, Q8K3Y6	protein-120	Zc3hav1	4391001	4391001	1848101	1848101	3119551	3119551	1975301	1975301	1525201	1525201	1750251	1750251
1417	F7EZ89;A0A8I6A4L6	14;11		Tbc1d15	tr|F7EZ89|F7EZ89_RAT TBC1 domain family, member 15 OS=Rattus norvegicus OX=10116 GN=Tbc1d15 PE=1 SV=3;tr|A0A8I6A4L6|A0A8I6A4L6_RAT TBC1 domain family, member 15 OS=Rattus norvegicus OX=10116 GN=Tbc1d15 PE=4 SV=1	2	374590000	0	0	155330000	67762000	0	89254000	62246000	0	0	2782800	1227000	0	1593600	1180400	F7EZ89, A0A8I6A4L6	protein-352	Tbc1d15	2782801	2782801	1227001	1227001	2004901	2004901	1593601	1593601	1180401	1180401	1387001	1387001
1391	F1M1B3;A0A8I6AFP0	35;34		RGD1564420	tr|F1M1B3|F1M1B3_RAT WASH complex subunit 5 OS=Rattus norvegicus OX=10116 GN=Washc5 PE=1 SV=3;tr|A0A8I6AFP0|A0A8I6AFP0_RAT WASH complex subunit 5 OS=Rattus norvegicus OX=10116 GN=Washc5 PE=4 SV=1	2	998230000	0	0	436140000	256620000	0	197070000	108390000	0	0	4937700	2692200	0	2273600	1160200	F1M1B3, A0A8I6AFP0	protein-133	RGD1564420	4937701	4937701	2692201	2692201	3814951	3814951	2273601	2273601	1160201	1160201	1716901	1716901
1620	Q2HWF0-3;Q2HWF0;Q2HWF0-2	11;10;10	Formin-binding protein 1-like	Fnbp1l	sp|Q2HWF0-3|FBP1L_RAT Isoform 3 of Formin-binding protein 1-like OS=Rattus norvegicus OX=10116 GN=Fnbp1l;sp|Q2HWF0|FBP1L_RAT Formin-binding protein 1-like OS=Rattus norvegicus OX=10116 GN=Fnbp1l PE=1 SV=2;sp|Q2HWF0-2|FBP1L_RAT Isoform 2 of Formin-binding p	3	337030000	0	0	113740000	64782000	0	101530000	56982000	0	0	2166300	1035500	0	1811000	1107900	Q2HWF0	protein-401	Fnbp1l	2166301	2166301	1035501	1035501	1600901	1600901	1811001	1811001	1107901	1107901	1459451	1459451
1599	P70705	18	Copper-transporting ATPase 1	Atp7a	sp|P70705|ATP7A_RAT Copper-transporting ATPase 1 OS=Rattus norvegicus OX=10116 GN=Atp7a PE=1 SV=1	1	739250000	0	0	353100000	188750000	0	103910000	93490000	0	0	3446700	1492100	0	1234400	979530	P70705	protein-243	Atp7a	3446701	3446701	1492101	1492101	2469401	2469401	1234401	1234401	979531	979531	1106966	1106966
241	A0A0G2K5D7;Q4KLM7	10;5		Specc1	tr|A0A0G2K5D7|A0A0G2K5D7_RAT Sperm antigen with calponin homology and coiled-coil domains 1 OS=Rattus norvegicus OX=10116 GN=Specc1 PE=1 SV=2;tr|Q4KLM7|Q4KLM7_RAT Sperm antigen with calponin homology and coiled-coil domains 1 OS=Rattus norvegicus OX=10116	2	307180000	0	0	131580000	58839000	0	80807000	35961000	0	0	911200	788430	0	923290	427050	A0A0G2K5D7, Q4KLM7	protein-482	Specc1	911201	911201	788431	788431	849816	849816	923291	923291	427051	427051	675171	675171
171	Q63525;A0A0G2K0V8;A0A8I6A9J2	12;12;10	Nuclear migration protein nudC	Nudc	sp|Q63525|NUDC_RAT Nuclear migration protein nudC OS=Rattus norvegicus OX=10116 GN=Nudc PE=1 SV=1;tr|A0A0G2K0V8|A0A0G2K0V8_RAT Nuclear migration protein nudC OS=Rattus norvegicus OX=10116 GN=LOC100911422 PE=3 SV=2;tr|A0A8I6A9J2|A0A8I6A9J2_RAT Nuclear migra	3	640210000	0	0	218420000	121270000	0	182570000	117950000	0	0	8121400	3799300	0	7042700	3432900	Q63525, A0A0G2K0V8, A0A8I6A9J2	protein-318	Nudc	8121401	8121401	3799301	3799301	5960351	5960351	7042701	7042701	3432901	3432901	5237801	5237801
1315	D4A563;A0A8I6AA85	16;6		Peak1	tr|D4A563|D4A563_RAT Pseudopodium-enriched atypical kinase 1 OS=Rattus norvegicus OX=10116 GN=Peak1 PE=1 SV=1	2	283690000	0	0	86848000	87987000	0	58863000	49996000	0	0	177710	225750	0	360880	203920	D4A563, A0A8I6AA85	protein-349	Peak1	177711	177711	225751	225751	201731	201731	360881	360881	203921	203921	282401	282401
201	A0A8I6AN35;A0A0G2K2D5;A0A8I6AFD6;A0A8I6AWT9;D3ZYM5;A0A8I5ZL76;A0A8I6AHI7;D4A3S6	14;14;14;14;14;1;1;1		Mtss1	tr|A0A8I6AN35|A0A8I6AN35_RAT MTSS I-BAR domain-containing 1 OS=Rattus norvegicus OX=10116 GN=Mtss1 PE=4 SV=1;tr|A0A0G2K2D5|A0A0G2K2D5_RAT MTSS I-BAR domain-containing 1 OS=Rattus norvegicus OX=10116 GN=Mtss1 PE=1 SV=1;tr|A0A8I6AFD6|A0A8I6AFD6_RAT MTSS I-BA	8	516820000	0	0	215590000	109860000	0	117810000	73554000	0	0	4174100	1905900	0	2287600	1371100	A0A8I6AN35, A0A0G2K2D5, A0A8I6AFD6, A0A8I6AWT9, D3ZYM5, A0A8I5ZL76, A0A8I6AHI7, D4A3S6	protein-324	Mtss1	4174101	4174101	1905901	1905901	3040001	3040001	2287601	2287601	1371101	1371101	1829351	1829351
285	R9PXU6;A0A0G2K8V2;P85972	26;26;26	Vinculin	Vcl	tr|R9PXU6|R9PXU6_RAT Vinculin OS=Rattus norvegicus OX=10116 GN=Vcl PE=1 SV=1;tr|A0A0G2K8V2|A0A0G2K8V2_RAT Vinculin OS=Rattus norvegicus OX=10116 GN=Vcl PE=1 SV=2;sp|P85972|VINC_RAT Vinculin OS=Rattus norvegicus OX=10116 GN=Vcl PE=1 SV=1	3	1135900000	0	0	255680000	105930000	0	606600000	167660000	0	0	2882300	1154800	0	2222000	1774100	R9PXU6, A0A0G2K8V2, P85972	protein-184	Vcl	2882301	2882301	1154801	1154801	2018551	2018551	2222001	2222001	1774101	1774101	1998051	1998051
1270	D3ZT01	3		Cog2	tr|D3ZT01|D3ZT01_RAT Conserved oligomeric Golgi complex subunit 2 OS=Rattus norvegicus OX=10116 GN=Cog2 PE=1 SV=1	1	35974000	0	0	20291000	5227600	0	6238800	4216500	0	0	103710	111230	0	132740	89712	D3ZT01	protein-994	Cog2	103711	103711	111231	111231	107471	107471	132741	132741	89713	89713	111227	111227
1148	B2RZ33;A0A0G2JUA7	6;4		Nck1	tr|B2RZ33|B2RZ33_RAT Cytoplasmic protein OS=Rattus norvegicus OX=10116 GN=Nck1 PE=1 SV=1;tr|A0A0G2JUA7|A0A0G2JUA7_RAT NCK adaptor protein 1 OS=Rattus norvegicus OX=10116 GN=Nck1 PE=1 SV=2	2	36048000	0	0	8992600	5004200	0	14869000	7181600	0	0	428220	238290	0	507090	341980	B2RZ33, A0A0G2JUA7	protein-867	Nck1	428221	428221	238291	238291	333256	333256	507091	507091	341981	341981	424536	424536
1788	Q9ESN0;A0A8I5ZNB0;A0A8I6GG41	13;12;6	Protein Niban	Fam129a	sp|Q9ESN0|NIBA1_RAT Protein Niban 1 OS=Rattus norvegicus OX=10116 GN=Niban1 PE=1 SV=2;tr|A0A8I5ZNB0|A0A8I5ZNB0_RAT Protein Niban 1 OS=Rattus norvegicus OX=10116 GN=Niban1 PE=4 SV=1	3	313400000	0	0	126160000	72420000	0	70792000	44027000	0	0	1977800	1018100	0	963090	586280	Q9ESN0, A0A8I5ZNB0, A0A8I6GG41	protein-364	Fam129a	1977801	1977801	1018101	1018101	1497951	1497951	963091	963091	586281	586281	774686	774686
684	A0A8I6GMN6;A0A8I5ZY39;Q9JK64;F7FKA8;A0A8I5Y6F1;G3V9C8;A0A8I6AMR4;Q08201;A0A0G2K880;A0A8I6AV99;A0A8I6ATW0;Q9JHI3	8;8;8;8;2;2;2;2;1;1;1;1		Abcb1a	tr|A0A8I6GMN6|A0A8I6GMN6_RAT ATP-binding cassette subfamily B member 1A OS=Rattus norvegicus OX=10116 GN=Abcb1a PE=4 SV=1;tr|A0A8I5ZY39|A0A8I5ZY39_RAT ATP-binding cassette subfamily B member 1A OS=Rattus norvegicus OX=10116 GN=Abcb1a PE=4 SV=1;tr|Q9JK64|Q9	12	101230000	0	0	30071000	22054000	0	27873000	21229000	0	0	469860	240990	0	402290	331700	A0A8I6GMN6, A0A8I5ZY39, Q9JK64, F7FKA8, A0A8I5Y6F1, G3V9C8, A0A8I6AMR4, Q08201, A0A0G2K880, A0A8I6AV99, A0A8I6ATW0, Q9JHI3	protein-621	Abcb1a	469861	469861	240991	240991	355426	355426	402291	402291	331701	331701	366996	366996
1772	Q80X08	45	WASH complex subunit FAM21	Fam21	sp|Q80X08|WASC2_RAT WASH complex subunit 2 OS=Rattus norvegicus OX=10116 GN=Washc2 PE=1 SV=1	1	1514600000	0	0	706110000	430170000	0	223880000	154430000	0	0	3879200	1864900	0	1641400	960270	Q80X08	protein-87	Fam21	3879201	3879201	1864901	1864901	2872051	2872051	1641401	1641401	960271	960271	1300836	1300836
20	A0A0G2K1U1;A0A0A0MY07;Q9R085;M0R851;Q5D006;B2GUZ1	9;9;9;1;1;1	Ubiquitin carboxyl-terminal hydrolase;Ubiquitin carboxyl-terminal hydrolase 15	Usp15	tr|A0A0G2K1U1|A0A0G2K1U1_RAT Ubiquitin carboxyl-terminal hydrolase OS=Rattus norvegicus OX=10116 GN=Usp15 PE=1 SV=2;tr|A0A0A0MY07|A0A0A0MY07_RAT Ubiquitin carboxyl-terminal hydrolase OS=Rattus norvegicus OX=10116 GN=Usp15 PE=1 SV=2;sp|Q9R085|UBP15_RAT Ubiq	6	117920000	0	0	31353000	16113000	0	47980000	22478000	0	0	381280	259100	0	739150	388120	A0A0G2K1U1, A0A0A0MY07, Q9R085, M0R851, Q5D006, B2GUZ1	protein-573	Usp15	381281	381281	259101	259101	320191	320191	739151	739151	388121	388121	563636	563636
102	F7F5R5;A0A8I5ZS78;A0A0G2JX01;A0A8I5ZZB8	8;8;8;7			tr|F7F5R5|F7F5R5_RAT Tetratricopeptide repeat domain 7A OS=Rattus norvegicus OX=10116 GN=Ttc7a PE=1 SV=1;tr|A0A8I5ZS78|A0A8I5ZS78_RAT Tetratricopeptide repeat domain 7A OS=Rattus norvegicus OX=10116 GN=Ttc7a PE=4 SV=1;tr|A0A0G2JX01|A0A0G2JX01_RAT Tetratric	4	167370000	0	0	81725000	25885000	0	39503000	20260000	0	0	1090700	575220	0	650820	419110	F7F5R5, A0A8I5ZS78, A0A0G2JX01, A0A8I5ZZB8	protein-589	Ttc7a	1090701	1090701	575221	575221	832961	832961	650821	650821	419111	419111	534966	534966
47	A0A1B0GWY4;A0A0G2JTT2;A0A8I5Y4X7;A0A8I6GL07;A0A8I6A7J5;F1LRK0;A0A8I5ZLY5;A0A0G2K0B6;A0A8I5Y4X5;Q05140-2;Q05140	20;20;2;2;2;2;2;2;2;2;2			tr|A0A1B0GWY4|A0A1B0GWY4_RAT Phosphatidylinositol-binding clathrin assembly protein OS=Rattus norvegicus OX=10116 GN=Picalm PE=4 SV=1;tr|A0A0G2JTT2|A0A0G2JTT2_RAT Phosphatidylinositol-binding clathrin assembly protein OS=Rattus norvegicus OX=10116 GN=Pical	11	1677800000	0	0	832680000	477080000	0	246580000	121440000	0	0	19758000	8631800	0	7020500	3543900	A0A1B0GWY4, A0A0G2JTT2, A0A8I5Y4X7, A0A8I6GL07, A0A8I6A7J5, F1LRK0, A0A8I5ZLY5, A0A0G2K0B6, A0A8I5Y4X5, Q05140	protein-186	Picalm;Snap91	19758001	19758001	8631801	8631801	14194901	14194901	7020501	7020501	3543901	3543901	5282201	5282201
534	A0A8I5ZP20;A0A8I5ZSN2;D4A3K3;A0A8I6GLX4	10;10;10;10		Dlg5	tr|A0A8I5ZP20|A0A8I5ZP20_RAT Discs large MAGUK scaffold protein 5 OS=Rattus norvegicus OX=10116 GN=Dlg5 PE=4 SV=1;tr|A0A8I5ZSN2|A0A8I5ZSN2_RAT Discs large MAGUK scaffold protein 5 OS=Rattus norvegicus OX=10116 GN=Dlg5 PE=4 SV=1;tr|D4A3K3|D4A3K3_RAT Discs l	4	167360000	0	0	31257000	45081000	0	54696000	36326000	0	0	204750	295510	0	407960	234260	A0A8I5ZP20, A0A8I5ZSN2, D4A3K3, A0A8I6GLX4	protein-473	Dlg5	204751	204751	295511	295511	250131	250131	407961	407961	234261	234261	321111	321111
1359	F1LMI3	9		Cdh3	tr|F1LMI3|F1LMI3_RAT Cadherin 3 OS=Rattus norvegicus OX=10116 GN=Cdh3 PE=4 SV=3	1	293220000	0	0	100620000	46716000	0	98402000	47477000	0	0	2037900	923200	0	1566000	1011200	F1LMI3	protein-442	Cdh3	2037901	2037901	923201	923201	1480551	1480551	1566001	1566001	1011201	1011201	1288601	1288601
505	A0A8I5ZM73;P97878	4;4	Exocyst complex component 5	Exoc5	tr|A0A8I5ZM73|A0A8I5ZM73_RAT Exocyst complex component 5 OS=Rattus norvegicus OX=10116 GN=Exoc5 PE=4 SV=1;sp|P97878|EXOC5_RAT Exocyst complex component 5 OS=Rattus norvegicus OX=10116 GN=Exoc5 PE=1 SV=1	2	48878000	0	0	13572000	7653000	0	14846000	12808000	0	0	216010	114250	0	277630	271380	A0A8I5ZM73, P97878	protein-843	Exoc5	216011	216011	114251	114251	165131	165131	277631	277631	271381	271381	274506	274506
792	A0A8I6G9S4;G3V667;A0A8I6A5C8;A0A8I6AJE9	7;7;7;7		Itga6	tr|A0A8I6G9S4|A0A8I6G9S4_RAT Integrin subunit alpha 6 OS=Rattus norvegicus OX=10116 GN=Itga6 PE=4 SV=1;tr|G3V667|G3V667_RAT Integrin subunit alpha 6 OS=Rattus norvegicus OX=10116 GN=Itga6 PE=1 SV=1;tr|A0A8I6A5C8|A0A8I6A5C8_RAT Integrin subunit alpha 6 OS=R	4	81406000	0	0	33650000	25315000	0	14508000	7933300	0	0	437400	374760	0	259080	141670	A0A8I6G9S4, G3V667, A0A8I6A5C8, A0A8I6AJE9	protein-641	Itga6	437401	437401	374761	374761	406081	406081	259081	259081	141671	141671	200376	200376
70	A0A0G2JUV7;A1L1K5	11;6		Cep85	tr|A0A0G2JUV7|A0A0G2JUV7_RAT Centrosomal protein 85 OS=Rattus norvegicus OX=10116 GN=Cep85 PE=1 SV=1;tr|A1L1K5|A1L1K5_RAT Centrosomal protein 85 OS=Rattus norvegicus OX=10116 GN=Cep85 PE=2 SV=1	2	155460000	0	0	29754000	19481000	0	59584000	46639000	0	0	708690	353840	0	1183500	718800	A0A0G2JUV7, A1L1K5	protein-582	Cep85	708691	708691	353841	353841	531266	531266	1183501	1183501	718801	718801	951151	951151
125	A0A0G2JYC2;P0C588	3;3	Metal transporter CNNM4	Cnnm4	tr|A0A0G2JYC2|A0A0G2JYC2_RAT Metal transporter CNNM4 OS=Rattus norvegicus OX=10116 GN=Cnnm4 PE=1 SV=2;sp|P0C588|CNNM4_RAT Metal transporter CNNM4 OS=Rattus norvegicus OX=10116 GN=Cnnm4 PE=1 SV=1	2	25875000	0	0	7783200	9909800	0	4963800	3217800	0	0	204820	260780	0	130630	84678	A0A0G2JYC2, P0C588	protein-1041	Cnnm4	204821	204821	260781	260781	232801	232801	130631	130631	84679	84679	107655	107655
634	A0A8I5ZUX2;A0A8I6AH89;Q6AY65;A0A8I6G5N1	2;2;2;1	Arfaptin-2	Arfip2	tr|A0A8I5ZUX2|A0A8I5ZUX2_RAT ADP-ribosylation factor interacting protein 2, isoform CRA_e OS=Rattus norvegicus OX=10116 GN=Arfip2 PE=4 SV=1;tr|A0A8I6AH89|A0A8I6AH89_RAT Arfaptin-2 OS=Rattus norvegicus OX=10116 GN=Arfip2 PE=4 SV=1;sp|Q6AY65|ARFP2_RAT Arfapt	4	17302000	0	0	2410400	1397900	0	7141200	6352400	0	0	200870	116490	0	173990	150800	A0A8I5ZUX2, A0A8I6AH89, Q6AY65, A0A8I6G5N1	protein-1065	Arfip2	200871	200871	116491	116491	158681	158681	173991	173991	150801	150801	162396	162396
1456	G3V8Q8	14		Sec23ip	tr|G3V8Q8|G3V8Q8_RAT RCG40648, isoform CRA_b OS=Rattus norvegicus OX=10116 GN=Sec23ip PE=1 SV=1	1	293800000	0	0	118690000	41006000	0	80153000	53955000	0	0	1712300	690470	0	1654900	1296400	G3V8Q8	protein-374	Sec23ip	1712301	1712301	690471	690471	1201386	1201386	1654901	1654901	1296401	1296401	1475651	1475651
1522	P16391;P15978;A0A8J8XB15;E9PTZ9;A0A2P1NRY1;A0A0G2KAJ0;A0A8J8YPS9;A0A8J8XQ64;F6PT03;Q4G002;M0R642;A0A8I5ZXQ7;E9PTZ7;A0A0G2K1E1;A0A0G2K8A4;A0A0G2K881;A0A0G2K4S5	5;2;2;2;2;1;1;1;1;1;1;1;1;1;1;1;1	RT1 class I histocompatibility antigen, AA alpha chain		sp|P16391|HA12_RAT RT1 class I histocompatibility antigen, AA alpha chain OS=Rattus norvegicus OX=10116 PE=1 SV=2	17	43590000	0	0	18474000	9772800	0	9149700	6193700	0	0	839720	444220	0	415890	281530	P16391, P15978, A0A8J8XB15, E9PTZ9, A0A2P1NRY1, A0A0G2KAJ0, A0A8J8YPS9, A0A8J8XQ64, F6PT03, Q4G002, M0R642, A0A8I5ZXQ7, E9PTZ7, A0A0G2K1E1, A0A0G2K8A4, A0A0G2K881, A0A0G2K4S5	protein-884	RT1-Aw2;RT1-CE14;RT1-CE2;RT1-CE16;RT1-A1;RT1-CE11;RT1-N2;RT1-N3;RT1-T24-4;H2-T24;RT1-T24-3;RT1-T24-1;ENSRNOG00000069480;RT1-CE1;RT1-A2	839721	839721	444221	444221	641971	641971	415891	415891	281531	281531	348711	348711
1328	D4A8H8;A0A0G2K472;D3ZX82	27;24;6		Cyfip1	tr|D4A8H8|D4A8H8_RAT Cytoplasmic FMR1-interacting protein OS=Rattus norvegicus OX=10116 GN=Cyfip1 PE=1 SV=1;tr|A0A0G2K472|A0A0G2K472_RAT Cytoplasmic FMR1-interacting protein OS=Rattus norvegicus OX=10116 GN=Cyfip1 PE=1 SV=1	3	679320000	0	0	269040000	115260000	0	190520000	104500000	0	0	3671300	1539700	0	2665000	1632900	D4A8H8, A0A0G2K472, D3ZX82	protein-183	Cyfip1	3671301	3671301	1539701	1539701	2605501	2605501	2665001	2665001	1632901	1632901	2148951	2148951
1228	D3ZCT5	11		Pald1	tr|D3ZCT5|D3ZCT5_RAT Phosphatase domain-containing, paladin 1 OS=Rattus norvegicus OX=10116 GN=Pald1 PE=1 SV=1	1	159080000	0	0	64331000	39758000	0	39228000	15765000	0	0	671130	387270	0	329700	211940	D3ZCT5	protein-554	Pald1	671131	671131	387271	387271	529201	529201	329701	329701	211941	211941	270821	270821
620	A0A8I5ZU51;A0A8I5ZL54;A0A8I6AF23;A0A8I6A272;D4ADX8;A0A8I6AMM7	18;17;17;17;10;10		Raph1	tr|A0A8I5ZU51|A0A8I5ZU51_RAT Ras association (RalGDS/AF-6) and pleckstrin homology domains 1 OS=Rattus norvegicus OX=10116 GN=Raph1 PE=4 SV=1;tr|A0A8I5ZL54|A0A8I5ZL54_RAT Ras association (RalGDS/AF-6) and pleckstrin homology domains 1 OS=Rattus norvegicus	6	183700000	0	0	93012000	59066000	0	10894000	20726000	0	0	1085500	618120	0	198070	141780	A0A8I5ZU51, A0A8I5ZL54, A0A8I6AF23, A0A8I6A272, D4ADX8, A0A8I6AMM7	protein-438	Raph1	1085501	1085501	618121	618121	851811	851811	198071	198071	141781	141781	169926	169926
1624	Q2THW7	3	Palmitoyltransferase ZDHHC5	Zdhhc5	sp|Q2THW7|ZDHC5_RAT Palmitoyltransferase ZDHHC5 OS=Rattus norvegicus OX=10116 GN=Zdhhc5 PE=1 SV=1	1	94300000	0	0	36930000	8027100	0	25974000	23369000	0	0	621280	286680	0	432640	463920	Q2THW7	protein-1004	Zdhhc5	621281	621281	286681	286681	453981	453981	432641	432641	463921	463921	448281	448281
445	A0A8I5YC85;D3ZFY7;A0A8I6A5C3;D4A2Q3;A0A8I5Y8H6;D4A404;A0A8I6ANS5;A0A8I6AT18	16;15;15;15;15;10;10;9		Psd3	tr|A0A8I5YC85|A0A8I5YC85_RAT Pleckstrin and Sec7 domain-containing 3 OS=Rattus norvegicus OX=10116 GN=Psd3 PE=4 SV=1;tr|D3ZFY7|D3ZFY7_RAT Pleckstrin and Sec7 domain-containing 3 OS=Rattus norvegicus OX=10116 GN=Psd3 PE=1 SV=4;tr|A0A8I6A5C3|A0A8I6A5C3_RAT P	8	367710000	0	0	152240000	78309000	0	89631000	47528000	0	0	1517200	732430	0	934970	583450	A0A8I5YC85, D3ZFY7, A0A8I6A5C3, D4A2Q3, A0A8I5Y8H6, D4A404, A0A8I6ANS5, A0A8I6AT18	protein-358	Psd3	1517201	1517201	732431	732431	1124816	1124816	934971	934971	583451	583451	759211	759211
1444	G3V6Z7;Q3ZU82	18;16	Golgin subfamily A member 5	Golga5	tr|G3V6Z7|G3V6Z7_RAT Golgin subfamily A member 5 OS=Rattus norvegicus OX=10116 GN=Golga5 PE=1 SV=1;sp|Q3ZU82|GOGA5_RAT Golgin subfamily A member 5 OS=Rattus norvegicus OX=10116 GN=Golga5 PE=1 SV=1	2	627290000	0	0	265100000	125120000	0	148380000	88696000	0	0	4215600	1680700	0	1970400	1398500	G3V6Z7, Q3ZU82	protein-207	Golga5	4215601	4215601	1680701	1680701	2948151	2948151	1970401	1970401	1398501	1398501	1684451	1684451
394	A0A8I5Y518;Q99N27;A0A8I6A6U3	5;5;4	Sorting nexin-1	Snx1	tr|A0A8I5Y518|A0A8I5Y518_RAT Sorting nexin-1 OS=Rattus norvegicus OX=10116 GN=Snx1 PE=4 SV=1;sp|Q99N27|SNX1_RAT Sorting nexin-1 OS=Rattus norvegicus OX=10116 GN=Snx1 PE=1 SV=1;tr|A0A8I6A6U3|A0A8I6A6U3_RAT Sorting nexin-1 OS=Rattus norvegicus OX=10116 GN=Sn	3	84290000	0	0	40099000	29137000	0	9401700	5652400	0	0	1670800	950290	0	391740	235520	A0A8I5Y518, Q99N27, A0A8I6A6U3	protein-836	Snx1	1670801	1670801	950291	950291	1310546	1310546	391741	391741	235521	235521	313631	313631
1024	A0A8I6AT53;F6T071;Q68G33;A0A0G2K3Q2;Q9R064;A0A0G2JWJ7;B1WBR1;O35254	10;10;10;9;9;1;1;1	Golgi reassembly-stacking protein 2	Gorasp2	tr|A0A8I6AT53|A0A8I6AT53_RAT Golgi reassembly-stacking protein 2 OS=Rattus norvegicus OX=10116 GN=Gorasp2 PE=4 SV=1;tr|F6T071|F6T071_RAT Golgi reassembly-stacking protein 2 OS=Rattus norvegicus OX=10116 GN=LOC103690018 PE=3 SV=3;tr|Q68G33|Q68G33_RAT Golgi	8	354710000	0	0	95994000	85839000	0	106900000	65983000	0	0	6461100	3109500	0	5203000	2385200	A0A8I6AT53, F6T071, Q68G33, A0A0G2K3Q2, Q9R064, A0A0G2JWJ7, B1WBR1, O35254	protein-454	Gorasp2	6461101	6461101	3109501	3109501	4785301	4785301	5203001	5203001	2385201	2385201	3794101	3794101
928	A0A8I6AGP2;A0A8I6ATF2;A0A8I6ANB2;A0A0G2K781;D3ZJW3	24;24;22;21;20		Ppfibp1	tr|A0A8I6AGP2|A0A8I6AGP2_RAT PPFIA-binding protein 1 OS=Rattus norvegicus OX=10116 GN=Ppfibp1 PE=4 SV=1;tr|A0A8I6ATF2|A0A8I6ATF2_RAT PPFIA-binding protein 1 OS=Rattus norvegicus OX=10116 GN=Ppfibp1 PE=4 SV=1;tr|A0A8I6ANB2|A0A8I6ANB2_RAT PPFIA-binding prote	5	484770000	0	0	170910000	107600000	0	135250000	71015000	0	0	2016200	998440	0	1591700	859690	A0A8I6AGP2, A0A8I6ATF2, A0A8I6ANB2, A0A0G2K781, D3ZJW3	protein-205	Ppfibp1	2016201	2016201	998441	998441	1507321	1507321	1591701	1591701	859691	859691	1225696	1225696
1104	D4ADV8;A0A8I6GKX7;D3ZB71	2;2;1		Dvl3;Dvl2	tr|D4ADV8|D4ADV8_RAT Dishevelled segment polarity protein 3 OS=Rattus norvegicus OX=10116 GN=Dvl3 PE=1 SV=3;tr|A0A8I6GKX7|A0A8I6GKX7_RAT Dishevelled segment polarity protein 3 OS=Rattus norvegicus OX=10116 GN=Dvl3 PE=4 SV=1;tr|D3ZB71|D3ZB71_RAT Dishevelled	3	39316000	0	0	13188000	7940000	0	10264000	7924100	0	0	159880	113340	0	129490	90952	D4ADV8, A0A8I6GKX7, D3ZB71	protein-954	Dvl3;Dvl2	159881	159881	113341	113341	136611	136611	129491	129491	90953	90953	110222	110222
1700	Q62720	7	Zinc transporter 1	Slc30a1	sp|Q62720|ZNT1_RAT Zinc transporter 1 OS=Rattus norvegicus OX=10116 GN=Slc30a1 PE=2 SV=1	1	149930000	0	0	35822000	33326000	0	52911000	27876000	0	0	1526600	784270	0	1425300	757410	Q62720	protein-675	Slc30a1	1526601	1526601	784271	784271	1155436	1155436	1425301	1425301	757411	757411	1091356	1091356
511	Q2YDU5;A0A8I5ZMG2	4;4		Fgd1	tr|Q2YDU5|Q2YDU5_RAT FYVE, RhoGEF and PH domain-containing 1 OS=Rattus norvegicus OX=10116 GN=Fgd1 PE=2 SV=1;tr|A0A8I5ZMG2|A0A8I5ZMG2_RAT FYVE, RhoGEF and PH domain-containing 1 OS=Rattus norvegicus OX=10116 GN=Fgd1 PE=4 SV=1	2	30316000	0	0	15161000	8683700	0	3408700	3063200	0	0	137450	211800	0	83139	74712	Q2YDU5, A0A8I5ZMG2	protein-1218	Fgd1	137451	137451	211801	211801	174626	174626	83140	83140	74713	74713	78926.5	78926.5
1006	A0A8I6AQB5;A0A8I6ASB9;Q63355;A0A8I5ZQN4	11;11;11;10	Unconventional myosin-Ic	Myo1c	tr|A0A8I6AQB5|A0A8I6AQB5_RAT Unconventional myosin-Ic OS=Rattus norvegicus OX=10116 GN=Myo1c PE=4 SV=1;tr|A0A8I6ASB9|A0A8I6ASB9_RAT Unconventional myosin-Ic OS=Rattus norvegicus OX=10116 GN=Myo1c PE=4 SV=1;sp|Q63355|MYO1C_RAT Unconventional myosin-Ic OS=Ra	4	87068000	0	0	34541000	17126000	0	23759000	11642000	0	0	399390	280150	0	408040	215590	A0A8I6AQB5, A0A8I6ASB9, Q63355, A0A8I5ZQN4	protein-537	Myo1c	399391	399391	280151	280151	339771	339771	408041	408041	215591	215591	311816	311816
751	A0A8I6A2Z2;P12785	41;41	Fatty acid synthase;[Acyl-carrier-protein] S-acetyltransferase;[Acyl-carrier-protein] S-malonyltransferase;3-oxoacyl-[acyl-carrier-protein] synthase;3-oxoacyl-[acyl-carrier-protein] reductase;3-hydroxyacyl-[acyl-carrier-protein] dehydratase;Enoyl-[acyl-carrier-protein] reductase;Oleoyl-[acyl-carrier-protein] hydrolase	Fasn	tr|A0A8I6A2Z2|A0A8I6A2Z2_RAT Fatty acid synthase OS=Rattus norvegicus OX=10116 GN=Fasn PE=4 SV=1;sp|P12785|FAS_RAT Fatty acid synthase OS=Rattus norvegicus OX=10116 GN=Fasn PE=1 SV=3	2	1515200000	0	0	576120000	239410000	0	424310000	275350000	0	0	3093900	1206700	0	2195300	1536200	A0A8I6A2Z2, P12785	protein-100	Fasn	3093901	3093901	1206701	1206701	2150301	2150301	2195301	2195301	1536201	1536201	1865751	1865751
672	D4A5F0;D4A777;A0A8I6GGB2;A0A8I5ZXD6	4;4;4;4		Fam114a1l1;Fam114a1	tr|D4A5F0|D4A5F0_RAT Family with sequence similarity 114, member A1-like 1 OS=Rattus norvegicus OX=10116 GN=Fam114a1l1 PE=3 SV=2;tr|D4A777|D4A777_RAT Family with sequence similarity 114, member A1 OS=Rattus norvegicus OX=10116 GN=Fam114a1 PE=1 SV=3;tr|A0A8	4	117410000	0	0	68429000	20201000	0	13249000	15527000	0	0	821860	414570	0	529950	344460	D4A5F0, D4A777, A0A8I6GGB2, A0A8I5ZXD6	protein-844	Fam114a1l1;Fam114a1	821861	821861	414571	414571	618216	618216	529951	529951	344461	344461	437206	437206
327	A0A0H2UHB1;A0A8I6AU17;Q62904	3;3;3	3-keto-steroid reductase	Hsd17b7	tr|A0A0H2UHB1|A0A0H2UHB1_RAT 3-beta-hydroxysteroid 3-dehydrogenase OS=Rattus norvegicus OX=10116 GN=Hsd17b7 PE=1 SV=1;tr|A0A8I6AU17|A0A8I6AU17_RAT 3-keto-steroid reductase/17-beta-hydroxysteroid dehydrogenase 7 OS=Rattus norvegicus OX=10116 GN=Hsd17b7 PE=4	3	24341000	0	0	11188000	3954900	0	4496900	4701700	0	0	517320	247180	0	281050	293860	A0A0H2UHB1, A0A8I6AU17, Q62904	protein-1158	Hsd17b7	517321	517321	247181	247181	382251	382251	281051	281051	293861	293861	287456	287456
917	A0A8I6AFV4;F1LND1	10;9		Cog1	tr|A0A8I6AFV4|A0A8I6AFV4_RAT Component of oligomeric golgi complex 1 OS=Rattus norvegicus OX=10116 GN=Cog1 PE=4 SV=1;tr|F1LND1|F1LND1_RAT Conserved oligomeric Golgi complex subunit 1 OS=Rattus norvegicus OX=10116 GN=Cog1 PE=1 SV=2	2	244560000	0	0	100560000	40072000	0	53448000	50481000	0	0	1356300	563200	0	694040	647640	A0A8I6AFV4, F1LND1	protein-368	Cog1	1356301	1356301	563201	563201	959751	959751	694041	694041	647641	647641	670841	670841
533	A0A8I6AAM3;A0A8I5ZNZ8;D4A5B3;A0A8I6GFP7;A0A0G2K543;A0A8I5ZWL3	7;7;7;7;6;5		C2cd5	tr|A0A8I6AAM3|A0A8I6AAM3_RAT C2 calcium-dependent domain-containing 5 OS=Rattus norvegicus OX=10116 GN=C2cd5 PE=4 SV=1;tr|A0A8I5ZNZ8|A0A8I5ZNZ8_RAT C2 calcium-dependent domain-containing 5 OS=Rattus norvegicus OX=10116 GN=C2cd5 PE=4 SV=1;tr|D4A5B3|D4A5B3_R	6	69997000	0	0	22218000	13940000	0	21109000	12730000	0	0	462670	247260	0	261120	189740	A0A8I6AAM3, A0A8I5ZNZ8, D4A5B3, A0A8I6GFP7, A0A0G2K543, A0A8I5ZWL3	protein-698	C2cd5	462671	462671	247261	247261	354966	354966	261121	261121	189741	189741	225431	225431
1633	Q499V8	6	Specifically androgen-regulated gene protein	Sarg	sp|Q499V8|SARG_RAT Specifically androgen-regulated gene protein OS=Rattus norvegicus OX=10116 GN=Sarg PE=1 SV=2	1	261930000	0	0	75283000	63281000	0	90332000	33038000	0	0	1972000	1795900	0	2737300	1001100	Q499V8	protein-648	Sarg	1972001	1972001	1795901	1795901	1883951	1883951	2737301	2737301	1001101	1001101	1869201	1869201
540	A0A8I5ZPV1;A0A8I6AH78;A0A8I5ZSU1;D3Z994	6;5;5;3		Tbc1d22a	tr|A0A8I5ZPV1|A0A8I5ZPV1_RAT TBC1 domain family, member 22a OS=Rattus norvegicus OX=10116 GN=Tbc1d22a PE=4 SV=1;tr|A0A8I6AH78|A0A8I6AH78_RAT TBC1 domain family, member 22a OS=Rattus norvegicus OX=10116 GN=Tbc1d22a PE=4 SV=1;tr|A0A8I5ZSU1|A0A8I5ZSU1_RAT TBC	4	26415000	0	0	9714100	6113400	0	1818100	8769300	0	0	346930	218340	0	64933	74578	A0A8I5ZPV1, A0A8I6AH78, A0A8I5ZSU1, D3Z994	protein-1087	Tbc1d22a	346931	346931	218341	218341	282636	282636	64934	64934	74579	74579	69756.5	69756.5
1372	F1LQP0;P97696	3;3	Cytohesin-3	Cyth3	tr|F1LQP0|F1LQP0_RAT Cytohesin-3 OS=Rattus norvegicus OX=10116 GN=Cyth3 PE=4 SV=4;sp|P97696|CYH3_RAT Cytohesin-3 OS=Rattus norvegicus OX=10116 GN=Cyth3 PE=2 SV=1	2	26907000	0	0	7278700	4117400	0	8004000	7506800	0	0	383090	216700	0	242130	395090	F1LQP0, P97696	protein-1105	Cyth3	383091	383091	216701	216701	299896	299896	242131	242131	395091	395091	318611	318611
1383	F1LW07	9		Ppp1r13l	tr|F1LW07|F1LW07_RAT Protein phosphatase 1, regulatory subunit 13-like OS=Rattus norvegicus OX=10116 GN=Ppp1r13l PE=1 SV=2	1	161160000	0	0	69651000	33241000	0	34952000	23312000	0	0	1433300	632040	0	527950	419850	F1LW07	protein-540	Ppp1r13l	1433301	1433301	632041	632041	1032671	1032671	527951	527951	419851	419851	473901	473901
1011	D3ZK45;A0A8I6AQR4;Q5FVG2-2;Q5FVG2	2;2;2;2	Band 4.1-like protein 5	Epb4.1l5;Epb41l5	tr|D3ZK45|D3ZK45_RAT Band 4.1-like protein 5 OS=Rattus norvegicus OX=10116 GN=Epb41l5 PE=1 SV=3;tr|A0A8I6AQR4|A0A8I6AQR4_RAT Band 4.1-like protein 5 OS=Rattus norvegicus OX=10116 GN=Epb41l5 PE=4 SV=1;sp|Q5FVG2-2|E41L5_RAT Isoform 2 of Band 4.1-like protein	4	26770000	0	0	8548200	7609600	0	7094300	3517800	0	0	371660	330850	0	308450	152950	D3ZK45, A0A8I6AQR4, Q5FVG2	protein-1177	Epb4.1l5;Epb41l5	371661	371661	330851	330851	351256	351256	308451	308451	152951	152951	230701	230701
428	A0A8J8Y8E0;A0A8I5Y9V2;A0A8I6AM48	8;8;6			tr|A0A8J8Y8E0|A0A8J8Y8E0_RAT FGF1 intracellular-binding protein OS=Rattus norvegicus OX=10116 GN=Fibp PE=4 SV=1;tr|A0A8I5Y9V2|A0A8I5Y9V2_RAT FGF1 intracellular-binding protein OS=Rattus norvegicus OX=10116 GN=Fibp PE=4 SV=1;tr|A0A8I6AM48|A0A8I6AM48_RAT FGF	3	158230000	0	0	61412000	30809000	0	43764000	22248000	0	0	887210	469710	0	624850	357940	A0A8J8Y8E0, A0A8I5Y9V2, A0A8I6AM48	protein-559	Fibp	887211	887211	469711	469711	678461	678461	624851	624851	357941	357941	491396	491396
1027	M9MMM9;A0A8I6ATL8;A0A0G2K9T4;A0A8I5ZYF6;A0A8I6AAP8;D3ZHV2;A0A8I6AP57;A0A8I5YCC2;A0A0G2JU82;A0A8I5ZUE8;A0A0G2JWA8	33;33;32;32;32;32;31;31;30;29;29	Microtubule-actin cross-linking factor 1	Macf1	tr|M9MMM9|M9MMM9_RAT Microtubule-actin cross-linking factor 1 OS=Rattus norvegicus OX=10116 GN=Macf1 PE=1 SV=3;tr|A0A8I6ATL8|A0A8I6ATL8_RAT Microtubule-actin cross-linking factor 1 OS=Rattus norvegicus OX=10116 GN=Macf1 PE=4 SV=1;tr|A0A0G2K9T4|A0A0G2K9T4_R	11	297990000	0	0	84232000	60000000	0	90630000	63124000	0	0	207320	132990	0	245020	149730	M9MMM9, A0A8I6ATL8, A0A0G2K9T4, A0A8I5ZYF6, A0A8I6AAP8, D3ZHV2, A0A8I6AP57, A0A8I5YCC2, A0A0G2JU82, A0A8I5ZUE8, A0A0G2JWA8	protein-217	Macf1	207321	207321	132991	132991	170156	170156	245021	245021	149731	149731	197376	197376
99	A0A8I6A7I4;A0A0G2JWM2;A0A8I5ZQA3;Q5RJQ4	4;4;4;4	NAD-dependent protein deacetylase sirtuin-2	Sirt2	tr|A0A8I6A7I4|A0A8I6A7I4_RAT NAD-dependent protein deacetylase sirtuin-2 OS=Rattus norvegicus OX=10116 GN=Sirt2 PE=4 SV=1;tr|A0A0G2JWM2|A0A0G2JWM2_RAT NAD-dependent protein deacetylase OS=Rattus norvegicus OX=10116 GN=Sirt2 PE=1 SV=2;tr|A0A8I5ZQA3|A0A8I5ZQ	4	65201000	0	0	26478000	16275000	0	13519000	8929900	0	0	907010	502520	0	301670	188710	A0A8I6A7I4, A0A0G2JWM2, A0A8I5ZQA3, Q5RJQ4	protein-745	Sirt2	907011	907011	502521	502521	704766	704766	301671	301671	188711	188711	245191	245191
1360	F1LML7	10		Hip1r	tr|F1LML7|F1LML7_RAT Huntingtin-interacting protein 1-related OS=Rattus norvegicus OX=10116 GN=Hip1r PE=1 SV=1	1	121850000	0	0	42789000	27628000	0	37155000	14281000	0	0	404920	418600	0	474250	216380	F1LML7	protein-508	Hip1r	404921	404921	418601	418601	411761	411761	474251	474251	216381	216381	345316	345316
797	D3ZJ32;A0A8I6A660	8;8		Esyt2	tr|D3ZJ32|D3ZJ32_RAT Extended synaptotagmin 2 OS=Rattus norvegicus OX=10116 GN=Esyt2 PE=1 SV=4;tr|A0A8I6A660|A0A8I6A660_RAT Extended synaptotagmin 2 OS=Rattus norvegicus OX=10116 GN=Esyt2 PE=4 SV=1	2	56847000	0	0	20628000	22087000	0	5359400	8773800	0	0	231120	365110	0	130720	213990	D3ZJ32, A0A8I6A660	protein-722	Esyt2	231121	231121	365111	365111	298116	298116	130721	130721	213991	213991	172356	172356
835	A0A8I6A9V0;D3ZNX0	20;20		Kctd3	tr|A0A8I6A9V0|A0A8I6A9V0_RAT Potassium channel tetramerization domain-containing 3 OS=Rattus norvegicus OX=10116 GN=Kctd3 PE=4 SV=1;tr|D3ZNX0|D3ZNX0_RAT Potassium channel tetramerization domain-containing 3 OS=Rattus norvegicus OX=10116 GN=Kctd3 PE=3 SV=3	2	530120000	0	0	165580000	106170000	0	159870000	98513000	0	0	2105600	1051700	0	1853200	907760	A0A8I6A9V0, D3ZNX0	protein-273	Kctd3	2105601	2105601	1051701	1051701	1578651	1578651	1853201	1853201	907761	907761	1380481	1380481
322	A0A0G2QC21;A0A8I6AP31;O55043;A0A8I5ZWI0	10;10;10;9	Rho guanine nucleotide exchange factor 7	Arhgef7	tr|A0A0G2QC21|A0A0G2QC21_RAT Rho guanine nucleotide exchange factor 7 OS=Rattus norvegicus OX=10116 GN=Arhgef7 PE=1 SV=2;tr|A0A8I6AP31|A0A8I6AP31_RAT Rho guanine nucleotide exchange factor 7 OS=Rattus norvegicus OX=10116 GN=Arhgef7 PE=4 SV=1;sp|O55043|ARHG	4	87973000	0	0	39540000	16075000	0	19809000	12550000	0	0	257000	155350	0	285850	173760	A0A0G2QC21, A0A8I6AP31, O55043, A0A8I5ZWI0	protein-618	Arhgef7	257001	257001	155351	155351	206176	206176	285851	285851	173761	173761	229806	229806
775	A0A8I6A4D8;P63095;Q63803;A0A8I6GEC0;A0A8I6AGC4;A0A8I6AN29;P63095-2	4;4;4;3;3;3;3	Guanine nucleotide-binding protein G(s) subunit alpha isoforms short;Guanine nucleotide-binding protein G(s) subunit alpha isoforms XLas	Gnas	tr|A0A8I6A4D8|A0A8I6A4D8_RAT Neuroendocrine secretory protein 55 OS=Rattus norvegicus OX=10116 GN=Gnas PE=4 SV=1;sp|P63095|GNAS2_RAT Guanine nucleotide-binding protein G(s) subunit alpha isoforms short OS=Rattus norvegicus OX=10116 GN=Gnas PE=1 SV=1;sp|Q63	7	95346000	0	0	37467000	18315000	0	15029000	24534000	0	0	985980	481980	0	395510	645620	A0A8I6A4D8, P63095, Q63803, A0A8I6GEC0, A0A8I6AGC4, A0A8I6AN29	protein-938	Gnas	985981	985981	481981	481981	733981	733981	395511	395511	645621	645621	520566	520566
417	A0A8I5Y7T7;P63329-2;P63329;A0A8I6A8I8;E2CWF1;A0A0G2K820;A0A8I6A2X6;A0A0G2K7T5;A0A8J8XJJ2;A0A8I6GLU2;E2CWF0;A0A8I6GLZ4;A0A8I6AAD3;P20651;A0A8I5ZNS7	4;4;4;2;2;2;2;2;2;2;2;2;2;2;1	Serine/threonine-protein phosphatase 2B catalytic subunit alpha isoform;Serine/threonine-protein phosphatase;Serine/threonine-protein phosphatase 2B catalytic subunit beta isoform	Ppp3ca;Ppp3cc;Ppp3cb	tr|A0A8I5Y7T7|A0A8I5Y7T7_RAT Serine/threonine-protein phosphatase 2B catalytic subunit alpha isoform OS=Rattus norvegicus OX=10116 GN=Ppp3ca PE=4 SV=1;sp|P63329-2|PP2BA_RAT Isoform 2 of Protein phosphatase 3 catalytic subunit alpha OS=Rattus norvegicus OX=	15	42303000	0	0	19959000	11248000	0	6883300	4212600	0	0	831620	468680	0	286800	175530	A0A8I5Y7T7, P63329, A0A8I6A8I8, E2CWF1, A0A0G2K820, A0A8I6A2X6, A0A0G2K7T5, A0A8J8XJJ2, A0A8I6GLU2, E2CWF0, A0A8I6GLZ4, A0A8I6AAD3, P20651, A0A8I5ZNS7	protein-939	Ppp3ca;Ppp3cc;Ppp3cb	831621	831621	468681	468681	650151	650151	286801	286801	175531	175531	231166	231166
639	G3V637;A0A8I5ZVB0;Q62753;A0A8I5ZT02	7;7;7;6	Syntaxin-binding protein 2	Stxbp2	tr|G3V637|G3V637_RAT Syntaxin-binding protein 2 OS=Rattus norvegicus OX=10116 GN=Stxbp2 PE=3 SV=2;tr|A0A8I5ZVB0|A0A8I5ZVB0_RAT Syntaxin-binding protein 2 OS=Rattus norvegicus OX=10116 GN=Stxbp2 PE=4 SV=1;sp|Q62753|STXB2_RAT Syntaxin-binding protein 2 OS=Ra	4	79709000	0	0	31240000	19344000	0	14642000	14483000	0	0	738790	322420	0	472330	397350	G3V637, A0A8I5ZVB0, Q62753, A0A8I5ZT02	protein-704	Stxbp2	738791	738791	322421	322421	530606	530606	472331	472331	397351	397351	434841	434841
1286	D3ZX21	5		Ap4e1	tr|D3ZX21|D3ZX21_RAT AP-4 complex subunit epsilon OS=Rattus norvegicus OX=10116 GN=Ap4e1 PE=3 SV=2	1	46292000	0	0	14608000	12668000	0	12560000	6455400	0	0	265600	230330	0	228370	117370	D3ZX21	protein-1021	Ap4e1	265601	265601	230331	230331	247966	247966	228371	228371	117371	117371	172871	172871
318	A0A8I6A8S6;A0A0G2KB61;D4A6A8	18;18;15		Ppp1r13b	tr|A0A8I6A8S6|A0A8I6A8S6_RAT Protein phosphatase 1, regulatory subunit 13B OS=Rattus norvegicus OX=10116 GN=Ppp1r13b PE=4 SV=1;tr|A0A0G2KB61|A0A0G2KB61_RAT Protein phosphatase 1, regulatory subunit 13B OS=Rattus norvegicus OX=10116 GN=Ppp1r13b PE=1 SV=2;tr	3	553320000	0	0	185130000	89406000	0	178570000	100220000	0	0	3154400	1298200	0	2688400	1485200	A0A8I6A8S6, A0A0G2KB61, D4A6A8	protein-250	Ppp1r13b	3154401	3154401	1298201	1298201	2226301	2226301	2688401	2688401	1485201	1485201	2086801	2086801
158	A0A0G2K089	44			tr|A0A0G2K089|A0A0G2K089_RAT DENN domain-containing 4C OS=Rattus norvegicus OX=10116 GN=Dennd4c PE=1 SV=2	1	2062300000	0	0	925140000	499560000	0	416020000	221570000	0	0	5415400	2902600	0	2729500	1148100	A0A0G2K089	protein-78	Dennd4c	5415401	5415401	2902601	2902601	4159001	4159001	2729501	2729501	1148101	1148101	1938801	1938801
261	A0A0G2K6X6;A0A8I5Y7M0;A0A8I5ZU08;O08679;A0A8I6GJH6;A0A8I6AC19;A0A8I5Y5N7;A0A0G2K7H9;A0A8I6A623;A0A0G2JTD8;D4A6T9	23;23;22;22;21;21;21;2;1;1;1	Serine/threonine-protein kinase MARK2	Mark2	tr|A0A0G2K6X6|A0A0G2K6X6_RAT Non-specific serine/threonine protein kinase OS=Rattus norvegicus OX=10116 GN=Mark2 PE=1 SV=2;tr|A0A8I5Y7M0|A0A8I5Y7M0_RAT Serine/threonine-protein kinase MARK2 OS=Rattus norvegicus OX=10116 GN=Mark2 PE=4 SV=1;tr|A0A8I5ZU08|A0A	11	991380000	0	0	509380000	169740000	0	168660000	143600000	0	0	6414300	2212300	0	1663200	1537400	A0A0G2K6X6, A0A8I5Y7M0, A0A8I5ZU08, O08679, A0A8I6GJH6, A0A8I6AC19, A0A8I5Y5N7, A0A0G2K7H9, A0A8I6A623, A0A0G2JTD8, D4A6T9	protein-218	Mark2	6414301	6414301	2212301	2212301	4313301	4313301	1663201	1663201	1537401	1537401	1600301	1600301
391	A0A8I6AM83;A0A8I5Y5U0;A0A8I5ZJ63;A0A8I5Y267;P23347	12;12;12;12;12	Anion exchange protein 2	Slc4a2	tr|A0A8I6AM83|A0A8I6AM83_RAT Anion exchange protein 2 OS=Rattus norvegicus OX=10116 GN=Slc4a2 PE=4 SV=1;tr|A0A8I5Y5U0|A0A8I5Y5U0_RAT Anion exchange protein 2 OS=Rattus norvegicus OX=10116 GN=Slc4a2 PE=4 SV=1;tr|A0A8I5ZJ63|A0A8I5ZJ63_RAT Anion exchange prot	5	350020000	0	0	167320000	63049000	0	65600000	54059000	0	0	1282400	561310	0	345190	453630	A0A8I6AM83, A0A8I5Y5U0, A0A8I5ZJ63, A0A8I5Y267, P23347	protein-413	Slc4a2	1282401	1282401	561311	561311	921856	921856	345191	345191	453631	453631	399411	399411
565	A0A8I5ZQX3;D3ZZ97;A0A8I6AEX6;A0A8I5ZRJ7;D3ZNY8	17;17;6;1;1	Tyrosine-protein kinase transmembrane receptor	Ror1	tr|A0A8I5ZQX3|A0A8I5ZQX3_RAT Receptor tyrosine kinase-like orphan receptor 1 OS=Rattus norvegicus OX=10116 GN=Ror1 PE=4 SV=1;tr|D3ZZ97|D3ZZ97_RAT Receptor tyrosine kinase-like orphan receptor 1 OS=Rattus norvegicus OX=10116 GN=Ror1 PE=1 SV=3	5	1638600000	0	0	647000000	251930000	0	437540000	302180000	0	0	13188000	3996900	0	8449800	6058300	A0A8I5ZQX3, D3ZZ97, A0A8I6AEX6, A0A8I5ZRJ7, D3ZNY8	protein-191	Ror1	13188001	13188001	3996901	3996901	8592451	8592451	8449801	8449801	6058301	6058301	7254051	7254051
8	A0A096MJ91;D4A4H0;A0A096MJW8;A0A096MJW5;D4AAX6;A0A8I6GE85;A0A8I6GLE1;A0A8I5ZPH5	20;20;20;12;1;1;1;1	Phosphoinositide phospholipase C	Plch1	tr|A0A096MJ91|A0A096MJ91_RAT Phosphoinositide phospholipase C OS=Rattus norvegicus OX=10116 GN=Plch1 PE=4 SV=2;tr|D4A4H0|D4A4H0_RAT Phosphoinositide phospholipase C OS=Rattus norvegicus OX=10116 GN=Plch1 PE=4 SV=4;tr|A0A096MJW8|A0A096MJW8_RAT Phosphoinosit	8	174230000	0	0	65385000	36985000	0	33086000	38776000	0	0	648120	284510	0	343120	306280	A0A096MJ91, D4A4H0, A0A096MJW8, A0A096MJW5, D4AAX6, A0A8I6GE85, A0A8I6GLE1, A0A8I5ZPH5	protein-355	Plch1	648121	648121	284511	284511	466316	466316	343121	343121	306281	306281	324701	324701
996	A0A8I6AP19;G3V7T6	5;5		Sf3b1	tr|A0A8I6AP19|A0A8I6AP19_RAT Splicing factor 3b, subunit 1 OS=Rattus norvegicus OX=10116 GN=Sf3b1 PE=4 SV=1;tr|G3V7T6|G3V7T6_RAT Splicing factor 3b, subunit 1 OS=Rattus norvegicus OX=10116 GN=Sf3b1 PE=1 SV=1	2	25309000	0	0	3567100	7626700	0	10324000	3791700	0	0	57534	73295	0	45962	61157	A0A8I6AP19, G3V7T6	protein-973	Sf3b1	57535	57535	73296	73296	65415.5	65415.5	45963	45963	61158	61158	53560.5	53560.5
231	B5DFE0;A0A8I6GMH8;A0A0G2K4N7	6;6;6		Mpp6	tr|B5DFE0|B5DFE0_RAT Membrane palmitoylated protein 6 OS=Rattus norvegicus OX=10116 GN=Mpp6 PE=1 SV=1;tr|A0A8I6GMH8|A0A8I6GMH8_RAT Membrane palmitoylated protein 6 OS=Rattus norvegicus OX=10116 GN=rCG_52465 PE=4 SV=1;tr|A0A0G2K4N7|A0A0G2K4N7_RAT Membrane p	3	45845000	0	0	6194000	8546000	0	13112000	17993000	0	0	187700	116060	0	224620	419910	B5DFE0, A0A8I6GMH8, A0A0G2K4N7	protein-828	Mpp6	187701	187701	116061	116061	151881	151881	224621	224621	419911	419911	322266	322266
1280	D3ZV96	7		Fam84b	tr|D3ZV96|D3ZV96_RAT LRAT domain-containing 2 OS=Rattus norvegicus OX=10116 GN=Lratd2 PE=1 SV=1	1	275600000	0	0	98685000	52545000	0	75692000	48678000	0	0	1340400	625540	0	1145100	611300	D3ZV96	protein-432	Fam84b	1340401	1340401	625541	625541	982971	982971	1145101	1145101	611301	611301	878201	878201
270	A0A8I5ZWN3;A0A0G2K7T2;O35826;A0A8I6GLL8	14;14;14;13	Bifunctional UDP-N-acetylglucosamine 2-epimerase/N-acetylmannosamine kinase;UDP-N-acetylglucosamine 2-epimerase (hydrolyzing);N-acetylmannosamine kinase	Gne	tr|A0A8I5ZWN3|A0A8I5ZWN3_RAT Bifunctional UDP-N-acetylglucosamine 2-epimerase/N-acetylmannosamine kinase OS=Rattus norvegicus OX=10116 GN=Gne PE=4 SV=1;tr|A0A0G2K7T2|A0A0G2K7T2_RAT Bifunctional UDP-N-acetylglucosamine 2-epimerase/N-acetylmannosamine kinase	4	650060000	0	0	282890000	88526000	0	157500000	121150000	0	0	4074700	1383100	0	1566000	1592100	A0A8I5ZWN3, A0A0G2K7T2, O35826, A0A8I6GLL8	protein-264	Gne	4074701	4074701	1383101	1383101	2728901	2728901	1566001	1566001	1592101	1592101	1579051	1579051
1290	D3ZY47	4		RGD1559896	tr|D3ZY47|D3ZY47_RAT Similar to RIKEN cDNA 2310022B05 OS=Rattus norvegicus OX=10116 GN=RGD1559896 PE=1 SV=1	1	44512000	0	0	10437000	9318200	0	17952000	6804700	0	0	745500	665590	0	1282300	486050	D3ZY47	protein-941	RGD1559896	745501	745501	665591	665591	705546	705546	1282301	1282301	486051	486051	884176	884176
1739	Q6AYT1;A0A8I6A0Q7;A0A0G2K6C7	6;4;4		Trim5	tr|Q6AYT1|Q6AYT1_RAT Similar to 9230105E10Rik protein OS=Rattus norvegicus OX=10116 GN=Trim5 PE=1 SV=1;tr|A0A8I6A0Q7|A0A8I6A0Q7_RAT Tripartite motif-containing 30 OS=Rattus norvegicus OX=10116 GN=Trim30 PE=4 SV=1;tr|A0A0G2K6C7|A0A0G2K6C7_RAT Tripartite mot	3	23241000	0	0	5710700	3649200	0	6106500	7774900	0	0	211510	135160	0	226170	129790	Q6AYT1, A0A8I6A0Q7, A0A0G2K6C7	protein-915	Trim5	211511	211511	135161	135161	173336	173336	226171	226171	129791	129791	177981	177981
347	A0A0H2UHZ6;A0A8I5Y5C7;A0A8I6AMP3;A0A8I5ZME8;A0A8I6AQY8;Q9WV25-2;Q9WV25	5;5;5;5;5;5;5	Poly(U)-binding-splicing factor PUF60	Puf60	tr|A0A0H2UHZ6|A0A0H2UHZ6_RAT Poly(U)-binding-splicing factor PUF60 OS=Rattus norvegicus OX=10116 GN=Puf60 PE=1 SV=2;tr|A0A8I5Y5C7|A0A8I5Y5C7_RAT Poly(U)-binding-splicing factor PUF60 OS=Rattus norvegicus OX=10116 GN=Puf60 PE=4 SV=1;tr|A0A8I6AMP3|A0A8I6AMP3	7	74951000	0	0	37150000	8861000	0	17740000	11200000	0	0	154800	354440	0	351770	322340	A0A0H2UHZ6, A0A8I5Y5C7, A0A8I6AMP3, A0A8I5ZME8, A0A8I6AQY8, Q9WV25	protein-879	Puf60	154801	154801	354441	354441	254621	254621	351771	351771	322341	322341	337056	337056
1293	D3ZYR0;A0A8I5Y1Y6;A0A0G2K860	13;12;12		Arhgef12	tr|D3ZYR0|D3ZYR0_RAT Rho guanine nucleotide exchange factor 12 OS=Rattus norvegicus OX=10116 GN=Arhgef12 PE=1 SV=4;tr|A0A8I5Y1Y6|A0A8I5Y1Y6_RAT Rho guanine nucleotide exchange factor 12 OS=Rattus norvegicus OX=10116 GN=Arhgef12 PE=4 SV=1;tr|A0A0G2K860|A0A0	3	147740000	0	0	36698000	41207000	0	46564000	23268000	0	0	229990	354220	0	412970	204210	D3ZYR0, A0A8I5Y1Y6, A0A0G2K860	protein-490	Arhgef12	229991	229991	354221	354221	292106	292106	412971	412971	204211	204211	308591	308591
759	A0A8I6AME1;A0A8I6AC77;B0BNM3;M0R9L3;A0A8I6A3C7;A0A8I6GJY7	9;9;9;9;9;9	Sorting nexin	Snx9	tr|A0A8I6AME1|A0A8I6AME1_RAT Sorting nexin 9 OS=Rattus norvegicus OX=10116 GN=Snx9 PE=4 SV=1;tr|A0A8I6AC77|A0A8I6AC77_RAT Sorting nexin 9 OS=Rattus norvegicus OX=10116 GN=Snx9 PE=4 SV=1;tr|B0BNM3|B0BNM3_RAT Sorting nexin OS=Rattus norvegicus OX=10116 GN=Sn	6	190400000	0	0	71489000	31455000	0	57475000	29982000	0	0	2237600	884310	0	1826500	1075400	A0A8I6AME1, A0A8I6AC77, B0BNM3, M0R9L3, A0A8I6A3C7, A0A8I6GJY7	protein-431	Snx9	2237601	2237601	884311	884311	1560956	1560956	1826501	1826501	1075401	1075401	1450951	1450951
563	A0A8I6GG50;A0A8I5ZQW0;B4F7E8	17;17;17	Niban-like protein 1	Fam129b	tr|A0A8I6GG50|A0A8I6GG50_RAT Protein Niban 2 OS=Rattus norvegicus OX=10116 GN=Niban2 PE=4 SV=1;tr|A0A8I5ZQW0|A0A8I5ZQW0_RAT Protein Niban 2 OS=Rattus norvegicus OX=10116 GN=Niban2 PE=4 SV=1;sp|B4F7E8|NIBA2_RAT Protein Niban 2 OS=Rattus norvegicus OX=10116	3	768510000	0	0	347000000	157040000	0	162520000	101940000	0	0	4603000	2291300	0	2995300	1246600	A0A8I6GG50, A0A8I5ZQW0, B4F7E8	protein-263	Fam129b	4603001	4603001	2291301	2291301	3447151	3447151	2995301	2995301	1246601	1246601	2120951	2120951
1386	F1LXF1;A0A8I6GJB7	18;2		Bcr	sp|F1LXF1|BCR_RAT Breakpoint cluster region protein OS=Rattus norvegicus OX=10116 GN=Bcr PE=1 SV=4	2	162040000	0	0	49391000	34065000	0	36447000	42136000	0	0	433130	272580	0	206060	412960	F1LXF1, A0A8I6GJB7	protein-467	Bcr	433131	433131	272581	272581	352856	352856	206061	206061	412961	412961	309511	309511
1091	A0A8I6GJ39;D3ZPA8	4;4		Gtse1	tr|A0A8I6GJ39|A0A8I6GJ39_RAT G-2 and S-phase-expressed 1 OS=Rattus norvegicus OX=10116 GN=Gtse1 PE=4 SV=1;tr|D3ZPA8|D3ZPA8_RAT G-2 and S-phase-expressed 1 OS=Rattus norvegicus OX=10116 GN=Gtse1 PE=1 SV=1	2	42275000	0	0	3096700	11781000	0	10683000	16714000	0	0	93841	54670	0	86371	82305	A0A8I6GJ39, D3ZPA8	protein-845	Gtse1	93842	93842	54671	54671	74256.5	74256.5	86372	86372	82306	82306	84339	84339
813	A0A8I6GJS9;A0A8I6A790;Q6MG61;A0A8I6GG89	4;4;4;3	Chloride intracellular channel protein 1	Clic1	tr|A0A8I6GJS9|A0A8I6GJS9_RAT Chloride intracellular channel protein 1 OS=Rattus norvegicus OX=10116 GN=Clic1 PE=4 SV=1;tr|A0A8I6A790|A0A8I6A790_RAT Chloride intracellular channel protein 1 OS=Rattus norvegicus OX=10116 GN=Clic1 PE=4 SV=1;sp|Q6MG61|CLIC1_RA	4	83213000	0	0	26141000	13213000	0	30486000	13374000	0	0	1742700	880840	0	2032400	891610	A0A8I6GJS9, A0A8I6A790, Q6MG61, A0A8I6GG89	protein-772	Clic1	1742701	1742701	880841	880841	1311771	1311771	2032401	2032401	891611	891611	1462006	1462006
152	A0A0G2JZT5;F1LMC7;A2VCW8;Q9WVC0;A0A8I6ARI4;A0A8I5ZW51;A0A8I6AK28;A0A0G2JV25;A0A1W2Q660	22;22;22;22;15;7;3;2;1	Septin-7	7-Sep	tr|A0A0G2JZT5|A0A0G2JZT5_RAT Septin OS=Rattus norvegicus OX=10116 GN=Sept7 PE=1 SV=2;tr|F1LMC7|F1LMC7_RAT Septin OS=Rattus norvegicus OX=10116 GN=Sept7 PE=1 SV=4;tr|A2VCW8|A2VCW8_RAT Septin OS=Rattus norvegicus OX=10116 GN=Sept7 PE=1 SV=1;sp|Q9WVC0|SEPT7_R	9	2373600000	0	1483900	1089600000	406060000	0	497770000	378670000	0	64517	31813000	8289100	0	11797000	9868200	A0A0G2JZT5, F1LMC7, A2VCW8, Q9WVC0, A0A8I6ARI4, A0A8I5ZW51, A0A8I6AK28, A0A0G2JV25, A0A1W2Q660	protein-114	7-Sep	31813001	493.087	8289101	128.477	20051051	310.782	11797001	11797001	9868201	9868201	10832601	10832601
802	A0A8I6A6S0;P35426;A0A8I6AI03;A0A8I5ZNF8	2;2;1;1	Cyclin-dependent kinase 4	Cdk4	tr|A0A8I6A6S0|A0A8I6A6S0_RAT Cyclin-dependent kinase 4 OS=Rattus norvegicus OX=10116 GN=Cdk4 PE=4 SV=1;sp|P35426|CDK4_RAT Cyclin-dependent kinase 4 OS=Rattus norvegicus OX=10116 GN=Cdk4 PE=1 SV=1;tr|A0A8I6AI03|A0A8I6AI03_RAT Cyclin-dependent kinase 4 OS=Ra	4	17423000	0	0	4243100	5822500	0	4859300	2498200	0	0	192870	264660	0	220880	113560	A0A8I6A6S0, P35426, A0A8I6AI03, A0A8I5ZNF8	protein-1122	Cdk4	192871	192871	264661	264661	228766	228766	220881	220881	113561	113561	167221	167221
3	A0A096MIY2;A0A096MKA1;Q5D023;Q62698;A0A8I6G764	3;3;3;3;1	Cytoplasmic dynein 1 light intermediate chain 2	Dync1li2	tr|A0A096MIY2|A0A096MIY2_RAT Dynein light intermediate chain OS=Rattus norvegicus OX=10116 GN=Dync1li2 PE=1 SV=1;tr|A0A096MKA1|A0A096MKA1_RAT Dynein light intermediate chain OS=Rattus norvegicus OX=10116 GN=Dync1li2 PE=1 SV=2;tr|Q5D023|Q5D023_RAT Dynein li	5	20544000	0	0	7251900	4439700	0	3243100	5609000	0	0	268590	164430	0	120120	207740	A0A096MIY2, A0A096MKA1, Q5D023, Q62698, A0A8I6G764	protein-1107	Dync1li2	268591	268591	164431	164431	216511	216511	120121	120121	207741	207741	163931	163931
1274	D3ZU27	4		Usp31	tr|D3ZU27|D3ZU27_RAT Ubiquitin-specific peptidase 31 OS=Rattus norvegicus OX=10116 GN=Usp31 PE=4 SV=2	1	28207000	0	0	7455200	5814200	0	7074500	7863400	0	0	59584	44706	0	49739	69665	D3ZU27	protein-894	Usp31	59585	59585	44707	44707	52146	52146	49740	49740	69666	69666	59703	59703
863	Q5XHZ8;A0A8I6ABS2;A0A8I6GJ60	7;7;7		Cog3	tr|Q5XHZ8|Q5XHZ8_RAT Conserved oligomeric Golgi complex subunit 3 OS=Rattus norvegicus OX=10116 GN=Cog3 PE=1 SV=1;tr|A0A8I6ABS2|A0A8I6ABS2_RAT Component of oligomeric golgi complex 3 OS=Rattus norvegicus OX=10116 GN=Cog3 PE=4 SV=1;tr|A0A8I6GJ60|A0A8I6GJ60_	3	75728000	0	0	22808000	11181000	0	27837000	13901000	0	0	456160	223630	0	463210	278020	Q5XHZ8, A0A8I6ABS2, A0A8I6GJ60	protein-606	Cog3	456161	456161	223631	223631	339896	339896	463211	463211	278021	278021	370616	370616
1390	F1M0U5;A0A8I6AM92	19;18		Nbas	tr|F1M0U5|F1M0U5_RAT NBAS subunit of NRZ tethering complex OS=Rattus norvegicus OX=10116 GN=Nbas PE=1 SV=3;tr|A0A8I6AM92|A0A8I6AM92_RAT NBAS subunit of NRZ tethering complex OS=Rattus norvegicus OX=10116 GN=Nbas PE=4 SV=1	2	291720000	0	0	46010000	36121000	0	128690000	80900000	0	0	451080	219560	0	748140	410750	F1M0U5, A0A8I6AM92	protein-356	Nbas	451081	451081	219561	219561	335321	335321	748141	748141	410751	410751	579446	579446
600	A0A8I5ZSR9;A0A8I6AS78;F1LMA4;P26817;A0A0G2K145;P26819	8;8;8;8;2;2	Beta-adrenergic receptor kinase 1	Adrbk1	tr|A0A8I5ZSR9|A0A8I5ZSR9_RAT Beta-adrenergic receptor kinase 1 OS=Rattus norvegicus OX=10116 GN=Grk2 PE=4 SV=1;tr|A0A8I6AS78|A0A8I6AS78_RAT Beta-adrenergic receptor kinase 1 OS=Rattus norvegicus OX=10116 GN=Grk2 PE=4 SV=1;tr|F1LMA4|F1LMA4_RAT G protein-cou	6	73483000	0	0	49240000	16123000	0	2886100	5235100	0	0	557860	378570	0	82460	149570	A0A8I5ZSR9, A0A8I6AS78, F1LMA4, P26817, A0A0G2K145, P26819	protein-784	Adrbk1	557861	557861	378571	378571	468216	468216	82461	82461	149571	149571	116016	116016
1101	A0A8I6GKH6;M0RCP2;D3ZAF9;A0A0G2JX92;A0A8I6AKV6;D3ZMW5;A0A8I6AP29;A0A8I6AD93;A0A8I6G2U9	11;11;9;1;1;1;1;1;1		Sh3pxd2b	tr|A0A8I6GKH6|A0A8I6GKH6_RAT SH3 and PX domains 2B OS=Rattus norvegicus OX=10116 GN=Sh3pxd2b PE=4 SV=1;tr|M0RCP2|M0RCP2_RAT SH3 and PX domains 2B OS=Rattus norvegicus OX=10116 GN=Sh3pxd2b PE=3 SV=2;tr|D3ZAF9|D3ZAF9_RAT SH3 and PX domains 2B OS=Rattus norve	9	240040000	0	0	112360000	47582000	0	34865000	45240000	0	0	1775200	646060	0	757930	717920	A0A8I6GKH6, M0RCP2, D3ZAF9, A0A0G2JX92, A0A8I6AKV6, D3ZMW5, A0A8I6AP29, A0A8I6AD93, A0A8I6G2U9	protein-525	Sh3pxd2b	1775201	1775201	646061	646061	1210631	1210631	757931	757931	717921	717921	737926	737926
89	A0A0G2JW88;A0A8I6ART8;A0A8I6AKJ8;A0A8I5ZRQ1;A0A8I6AEN3;A0A8I5ZSY4;A0A8I5ZTS3;Q5M7W5;Q5M7W5-2;A0A8I6AL32	12;12;11;9;9;9;9;9;8;7	Microtubule-associated protein 4	Map4	tr|A0A0G2JW88|A0A0G2JW88_RAT Microtubule-associated protein OS=Rattus norvegicus OX=10116 GN=Map4 PE=1 SV=1;tr|A0A8I6ART8|A0A8I6ART8_RAT Microtubule-associated protein 4 OS=Rattus norvegicus OX=10116 GN=Map4 PE=4 SV=1;tr|A0A8I6AKJ8|A0A8I6AKJ8_RAT Microtubu	10	178680000	0	0	55061000	14545000	0	52433000	56644000	0	0	266760	139850	0	330060	198320	A0A0G2JW88, A0A8I6ART8, A0A8I6AKJ8, A0A8I5ZRQ1, A0A8I6AEN3, A0A8I5ZSY4, A0A8I5ZTS3, Q5M7W5, A0A8I6AL32	protein-452	Map4	266761	266761	139851	139851	203306	203306	330061	330061	198321	198321	264191	264191
425	A0A8I6AQW2;A0A8I5Y9J8;P19814;A0A8I5ZZM8	5;5;5;4	Trans-Golgi network integral membrane protein TGN38	Ttgn1	tr|A0A8I6AQW2|A0A8I6AQW2_RAT Trans-golgi network protein 2 OS=Rattus norvegicus OX=10116 GN=Tgoln2 PE=4 SV=1;tr|A0A8I5Y9J8|A0A8I5Y9J8_RAT Trans-golgi network protein 2 OS=Rattus norvegicus OX=10116 GN=Tgoln2 PE=4 SV=1;sp|P19814|TGON3_RAT Trans-Golgi networ	4	312070000	0	0	138050000	52644000	0	81936000	39436000	0	0	2906100	1111100	0	1540600	930760	A0A8I6AQW2, A0A8I5Y9J8, P19814, A0A8I5ZZM8	protein-633	Ttgn1	2906101	2906101	1111101	1111101	2008601	2008601	1540601	1540601	930761	930761	1235681	1235681
123	A0A8I5ZL02;A0A0G2JYA2;A0A8I6ACN3;Q9JHU5	4;4;4;4	Arfaptin-1	Arfip1	tr|A0A8I5ZL02|A0A8I5ZL02_RAT Arfaptin-1 OS=Rattus norvegicus OX=10116 GN=Arfip1 PE=4 SV=1;tr|A0A0G2JYA2|A0A0G2JYA2_RAT Arfaptin-1 OS=Rattus norvegicus OX=10116 GN=Arfip1 PE=1 SV=2;tr|A0A8I6ACN3|A0A8I6ACN3_RAT Arfaptin-1 OS=Rattus norvegicus OX=10116 GN=Arf	4	81812000	0	0	15239000	16799000	0	19293000	30481000	0	0	846630	624000	0	317230	788170	A0A8I5ZL02, A0A0G2JYA2, A0A8I6ACN3, Q9JHU5	protein-840	Arfip1	846631	846631	624001	624001	735316	735316	317231	317231	788171	788171	552701	552701
791	A0A8I6A5B8;D3ZUY5;F1M778;Q62925	2;2;2;2	Mitogen-activated protein kinase kinase kinase 1	LOC100912399;Map3k1	tr|A0A8I6A5B8|A0A8I6A5B8_RAT Mitogen-activated protein kinase kinase kinase 1 OS=Rattus norvegicus OX=10116 GN=Map3k1 PE=4 SV=1;tr|D3ZUY5|D3ZUY5_RAT Mitogen-activated protein kinase kinase kinase 1 OS=Rattus norvegicus OX=10116 GN=LOC100912399 PE=1 SV=4;tr	4	26414000	0	0	11693000	3818200	0	6752200	4150700	0	0	48606	69422	0	122770	75467	A0A8I6A5B8, D3ZUY5, F1M778, Q62925	protein-1127	LOC100912399;Map3k1	48607	48607	69423	69423	59015	59015	122771	122771	75468	75468	99119.5	99119.5
1546	P38438	5	TGF-beta receptor type-2	Tgfbr2	sp|P38438|TGFR2_RAT TGF-beta receptor type-2 OS=Rattus norvegicus OX=10116 GN=Tgfbr2 PE=1 SV=1	1	42821000	0	0	8269200	23039000	0	7888700	3624200	0	0	258410	241240	0	246520	113260	P38438	protein-976	Tgfbr2	258411	258411	241241	241241	249826	249826	246521	246521	113261	113261	179891	179891
1271	D3ZTF6	13		Pik3c2a	tr|D3ZTF6|D3ZTF6_RAT Phosphatidylinositol 3-kinase, C2 domain containing, alpha polypeptide (Predicted), isoform CRA_a OS=Rattus norvegicus OX=10116 GN=Pik3c2a PE=1 SV=1	1	196670000	0	0	91770000	47832000	0	34169000	22904000	0	0	890710	419030	0	294460	190910	D3ZTF6	protein-450	Pik3c2a	890711	890711	419031	419031	654871	654871	294461	294461	190911	190911	242686	242686
92	A0A8I6AH01;F1LQM9;A0A0G2JWA3	4;4;4		Xpo7	tr|A0A8I6AH01|A0A8I6AH01_RAT Exportin 7 OS=Rattus norvegicus OX=10116 GN=Xpo7 PE=4 SV=1;tr|F1LQM9|F1LQM9_RAT Exportin 7 OS=Rattus norvegicus OX=10116 GN=Xpo7 PE=1 SV=3;tr|A0A0G2JWA3|A0A0G2JWA3_RAT Exportin 7 OS=Rattus norvegicus OX=10116 GN=Xpo7 PE=1 SV=2	3	29563000	0	0	6989400	3217200	0	9644400	9712200	0	0	139790	64343	0	192890	194240	A0A8I6AH01, F1LQM9, A0A0G2JWA3	protein-945	Xpo7	139791	139791	64344	64344	102068	102068	192891	192891	194241	194241	193566	193566
818	A0A8I6A7U4;F7EWC1;A0A0G2K9C0;A0A8I6AAX7	3;3;2;2		Vasp	tr|A0A8I6A7U4|A0A8I6A7U4_RAT Vasodilator-stimulated phosphoprotein OS=Rattus norvegicus OX=10116 GN=Vasp PE=4 SV=1;tr|F7EWC1|F7EWC1_RAT Vasodilator-stimulated phosphoprotein OS=Rattus norvegicus OX=10116 GN=Vasp PE=1 SV=3;tr|A0A0G2K9C0|A0A0G2K9C0_RAT Vasod	4	57541000	0	0	12897000	18012000	0	18297000	8335000	0	0	758650	391570	0	1076300	490290	A0A8I6A7U4, F7EWC1, A0A0G2K9C0, A0A8I6AAX7	protein-1060	Vasp	758651	758651	391571	391571	575111	575111	1076301	1076301	490291	490291	783296	783296
209	A0A8I6AT57;A0A8I6AM50;G3V9N8;A0A0G2K2V2;P52303-2;P52303	12;12;12;12;11;11	AP complex subunit beta;AP-1 complex subunit beta-1	Ap1b1	tr|A0A8I6AT57|A0A8I6AT57_RAT AP-1 complex subunit beta-1 OS=Rattus norvegicus OX=10116 GN=Ap1b1 PE=4 SV=1;tr|A0A8I6AM50|A0A8I6AM50_RAT AP-1 complex subunit beta-1 OS=Rattus norvegicus OX=10116 GN=Ap1b1 PE=4 SV=1;tr|G3V9N8|G3V9N8_RAT AP complex subunit beta	6	321160000	0	1571100	146840000	62500000	0	75115000	35129000	0	35706	3161400	1220800	0	1565700	798390	A0A8I6AT57, A0A8I6AM50, G3V9N8, A0A0G2K2V2, P52303	protein-399	Ap1b1	3161401	88.5373	1220801	34.1894	2191101	61.3633	1565701	1565701	798391	798391	1182046	1182046
52	A0A0G2JU97;F1LMJ7;D3ZF64;O88563	2;2;2;2	Canalicular multispecific organic anion transporter 2	Abcc3	tr|A0A0G2JU97|A0A0G2JU97_RAT ABC-type glutathione-S-conjugate transporter OS=Rattus norvegicus OX=10116 GN=Abcc3 PE=1 SV=2;tr|F1LMJ7|F1LMJ7_RAT ABC-type glutathione-S-conjugate transporter OS=Rattus norvegicus OX=10116 GN=Abcc3 PE=1 SV=4;tr|D3ZF64|D3ZF64_R	4	64982000	0	0	20601000	11755000	0	21706000	10920000	0	0	280970	150100	0	298060	170620	A0A0G2JU97, F1LMJ7, D3ZF64, O88563	protein-1005	Abcc3	280971	280971	150101	150101	215536	215536	298061	298061	170621	170621	234341	234341
365	A0A140TAJ5;O08662	36;36	Phosphatidylinositol 4-kinase alpha	Pi4ka	tr|A0A140TAJ5|A0A140TAJ5_RAT 1-phosphatidylinositol 4-kinase OS=Rattus norvegicus OX=10116 GN=Pi4ka PE=1 SV=2;sp|O08662|PI4KA_RAT Phosphatidylinositol 4-kinase alpha OS=Rattus norvegicus OX=10116 GN=Pi4ka PE=1 SV=2	2	850350000	0	0	376000000	170040000	0	208870000	95447000	0	0	2510400	1063300	0	1232100	642400	A0A140TAJ5, O08662	protein-162	Pi4ka	2510401	2510401	1063301	1063301	1786851	1786851	1232101	1232101	642401	642401	937251	937251
465	A0A8I5ZKB4;A0A8I5ZZB4;A0A8I6AC10;F1LVX2	20;19;19;18		Ehbp1	tr|A0A8I5ZKB4|A0A8I5ZKB4_RAT EH domain-binding protein 1 OS=Rattus norvegicus OX=10116 GN=Ehbp1 PE=4 SV=1;tr|A0A8I5ZZB4|A0A8I5ZZB4_RAT EH domain-binding protein 1 OS=Rattus norvegicus OX=10116 GN=Ehbp1 PE=4 SV=1;tr|A0A8I6AC10|A0A8I6AC10_RAT EH domain-bindi	4	186710000	0	0	60216000	67045000	0	39128000	20319000	0	0	583160	693520	0	541130	216040	A0A8I5ZKB4, A0A8I5ZZB4, A0A8I6AC10, F1LVX2	protein-335	Ehbp1	583161	583161	693521	693521	638341	638341	541131	541131	216041	216041	378586	378586
1340	D4ABN8;A0A8I5XWP1	14;8		LOC100911537	tr|D4ABN8|D4ABN8_RAT 5-3 exoribonuclease 1 OS=Rattus norvegicus OX=10116 GN=Xrn1 PE=1 SV=2;tr|A0A8I5XWP1|A0A8I5XWP1_RAT 5-3 exoribonuclease 1 OS=Rattus norvegicus OX=10116 GN=Xrn1 PE=4 SV=1	2	191300000	0	0	61349000	31831000	0	60611000	37504000	0	0	379450	172090	0	332870	227310	D4ABN8, A0A8I5XWP1	protein-468	LOC100911537	379451	379451	172091	172091	275771	275771	332871	332871	227311	227311	280091	280091
980	F1LR10;A0A8I6AM55;A0A8I5ZNK6	17;17;1		Lima1	sp|F1LR10|LIMA1_RAT LIM domain and actin-binding protein 1 OS=Rattus norvegicus OX=10116 GN=Lima1 PE=1 SV=2;tr|A0A8I6AM55|A0A8I6AM55_RAT LIM domain and actin-binding protein 1 OS=Rattus norvegicus OX=10116 GN=Lima1 PE=4 SV=1	3	327370000	0	0	88099000	42596000	0	119400000	77274000	0	0	656920	275180	0	1184600	650660	F1LR10, A0A8I6AM55, A0A8I5ZNK6	protein-307	Lima1	656921	656921	275181	275181	466051	466051	1184601	1184601	650661	650661	917631	917631
1622	Q2LC85;Q2LC84-2;Q2LC84;Q2LC87;H9KVE4	14;14;14;11;9	Protein numb homolog	Numb	tr|Q2LC85|Q2LC85_RAT Numb isoform o/i OS=Rattus norvegicus OX=10116 GN=Numb PE=1 SV=1;sp|Q2LC84-2|NUMB_RAT Isoform 2 of Protein numb homolog OS=Rattus norvegicus OX=10116 GN=Numb;sp|Q2LC84|NUMB_RAT Protein numb homolog OS=Rattus norvegicus OX=10116 GN=Numb	5	397130000	0	0	194080000	101270000	0	57855000	43925000	0	0	3873500	1968600	0	1425200	600030	Q2LC85, Q2LC84, Q2LC87, H9KVE4	protein-362	Numb	3873501	3873501	1968601	1968601	2921051	2921051	1425201	1425201	600031	600031	1012616	1012616
317	A0A0G2KB56;P82808;A0A8I6AP47;A0A8I6A7W8;Q4KMC4	5;5;4;1;1	Glutamine--fructose-6-phosphate aminotransferase [isomerizing] 1	Gfpt1	tr|A0A0G2KB56|A0A0G2KB56_RAT Glutamine--fructose-6-phosphate transaminase (isomerizing) OS=Rattus norvegicus OX=10116 GN=Gfpt1 PE=1 SV=1;sp|P82808|GFPT1_RAT Glutamine--fructose-6-phosphate aminotransferase [isomerizing] 1 OS=Rattus norvegicus OX=10116 GN=G	5	73939000	0	0	39686000	12203000	0	13658000	8392100	0	0	611950	290540	0	325190	199810	A0A0G2KB56, P82808, A0A8I6AP47, A0A8I6A7W8, Q4KMC4	protein-711	Gfpt1	611951	611951	290541	290541	451246	451246	325191	325191	199811	199811	262501	262501
13	A0A096MJT6;A0A8I6ASD5;F1LVK0	12;12;12		RGD1307100	tr|A0A096MJT6|A0A096MJT6_RAT Similar to RIKEN cDNA D630029K19 OS=Rattus norvegicus OX=10116 GN=RGD1307100 PE=1 SV=1;tr|A0A8I6ASD5|A0A8I6ASD5_RAT Similar to RIKEN cDNA D630029K19 OS=Rattus norvegicus OX=10116 GN=RGD1307100 PE=4 SV=1;tr|F1LVK0|F1LVK0_RAT Sim	3	92500000	0	0	38206000	16543000	0	21030000	16721000	0	0	126850	71925	0	63132	58050	A0A096MJT6, A0A8I6ASD5, F1LVK0	protein-480	RGD1307100	126851	126851	71926	71926	99388.5	99388.5	63133	63133	58051	58051	60592	60592
281	D3Z8G7;A0A0G2K8M3	14;14		Tjp3	tr|D3Z8G7|D3Z8G7_RAT Tight junction protein 3 OS=Rattus norvegicus OX=10116 GN=Tjp3 PE=1 SV=3;tr|A0A0G2K8M3|A0A0G2K8M3_RAT Tight junction protein 3 OS=Rattus norvegicus OX=10116 GN=Tjp3 PE=1 SV=2	2	374350000	0	0	145550000	48451000	0	80533000	99815000	0	0	3257000	1006700	0	1719800	1719500	D3Z8G7, A0A0G2K8M3	protein-298	Tjp3	3257001	3257001	1006701	1006701	2131851	2131851	1719801	1719801	1719501	1719501	1719651	1719651
997	A0A8I6APF6;A0A8I6AP40;Q99J82	3;3;3	Integrin-linked protein kinase	Ilk	tr|A0A8I6APF6|A0A8I6APF6_RAT Integrin-linked protein kinase OS=Rattus norvegicus OX=10116 GN=Ilk PE=4 SV=1;tr|A0A8I6AP40|A0A8I6AP40_RAT Integrin-linked protein kinase OS=Rattus norvegicus OX=10116 GN=Ilk PE=4 SV=1;sp|Q99J82|ILK_RAT Integrin-linked protein	3	29512000	0	0	14104000	6150500	0	4113900	5143200	0	0	613220	267410	0	178860	223620	A0A8I6APF6, A0A8I6AP40, Q99J82	protein-1046	Ilk	613221	613221	267411	267411	440316	440316	178861	178861	223621	223621	201241	201241
271	A0A8I5ZYP2;A0A0G2K7W4;A0A8I6AT99;A0A8I6AHN7;A0A8I5ZLV4;A0A8I5ZL09;A0A8I6ADP3;F1M754	11;11;10;10;10;10;7;6		Map4k4	tr|A0A8I5ZYP2|A0A8I5ZYP2_RAT Mitogen-activated protein kinase kinase kinase kinase 4 OS=Rattus norvegicus OX=10116 GN=Map4k4 PE=4 SV=1;tr|A0A0G2K7W4|A0A0G2K7W4_RAT Mitogen-activated protein kinase kinase kinase kinase 4 OS=Rattus norvegicus OX=10116 GN=Map	8	202320000	0	0	65175000	33658000	0	66213000	37277000	0	0	638590	258190	0	555760	379910	A0A8I5ZYP2, A0A0G2K7W4, A0A8I6AT99, A0A8I6AHN7, A0A8I5ZLV4, A0A8I5ZL09, A0A8I6ADP3, F1M754	protein-481	Map4k4	638591	638591	258191	258191	448391	448391	555761	555761	379911	379911	467836	467836
25	A0A8I6GKJ1;A0A0G2JSK5;P49134	5;5;5	Integrin beta-1	Itgb1	tr|A0A8I6GKJ1|A0A8I6GKJ1_RAT Integrin beta-1 OS=Rattus norvegicus OX=10116 GN=Itgb1 PE=4 SV=1;tr|A0A0G2JSK5|A0A0G2JSK5_RAT Integrin beta OS=Rattus norvegicus OX=10116 GN=Itgb1 PE=3 SV=2;sp|P49134|ITB1_RAT Integrin beta-1 OS=Rattus norvegicus OX=10116 GN=It	3	120750000	0	0	43969000	35093000	0	23403000	18283000	0	0	905830	452770	0	570370	286950	A0A8I6GKJ1, A0A0G2JSK5, P49134	protein-652	Itgb1	905831	905831	452771	452771	679301	679301	570371	570371	286951	286951	428661	428661
190	A0A0G2K1M2;A0A8I6A5M7;A0A8I6A0H6;A0A8I6AG51;F1LNM0;Q62696;A0A8I6GMS2;A0A8I5ZVT1;F1M907;A0A8I5ZMA3;A0A8I6APM7;A0A8I6G5H5;A0A8I6GD69;A0A8I5ZK38;Q63622;A0A8I6ABF7;Q63622-3;Q63622-4;Q63622-6;Q63622-7;Q63622-2;Q63622-5;A0A8I6A7U5;A0A096MJ42;A0A8I6ATE5;A0A8I5Y1U1;A0A0G2K0Y9;Q62936-2;Q62936;A0A8I5ZLU7	21;21;19;17;17;17;16;16;2;2;2;2;2;2;2;2;2;2;2;2;2;2;1;1;1;1;1;1;1;1	Disks large homolog 1	Dlg1	tr|A0A0G2K1M2|A0A0G2K1M2_RAT Disks large homolog 1 OS=Rattus norvegicus OX=10116 GN=Dlg1 PE=1 SV=2;tr|A0A8I6A5M7|A0A8I6A5M7_RAT Disks large homolog 1 OS=Rattus norvegicus OX=10116 GN=Dlg1 PE=4 SV=1;tr|A0A8I6A0H6|A0A8I6A0H6_RAT Disks large homolog 1 OS=Ratt	30	832730000	0	0	337410000	170230000	0	215760000	109320000	0	0	3763200	1423700	0	2302600	1183000	A0A0G2K1M2, A0A8I6A5M7, A0A8I6A0H6, A0A8I6AG51, F1LNM0, Q62696, A0A8I6GMS2, A0A8I5ZVT1, F1M907, A0A8I5ZMA3, A0A8I6APM7, A0A8I6G5H5, A0A8I6GD69, A0A8I5ZK38, Q63622, A0A8I6ABF7, A0A8I6A7U5, A0A096MJ42, A0A8I6ATE5, A0A8I5Y1U1, A0A0G2K0Y9, Q62936, A0A8I5ZLU7	protein-201	Dlg1	3763201	3763201	1423701	1423701	2593451	2593451	2302601	2302601	1183001	1183001	1742801	1742801
644	A0A8I5ZVH7;Q9Z270;A0A0G2K8E6;A0A8I6GHY4	6;6;3;3	Vesicle-associated membrane protein-associated protein A	Vapa	tr|A0A8I5ZVH7|A0A8I5ZVH7_RAT Vesicle-associated membrane protein, associated protein a, isoform CRA_a OS=Rattus norvegicus OX=10116 GN=Vapa PE=4 SV=1;sp|Q9Z270|VAPA_RAT Vesicle-associated membrane protein-associated protein A OS=Rattus norvegicus OX=10116	4	176800000	0	0	32737000	13588000	0	80268000	50211000	0	0	1735300	610720	0	2296000	1337100	A0A8I5ZVH7, Q9Z270, A0A0G2K8E6, A0A8I6GHY4	protein-682	Vapa	1735301	1735301	610721	610721	1173011	1173011	2296001	2296001	1337101	1337101	1816551	1816551
1481	O08700;A0A8I5ZNB9	7;6	Vacuolar protein sorting-associated protein 45	Vps45	sp|O08700|VPS45_RAT Vacuolar protein sorting-associated protein 45 OS=Rattus norvegicus OX=10116 GN=Vps45 PE=1 SV=1;tr|A0A8I5ZNB9|A0A8I5ZNB9_RAT Vacuolar protein sorting-associated protein 45 OS=Rattus norvegicus OX=10116 GN=Vps45 PE=4 SV=1	2	150780000	0	0	88799000	44547000	0	6000300	11434000	0	0	2314300	997840	0	193560	286600	O08700, A0A8I5ZNB9	protein-609	Vps45	2314301	2314301	997841	997841	1656071	1656071	193561	193561	286601	286601	240081	240081
657	A0A8I6AIU8;Q56R18;A0A8I5ZWC6;A0A8I5ZYF9;F7FQB8	4;4;4;3;1	Importin subunit alpha	Kpna3	tr|A0A8I6AIU8|A0A8I6AIU8_RAT Karyopherin subunit alpha 3 OS=Rattus norvegicus OX=10116 GN=Kpna3 PE=4 SV=1;tr|Q56R18|Q56R18_RAT Importin subunit alpha OS=Rattus norvegicus OX=10116 GN=Kpna3 PE=1 SV=1;tr|A0A8I5ZWC6|A0A8I5ZWC6_RAT Karyopherin subunit alpha 3	5	87272000	0	0	24232000	14869000	0	33813000	14358000	0	0	277770	368150	0	923130	349410	A0A8I6AIU8, Q56R18, A0A8I5ZWC6, A0A8I5ZYF9, F7FQB8	protein-801	Kpna3	277771	277771	368151	368151	322961	322961	923131	923131	349411	349411	636271	636271
97	D4A1S6;D3ZR53;A0A0G2JWJ0;A0A8I5Y8E5;Q10728-2;Q10728-3;Q10728;D4ACS0;A0A8I6ATJ5;A0A8I5ZQF4	15;15;15;15;15;15;15;14;14;13	Protein phosphatase 1 regulatory subunit;Protein phosphatase 1 regulatory subunit 12A	Ppp1r12a	tr|D4A1S6|D4A1S6_RAT Protein phosphatase 1 regulatory subunit OS=Rattus norvegicus OX=10116 GN=Ppp1r12a PE=1 SV=4;tr|D3ZR53|D3ZR53_RAT Protein phosphatase 1 regulatory subunit OS=Rattus norvegicus OX=10116 GN=Ppp1r12a PE=1 SV=3;tr|A0A0G2JWJ0|A0A0G2JWJ0_RAT	10	341900000	0	0	140590000	68826000	0	88026000	44461000	0	0	1746800	713290	0	1236400	652940	D4A1S6, D3ZR53, A0A0G2JWJ0, A0A8I5Y8E5, Q10728, D4ACS0, A0A8I6ATJ5, A0A8I5ZQF4	protein-409	Ppp1r12a	1746801	1746801	713291	713291	1230046	1230046	1236401	1236401	652941	652941	944671	944671
1139	B1H267	9	Sorting nexin-5	Snx5	sp|B1H267|SNX5_RAT Sorting nexin-5 OS=Rattus norvegicus OX=10116 GN=Snx5 PE=1 SV=1	1	174780000	0	0	67166000	26879000	0	53157000	27575000	0	0	2205900	894390	0	1806900	887220	B1H267	protein-513	Snx5	2205901	2205901	894391	894391	1550146	1550146	1806901	1806901	887221	887221	1347061	1347061
1218	D3Z837	21	Non-specific serine/threonine protein kinase	Cdc42bpg	tr|D3Z837|D3Z837_RAT Non-specific serine/threonine protein kinase OS=Rattus norvegicus OX=10116 GN=Cdc42bpg PE=3 SV=3	1	418420000	0	0	133320000	100330000	0	137060000	47699000	0	0	852370	665700	0	1292100	453470	D3Z837	protein-278	Cdc42bpg	852371	852371	665701	665701	759036	759036	1292101	1292101	453471	453471	872786	872786
1707	Q63356;A0A0G2K9E8;A0A8I6B3G2;A0A8I6AWI1;D4A7X9	12;11;4;4;4	Unconventional myosin-Ie	Myo1e	sp|Q63356|MYO1E_RAT Unconventional myosin-Ie OS=Rattus norvegicus OX=10116 GN=Myo1e PE=1 SV=1;tr|A0A0G2K9E8|A0A0G2K9E8_RAT Unconventional myosin-Ie OS=Rattus norvegicus OX=10116 GN=Myo1e PE=1 SV=2	5	130200000	0	0	34616000	38302000	0	42759000	14522000	0	0	561070	526210	0	671730	250390	Q63356, A0A0G2K9E8, A0A8I6B3G2, A0A8I6AWI1, D4A7X9	protein-429	Myo1e	561071	561071	526211	526211	543641	543641	671731	671731	250391	250391	461061	461061
1010	A0A8I6AQL7;A0A0G2K8N9	9;7			tr|A0A8I6AQL7|A0A8I6AQL7_RAT NIMA-related kinase 9 OS=Rattus norvegicus OX=10116 GN=Nek9 PE=4 SV=1;tr|A0A0G2K8N9|A0A0G2K8N9_RAT NIMA-related kinase 9 OS=Rattus norvegicus OX=10116 GN=Nek9 PE=1 SV=2	2	255220000	0	0	75104000	58324000	0	84729000	37059000	0	0	572900	770390	0	1113100	402000	A0A8I6AQL7, A0A0G2K8N9	protein-496	Nek9	572901	572901	770391	770391	671646	671646	1113101	1113101	402001	402001	757551	757551
114	D4A8D5;A0A0G2JXT8;A0A8I6GK95;A0A0H2UHR7;D3ZHA0;A0A8I5Y6H8;A0A8I5Y7V6;A0A8I5ZMA0;C0JPT7;A0A8I5ZV49	26;26;24;2;2;1;1;1;1;1		Flnb	tr|D4A8D5|D4A8D5_RAT Filamin B OS=Rattus norvegicus OX=10116 GN=Flnb PE=1 SV=1;tr|A0A0G2JXT8|A0A0G2JXT8_RAT Filamin B OS=Rattus norvegicus OX=10116 GN=Flnb PE=1 SV=1;tr|A0A8I6GK95|A0A8I6GK95_RAT Filamin B OS=Rattus norvegicus OX=10116 GN=Flnb PE=4 SV=1	10	232030000	0	0	70118000	58346000	0	71208000	32359000	0	0	297150	287640	0	320930	133330	D4A8D5, A0A0G2JXT8, A0A8I6GK95, A0A0H2UHR7, D3ZHA0, A0A8I5Y6H8, A0A8I5Y7V6, A0A8I5ZMA0, C0JPT7, A0A8I5ZV49	protein-253	Flnb	297151	297151	287641	287641	292396	292396	320931	320931	133331	133331	227131	227131
15	A0A096MKF1;A0A096MK18;F1LPI7;A0A8I5XWD7;A0A0G2K4M9;A0A8I6AB72;F1LSW6;A0A8I6AVA5;A0A8I6AQK2;A0A8I6AQ26;P0C644	3;3;3;3;1;1;1;1;1;1;1		Ppip5k2	tr|A0A096MKF1|A0A096MKF1_RAT Inositol hexakisphosphate and diphosphoinositol-pentakisphosphate kinase OS=Rattus norvegicus OX=10116 GN=Ppip5k2 PE=1 SV=2;tr|A0A096MK18|A0A096MK18_RAT Inositol hexakisphosphate and diphosphoinositol-pentakisphosphate kinase O	11	39917000	0	0	15067000	11151000	0	4535700	9163400	0	0	255370	189000	0	76876	155310	A0A096MKF1, A0A096MK18, F1LPI7, A0A8I5XWD7, A0A0G2K4M9, A0A8I6AB72, F1LSW6, A0A8I6AVA5, A0A8I6AQK2, A0A8I6AQ26, P0C644	protein-1110	Ppip5k2	255371	255371	189001	189001	222186	222186	76877	76877	155311	155311	116094	116094
1401	F1M865	2		Sorbs1	tr|F1M865|F1M865_RAT Sorbin and SH3 domain-containing protein 1 OS=Rattus norvegicus OX=10116 GN=Sorbs1 PE=1 SV=2	1	140670000	0	0	53364000	18103000	0	52555000	16647000	0	0	972290	476390	0	986410	438080	F1M865	protein-721	Sorbs1	972291	972291	476391	476391	724341	724341	986411	986411	438081	438081	712246	712246
276	A0A0G2K875;F1M8U2;A0A8I6AVJ1	7;6;6		Ablim3	tr|A0A0G2K875|A0A0G2K875_RAT Actin-binding LIM protein family, member 3 OS=Rattus norvegicus OX=10116 GN=Ablim3 PE=1 SV=2;tr|F1M8U2|F1M8U2_RAT Actin-binding LIM protein family, member 3 OS=Rattus norvegicus OX=10116 GN=Ablim3 PE=1 SV=2;tr|A0A8I6AVJ1|A0A8I6	3	122330000	0	0	28015000	13573000	0	27307000	53435000	0	0	667020	323170	0	515990	1175300	A0A0G2K875, F1M8U2, A0A8I6AVJ1	protein-669	Ablim3	667021	667021	323171	323171	495096	495096	515991	515991	1175301	1175301	845646	845646
191	A0A0G2K6B2;A0A8I6AHC8;A0A8I6G2J5;A0A0G2K1P8	15;15;15;15			tr|A0A0G2K6B2|A0A0G2K6B2_RAT RCG60109 OS=Rattus norvegicus OX=10116 GN=Triobp PE=1 SV=1;tr|A0A8I6AHC8|A0A8I6AHC8_RAT TRIO and F-actin-binding protein OS=Rattus norvegicus OX=10116 GN=Triobp PE=4 SV=1;tr|A0A8I6G2J5|A0A8I6G2J5_RAT TRIO and F-actin-binding pr	4	343370000	0	0	98178000	78580000	0	104720000	61886000	0	0	1696600	924850	0	2140900	776270	A0A0G2K6B2, A0A8I6AHC8, A0A8I6G2J5, A0A0G2K1P8	protein-313	Triobp	1696601	1696601	924851	924851	1310726	1310726	2140901	2140901	776271	776271	1458586	1458586
1427	F7FLB7;A0A8I6A5R0	9;6			tr|F7FLB7|F7FLB7_RAT Annexin A11 OS=Rattus norvegicus OX=10116 GN=Anxa11 PE=1 SV=1;tr|A0A8I6A5R0|A0A8I6A5R0_RAT Annexin A11 OS=Rattus norvegicus OX=10116 GN=Anxa11 PE=4 SV=1	2	322080000	0	0	119080000	53715000	0	77388000	71891000	0	0	2893700	909380	0	1249900	1729900	F7FLB7, A0A8I6A5R0	protein-458	Anxa11	2893701	2893701	909381	909381	1901541	1901541	1249901	1249901	1729901	1729901	1489901	1489901
926	A0A8I6AGF5;Q62991;A0A8I5Y1I7;A0A8I6G6Y5;A0A8I6A9S9	14;14;13;12;9	Sec1 family domain-containing protein 1	Scfd1	tr|A0A8I6AGF5|A0A8I6AGF5_RAT Sec1 family domain-containing protein 1 OS=Rattus norvegicus OX=10116 GN=Scfd1 PE=4 SV=1;sp|Q62991|SCFD1_RAT Sec1 family domain-containing protein 1 OS=Rattus norvegicus OX=10116 GN=Scfd1 PE=1 SV=1;tr|A0A8I5Y1I7|A0A8I5Y1I7_RAT	5	430140000	0	0	176160000	77112000	0	110730000	66131000	0	0	4719300	1670000	0	3003100	1484600	A0A8I6AGF5, Q62991, A0A8I5Y1I7, A0A8I6G6Y5, A0A8I6A9S9	protein-291	Scfd1	4719301	4719301	1670001	1670001	3194651	3194651	3003101	3003101	1484601	1484601	2243851	2243851
424	A0A8I5Y955;Q5PQL2	4;4	Cell differentiation protein RCD1 homolog	Rqcd1	tr|A0A8I5Y955|A0A8I5Y955_RAT CCR4-NOT transcription complex subunit 9 OS=Rattus norvegicus OX=10116 GN=Cnot9 PE=4 SV=1;sp|Q5PQL2|CNOT9_RAT CCR4-NOT transcription complex subunit 9 OS=Rattus norvegicus OX=10116 GN=Cnot9 PE=1 SV=1	2	46995000	0	0	10931000	9721100	0	19716000	6627100	0	0	643020	571830	0	1159700	389830	A0A8I5Y955, Q5PQL2	protein-777	Rqcd1	643021	643021	571831	571831	607426	607426	1159701	1159701	389831	389831	774766	774766
219	D4AE31;A0A0G2K3C7;A0A8I5ZKS4	3;3;3		Fam126a	tr|D4AE31|D4AE31_RAT Family with sequence similarity 126, member A OS=Rattus norvegicus OX=10116 GN=Fam126a PE=1 SV=2;tr|A0A0G2K3C7|A0A0G2K3C7_RAT Family with sequence similarity 126, member A OS=Rattus norvegicus OX=10116 GN=Fam126a PE=3 SV=2;tr|A0A8I5ZKS	3	52143000	0	0	21701000	8996300	0	13790000	7656100	0	0	1033400	428390	0	656650	364570	D4AE31, A0A0G2K3C7, A0A8I5ZKS4	protein-900	Fam126a	1033401	1033401	428391	428391	730896	730896	656651	656651	364571	364571	510611	510611
840	B2RZ62;A0A8I6AA56;G3V9Y9;A0A8I6A1F2;A0A8I6AKR4	2;2;2;1;1		Ap3s1	tr|B2RZ62|B2RZ62_RAT AP complex subunit sigma OS=Rattus norvegicus OX=10116 GN=Ap3s1 PE=2 SV=1;tr|A0A8I6AA56|A0A8I6AA56_RAT Adaptor-related protein complex 3 subunit sigma 1 OS=Rattus norvegicus OX=10116 GN=Ap3s1 PE=4 SV=1;tr|G3V9Y9|G3V9Y9_RAT AP complex s	5	23043000	0	0	7131000	3497800	0	8853900	3560300	0	0	1188500	582960	0	1475700	593380	B2RZ62, A0A8I6AA56, G3V9Y9, A0A8I6A1F2, A0A8I6AKR4	protein-1064	Ap3s1	1188501	1188501	582961	582961	885731	885731	1475701	1475701	593381	593381	1034541	1034541
442	D4A054;M0R3M4;A0A8I5YC36	36;36;36		Ranbp2	tr|D4A054|D4A054_RAT RAN-binding protein 2 OS=Rattus norvegicus OX=10116 GN=Ranbp2 PE=1 SV=3;tr|M0R3M4|M0R3M4_RAT RAN-binding protein 2 OS=Rattus norvegicus OX=10116 GN=Ranbp2 PE=1 SV=2;tr|A0A8I5YC36|A0A8I5YC36_RAT RAN-binding protein 2 OS=Rattus norvegicu	3	444020000	0	0	134510000	58874000	0	151390000	99247000	0	0	655660	254120	0	642820	392700	D4A054, M0R3M4, A0A8I5YC36	protein-155	Ranbp2	655661	655661	254121	254121	454891	454891	642821	642821	392701	392701	517761	517761
889	D4ADS9;A0A8I6ADR8;A0A8I5Y1P9;A0A8I5ZM57;F1LTW9	11;11;10;1;1		Efr3a	tr|D4ADS9|D4ADS9_RAT EFR3 homolog A OS=Rattus norvegicus OX=10116 GN=Efr3a PE=1 SV=1;tr|A0A8I6ADR8|A0A8I6ADR8_RAT EFR3 homolog A OS=Rattus norvegicus OX=10116 GN=Efr3a PE=4 SV=1;tr|A0A8I5Y1P9|A0A8I5Y1P9_RAT EFR3 homolog A OS=Rattus norvegicus OX=10116 GN=E	5	245050000	0	0	98321000	59663000	0	62713000	24356000	0	0	1394700	739830	0	1016500	403350	D4ADS9, A0A8I6ADR8, A0A8I5Y1P9, A0A8I5ZM57, F1LTW9	protein-415	Efr3a	1394701	1394701	739831	739831	1067266	1067266	1016501	1016501	403351	403351	709926	709926
324	A0A0H2UH94;D3ZZL9	6;6	GRIP and coiled-coil domain-containing protein 2	Gcc2	tr|A0A0H2UH94|A0A0H2UH94_RAT GRIP and coiled-coil domain-containing protein 2 OS=Rattus norvegicus OX=10116 GN=Gcc2 PE=1 SV=1;sp|D3ZZL9|GCC2_RAT GRIP and coiled-coil domain-containing protein 2 OS=Rattus norvegicus OX=10116 GN=Gcc2 PE=1 SV=1	2	30865000	0	0	11768000	7409100	0	4519800	7167500	0	0	114260	71933	0	43882	69587	A0A0H2UH94, D3ZZL9	protein-865	Gcc2	114261	114261	71934	71934	93097.5	93097.5	43883	43883	69588	69588	56735.5	56735.5
944	A0A8I6AI55;A0A8I6GLL6;G3V824	42;42;42		Igf2r	tr|A0A8I6AI55|A0A8I6AI55_RAT Insulin-like growth factor 2 receptor OS=Rattus norvegicus OX=10116 GN=Igf2r PE=4 SV=1;tr|A0A8I6GLL6|A0A8I6GLL6_RAT Insulin-like growth factor 2 receptor OS=Rattus norvegicus OX=10116 GN=Igf2r PE=4 SV=1;tr|G3V824|G3V824_RAT Ins	3	1538400000	0	0	922130000	349900000	0	184570000	81826000	0	0	5138400	2008400	0	1055100	526830	A0A8I6AI55, A0A8I6GLL6, G3V824	protein-117	Igf2r	5138401	5138401	2008401	2008401	3573401	3573401	1055101	1055101	526831	526831	790966	790966
1684	Q5U312;Q5U312-2;A0A8I5ZN94	31;31;30	Ankycorbin	Rai14	sp|Q5U312|RAI14_RAT Ankycorbin OS=Rattus norvegicus OX=10116 GN=Rai14 PE=1 SV=2;sp|Q5U312-2|RAI14_RAT Isoform 2 of Ankycorbin OS=Rattus norvegicus OX=10116 GN=Rai14;tr|A0A8I5ZN94|A0A8I5ZN94_RAT Ankycorbin OS=Rattus norvegicus OX=10116 GN=Rai14 PE=4 SV=1	3	929000000	0	0	363220000	160290000	0	250610000	154880000	0	0	4434700	1351800	0	3276600	1882900	Q5U312, A0A8I5ZN94	protein-160	Rai14	4434701	4434701	1351801	1351801	2893251	2893251	3276601	3276601	1882901	1882901	2579751	2579751
455	A0A8I5ZJD2;F1MAD2;A0A8I6GME4;A0A8I5ZMD2;A0A8I6AG04	5;5;4;4;3		Inadl	tr|A0A8I5ZJD2|A0A8I5ZJD2_RAT InaD-like protein OS=Rattus norvegicus OX=10116 GN=Patj PE=4 SV=1;sp|F1MAD2|INADL_RAT InaD-like protein OS=Rattus norvegicus OX=10116 GN=Patj PE=1 SV=2;tr|A0A8I6GME4|A0A8I6GME4_RAT InaD-like protein OS=Rattus norvegicus OX=1011	5	22053000	0	0	2593500	4143400	0	10011000	5304400	0	0	28191	45037	0	33116	35558	A0A8I5ZJD2, F1MAD2, A0A8I6GME4, A0A8I5ZMD2, A0A8I6AG04	protein-927	Inadl	28192	28192	45038	45038	36615	36615	33117	33117	35559	35559	34338	34338
811	A0A8I6A739;F7FFT7;Q6AZ05;A0A8I6AQ00;Q63054	8;8;8;8;8	Islet cell autoantigen 1	Ica1	tr|A0A8I6A739|A0A8I6A739_RAT Islet cell autoantigen 1 OS=Rattus norvegicus OX=10116 GN=Ica1 PE=4 SV=1;tr|F7FFT7|F7FFT7_RAT Islet cell autoantigen 1 OS=Rattus norvegicus OX=10116 GN=Ica1 PE=4 SV=1;tr|Q6AZ05|Q6AZ05_RAT Ica1 protein OS=Rattus norvegicus OX=10	5	100570000	0	0	49806000	23188000	0	15398000	12178000	0	0	1008900	351230	0	513270	405940	A0A8I6A739, F7FFT7, Q6AZ05, A0A8I6AQ00, Q63054	protein-622	Ica1	1008901	1008901	351231	351231	680066	680066	513271	513271	405941	405941	459606	459606
278	G3V8Q9;A0A0G2K8G0;P70478;A0A8I5ZR24;A0A0G2JZW4;D4A205	27;27;27;26;1;1	Adenomatous polyposis coli protein	Apc	tr|G3V8Q9|G3V8Q9_RAT Adenomatosis polyposis coli, isoform CRA_a OS=Rattus norvegicus OX=10116 GN=Apc PE=1 SV=1;tr|A0A0G2K8G0|A0A0G2K8G0_RAT Adenomatous polyposis coli protein OS=Rattus norvegicus OX=10116 GN=Apc PE=1 SV=1;sp|P70478|APC_RAT Adenomatous poly	6	325930000	0	0	114710000	63795000	0	70907000	76514000	0	0	237000	109580	0	205370	130120	G3V8Q9, A0A0G2K8G0, P70478, A0A8I5ZR24, A0A0G2JZW4, D4A205	protein-241	Apc	237001	237001	109581	109581	173291	173291	205371	205371	130121	130121	167746	167746
852	Q4QRB8;A0A8J8XG16;A0A8I6AB44;P20673	4;4;4;4	Argininosuccinate lyase	Asl	tr|Q4QRB8|Q4QRB8_RAT Argininosuccinate lyase OS=Rattus norvegicus OX=10116 GN=Asl PE=1 SV=1;tr|A0A8J8XG16|A0A8J8XG16_RAT Argininosuccinate lyase OS=Rattus norvegicus OX=10116 GN=Asl PE=3 SV=1;tr|A0A8I6AB44|A0A8I6AB44_RAT Argininosuccinate lyase OS=Rattus n	4	88134000	0	0	29765000	12113000	0	29202000	17053000	0	0	600360	233800	0	701540	400470	Q4QRB8, A0A8J8XG16, A0A8I6AB44, P20673	protein-886	Asl	600361	600361	233801	233801	417081	417081	701541	701541	400471	400471	551006	551006
1396	F1M784;F1LXQ8	15;13		Pik3ap1	tr|F1M784|F1M784_RAT Phosphoinositide-3-kinase adaptor protein 1 OS=Rattus norvegicus OX=10116 GN=Pik3ap1 PE=1 SV=3;tr|F1LXQ8|F1LXQ8_RAT Phosphoinositide-3-kinase adaptor protein 1 OS=Rattus norvegicus OX=10116 GN=Pik3ap1 PE=1 SV=3	2	450750000	0	0	104810000	119620000	0	154450000	71876000	0	0	1855000	2716700	0	4047000	1157900	F1M784, F1LXQ8	protein-302	Pik3ap1	1855001	1855001	2716701	2716701	2285851	2285851	4047001	4047001	1157901	1157901	2602451	2602451
384	A0A8I6G3L7;A0A8I5ZRP1;A0A8I6A4M2;A0A8I5Y183;G3V6C9;A0A8I6AWL9;O54874;A0A0G2K5Z1	8;8;8;8;8;8;8;7	Non-specific serine/threonine protein kinase;Serine/threonine-protein kinase MRCK alpha	Cdc42bpa	tr|A0A8I6G3L7|A0A8I6G3L7_RAT Serine/threonine-protein kinase MRCK alpha OS=Rattus norvegicus OX=10116 GN=Cdc42bpa PE=4 SV=1;tr|A0A8I5ZRP1|A0A8I5ZRP1_RAT Serine/threonine-protein kinase MRCK alpha OS=Rattus norvegicus OX=10116 GN=Cdc42bpa PE=4 SV=1;tr|A0A8I	8	83819000	0	0	54449000	19684000	0	4745600	4940500	0	0	523590	241470	0	64129	66763	A0A8I6G3L7, A0A8I5ZRP1, A0A8I6A4M2, A0A8I5Y183, G3V6C9, A0A8I6AWL9, O54874, A0A0G2K5Z1	protein-666	Cdc42bpa	523591	523591	241471	241471	382531	382531	64130	64130	66764	66764	65447	65447
1483	O08836	6	Immunoglobulin-binding protein 1	Igbp1	sp|O08836|IGBP1_RAT Immunoglobulin-binding protein 1 OS=Rattus norvegicus OX=10116 GN=Igbp1 PE=2 SV=2	1	104590000	0	0	24914000	16917000	0	48096000	14665000	0	0	1311300	890390	0	2531400	771820	O08836	protein-678	Igbp1	1311301	1311301	890391	890391	1100846	1100846	2531401	2531401	771821	771821	1651611	1651611
823	A0A8I6GCJ1;D4AD35;A0A8I6AM43;A0A8I6A896	4;4;4;4	AP complex subunit beta	Ap4b1	tr|A0A8I6GCJ1|A0A8I6GCJ1_RAT Adaptor-related protein complex 4 subunit beta 1 OS=Rattus norvegicus OX=10116 GN=Ap4b1 PE=4 SV=1;tr|D4AD35|D4AD35_RAT AP complex subunit beta OS=Rattus norvegicus OX=10116 GN=Ap4b1 PE=3 SV=2;tr|A0A8I6AM43|A0A8I6AM43_RAT Adapto	4	32210000	0	0	13770000	9276200	0	7102300	2062300	0	0	267610	204770	0	127830	58924	A0A8I6GCJ1, D4AD35, A0A8I6AM43, A0A8I6A896	protein-980	Ap4b1	267611	267611	204771	204771	236191	236191	127831	127831	58925	58925	93378	93378
351	D4A6C6;A0A0U1RRU5	10;10		Tab1	tr|D4A6C6|D4A6C6_RAT TGF-beta-activated kinase 1/MAP3K7-binding protein 1 OS=Rattus norvegicus OX=10116 GN=Tab1 PE=1 SV=2;tr|A0A0U1RRU5|A0A0U1RRU5_RAT TGF-beta-activated kinase 1/MAP3K7-binding protein 1 OS=Rattus norvegicus OX=10116 GN=Tab1 PE=3 SV=2	2	169410000	0	0	56898000	19248000	0	57554000	35706000	0	0	1640000	488490	0	1263900	1022800	D4A6C6, A0A0U1RRU5	protein-440	Tab1	1640001	1640001	488491	488491	1064246	1064246	1263901	1263901	1022801	1022801	1143351	1143351
1650	Q4V8C2	15	Centromere/kinetochore protein zw10 homolog	Zw10	sp|Q4V8C2|ZW10_RAT Centromere/kinetochore protein zw10 homolog OS=Rattus norvegicus OX=10116 GN=Zw10 PE=2 SV=3	1	322820000	0	0	84491000	29145000	0	142800000	66380000	0	0	1253900	677800	0	2621300	866830	Q4V8C2	protein-372	Zw10	1253901	1253901	677801	677801	965851	965851	2621301	2621301	866831	866831	1744066	1744066
1445	G3V779;A0A8I5ZPS3;A0A8I6AFD2;A0A8I6GI64;A0A8I6AVP3	13;12;12;12;6		Lad1	tr|G3V779|G3V779_RAT Ladinin-1 OS=Rattus norvegicus OX=10116 GN=Lad1 PE=1 SV=1;tr|A0A8I5ZPS3|A0A8I5ZPS3_RAT Ladinin 1 OS=Rattus norvegicus OX=10116 GN=Lad1 PE=4 SV=1;tr|A0A8I6AFD2|A0A8I6AFD2_RAT Ladinin 1 OS=Rattus norvegicus OX=10116 GN=Lad1 PE=4 SV=1;tr|	5	331000000	0	0	142700000	59688000	0	67383000	61229000	0	0	3528700	983440	0	1519400	1431300	G3V779, A0A8I5ZPS3, A0A8I6AFD2, A0A8I6GI64, A0A8I6AVP3	protein-316	Lad1	3528701	3528701	983441	983441	2256071	2256071	1519401	1519401	1431301	1431301	1475351	1475351
1551	P41562	5	Isocitrate dehydrogenase [NADP] cytoplasmic	Idh1	sp|P41562|IDHC_RAT Isocitrate dehydrogenase [NADP] cytoplasmic OS=Rattus norvegicus OX=10116 GN=Idh1 PE=1 SV=1	1	67583000	0	0	27329000	13997000	0	17676000	8580900	0	0	343380	148260	0	736520	357540	P41562	protein-834	Idh1	343381	343381	148261	148261	245821	245821	736521	736521	357541	357541	547031	547031
1639	Q4FZY0;A0A8I6ASV0;D4A9T5	11;2;2	EF-hand domain-containing protein D2	Efhd2	sp|Q4FZY0|EFHD2_RAT EF-hand domain-containing protein D2 OS=Rattus norvegicus OX=10116 GN=Efhd2 PE=1 SV=1	3	411010000	0	0	148980000	69862000	0	131930000	60230000	0	0	7763000	2297600	0	6795400	3148700	Q4FZY0, A0A8I6ASV0, D4A9T5	protein-367	Efhd2	7763001	7763001	2297601	2297601	5030301	5030301	6795401	6795401	3148701	3148701	4972051	4972051
1017	A0A8I6ASC1;A0A8I6GKL0;A0A0G2JZL4;A0A8I5Y5X6	24;23;23;20			tr|A0A8I6ASC1|A0A8I6ASC1_RAT NHS-like 1 OS=Rattus norvegicus OX=10116 GN=Nhsl1 PE=4 SV=1;tr|A0A8I6GKL0|A0A8I6GKL0_RAT NHS-like 1 OS=Rattus norvegicus OX=10116 GN=Nhsl1 PE=4 SV=1;tr|A0A0G2JZL4|A0A0G2JZL4_RAT NHS-like 1 OS=Rattus norvegicus OX=10116 GN=Nhsl1	4	676470000	0	0	156830000	161360000	0	243160000	115120000	0	0	483150	1017300	0	1751800	649720	A0A8I6ASC1, A0A8I6GKL0, A0A0G2JZL4, A0A8I5Y5X6	protein-199	Nhsl1	483151	483151	1017301	1017301	750226	750226	1751801	1751801	649721	649721	1200761	1200761
407	A0A8I5Y6J5;D4ADM2	5;5	PAB-dependent poly(A)-specific ribonuclease subunit PAN3	Pan3	tr|A0A8I5Y6J5|A0A8I5Y6J5_RAT Poly(A)-specific ribonuclease subunit PAN3 OS=Rattus norvegicus OX=10116 GN=Pan3 PE=4 SV=1;tr|D4ADM2|D4ADM2_RAT PAN2-PAN3 deadenylation complex subunit PAN3 OS=Rattus norvegicus OX=10116 GN=Pan3 PE=1 SV=4	2	84308000	0	0	5845400	8819400	0	50581000	19062000	0	0	216500	326640	0	271250	112000	A0A8I5Y6J5, D4ADM2	protein-931	Pan3	216501	216501	326641	326641	271571	271571	271251	271251	112001	112001	191626	191626
614	D3ZW08;A0A8I6GJ79;A0A8I5ZTN5;A0A8I5Y1I4	3;3;3;1	Adenylosuccinate lyase	Adsl	tr|D3ZW08|D3ZW08_RAT Adenylosuccinate lyase OS=Rattus norvegicus OX=10116 GN=Adsl PE=3 SV=2;tr|A0A8I6GJ79|A0A8I6GJ79_RAT Adenylosuccinate lyase OS=Rattus norvegicus OX=10116 GN=Adsl PE=4 SV=1;tr|A0A8I5ZTN5|A0A8I5ZTN5_RAT Adenylosuccinate lyase OS=Rattus no	4	75708000	0	0	22342000	8653700	0	37058000	7653800	0	0	926710	393350	0	753610	347900	D3ZW08, A0A8I6GJ79, A0A8I5ZTN5, A0A8I5Y1I4	protein-1037	Adsl	926711	926711	393351	393351	660031	660031	753611	753611	347901	347901	550756	550756
801	A0A8I6A6N3;E9PT28;Q8CG09-2;Q8CG09;A0A8I6GJW8	4;4;4;4;2	Multidrug resistance-associated protein 1	LOC688708;Abcc1	tr|A0A8I6A6N3|A0A8I6A6N3_RAT Multidrug resistance-associated protein 1 OS=Rattus norvegicus OX=10116 GN=Abcc1 PE=4 SV=1;tr|E9PT28|E9PT28_RAT ABC-type glutathione-S-conjugate transporter OS=Rattus norvegicus OX=10116 GN=Abcc1 PE=1 SV=3;sp|Q8CG09-2|MRP1_RAT	5	31481000	0	0	5686200	11085000	0	11525000	3185700	0	0	77893	92402	0	91035	43640	A0A8I6A6N3, E9PT28, Q8CG09, A0A8I6GJW8	protein-890	LOC688708;Abcc1	77894	77894	92403	92403	85148.5	85148.5	91036	91036	43641	43641	67338.5	67338.5
53	A0A0G2JUA5	114			tr|A0A0G2JUA5|A0A0G2JUA5_RAT AHNAK nucleoprotein OS=Rattus norvegicus OX=10116 GN=Ahnak PE=1 SV=1	1	8485300000	0	8752900	2631000000	2390600000	10596000	1968000000	1476300000	0	25444	4907500	4913500	30803	4045400	3143600	A0A0G2JUA5	protein-29	Ahnak	4907501	192.867	4913501	193.103	4910501	192.985	4045401	131.327	3143601	102.052	3594501	116.689
663	A0A8I6AQA0;A0A8I6A0R7;A0A8I5ZWS4;A0A8I5ZUA0;Q7TQ77	5;5;5;3;3		Hook3	tr|A0A8I6AQA0|A0A8I6AQA0_RAT Hook homolog 3 (Drosophila) OS=Rattus norvegicus OX=10116 GN=Hook3 PE=4 SV=1;tr|A0A8I6A0R7|A0A8I6A0R7_RAT Hook microtubule-tethering protein 3 OS=Rattus norvegicus OX=10116 GN=Hook3 PE=4 SV=1;tr|A0A8I5ZWS4|A0A8I5ZWS4_RAT Hook m	5	21587000	0	0	6041000	9611700	0	4043900	1890200	0	0	172600	106200	0	32553	54005	A0A8I6AQA0, A0A8I6A0R7, A0A8I5ZWS4, A0A8I5ZUA0, Q7TQ77	protein-925	Hook3	172601	172601	106201	106201	139401	139401	32554	32554	54006	54006	43280	43280
188	A0A0G2K1I6;P56603;A0A8I6ARE5;A0A0G2JY82;A0A8I6A1V6	4;4;3;3;2	Secretory carrier-associated membrane protein 1	Scamp1	tr|A0A0G2K1I6|A0A0G2K1I6_RAT Secretory carrier-associated membrane protein OS=Rattus norvegicus OX=10116 GN=Scamp1 PE=1 SV=1;sp|P56603|SCAM1_RAT Secretory carrier-associated membrane protein 1 OS=Rattus norvegicus OX=10116 GN=Scamp1 PE=1 SV=1;tr|A0A8I6ARE5	5	96680000	0	0	45659000	21750000	0	18194000	11077000	0	0	291970	419150	0	238590	692290	A0A0G2K1I6, P56603, A0A8I6ARE5, A0A0G2JY82, A0A8I6A1V6	protein-778	Scamp1	291971	291971	419151	419151	355561	355561	238591	238591	692291	692291	465441	465441
374	A0A8I5XWA5;A0A8I5ZLB7;P26453-2;P26453	4;4;4;4	Basigin	Bsg	tr|A0A8I5XWA5|A0A8I5XWA5_RAT Basigin OS=Rattus norvegicus OX=10116 GN=Bsg PE=4 SV=1;tr|A0A8I5ZLB7|A0A8I5ZLB7_RAT Basigin OS=Rattus norvegicus OX=10116 GN=Bsg PE=4 SV=1;sp|P26453-2|BASI_RAT Isoform 2 of Basigin OS=Rattus norvegicus OX=10116 GN=Bsg;sp|P26453	4	177720000	0	0	14079000	57543000	0	70534000	35562000	0	0	1173300	3811400	0	5119800	2267800	A0A8I5XWA5, A0A8I5ZLB7, P26453	protein-740	Bsg	1173301	1173301	3811401	3811401	2492351	2492351	5119801	5119801	2267801	2267801	3693801	3693801
1489	O54924	5	Exocyst complex component 8	Exoc8	sp|O54924|EXOC8_RAT Exocyst complex component 8 OS=Rattus norvegicus OX=10116 GN=Exoc8 PE=1 SV=1	1	53729000	0	0	28194000	7970100	0	8056000	9508700	0	0	470550	173260	0	175130	206710	O54924	protein-1088	Exoc8	470551	470551	173261	173261	321906	321906	175131	175131	206711	206711	190921	190921
723	A0A8I6A1D8;A0A8I6AKF8;Q5PQP2	3;3;3	Receptor-binding cancer antigen expressed on SiSo cells	Ebag9	tr|A0A8I6A1D8|A0A8I6A1D8_RAT Receptor-binding cancer antigen-expressed on SiSo cells OS=Rattus norvegicus OX=10116 GN=Ebag9 PE=4 SV=1;tr|A0A8I6AKF8|A0A8I6AKF8_RAT Receptor-binding cancer antigen-expressed on SiSo cells OS=Rattus norvegicus OX=10116 GN=Ebag	3	29628000	0	0	21689000	2323100	0	3656900	1959700	0	0	1030500	387180	0	609480	326620	A0A8I6A1D8, A0A8I6AKF8, Q5PQP2	protein-1108	Ebag9	1030501	1030501	387181	387181	708841	708841	609481	609481	326621	326621	468051	468051
239	A0A8I5ZKK3;F1LPB4;A0A8I5ZWI9;A0A8I6AIG6;A0A8I6GHX5;A0A0G2K548	2;2;2;2;2;2		Akap9	tr|A0A8I5ZKK3|A0A8I5ZKK3_RAT A-kinase-anchoring protein 9 OS=Rattus norvegicus OX=10116 GN=Akap9 PE=4 SV=1;tr|F1LPB4|F1LPB4_RAT A-kinase-anchoring protein 9 OS=Rattus norvegicus OX=10116 GN=Akap9 PE=1 SV=2;tr|A0A8I5ZWI9|A0A8I5ZWI9_RAT A-kinase-anchoring pr	6	27697000	0	0	8931300	5373900	0	7352600	6039700	0	0	40051	24098	0	32971	27084	A0A8I5ZKK3, F1LPB4, A0A8I5ZWI9, A0A8I6AIG6, A0A8I6GHX5, A0A0G2K548	protein-1062	Akap9	40052	40052	24099	24099	32075.5	32075.5	32972	32972	27085	27085	30028.5	30028.5
1284	D3ZWA8;A0A8I5ZXF9	8;7		Appl1	tr|D3ZWA8|D3ZWA8_RAT Adaptor protein, phosphotyrosine-interacting with PH domain and leucine zipper 1 OS=Rattus norvegicus OX=10116 GN=Appl1 PE=1 SV=4;tr|A0A8I5ZXF9|A0A8I5ZXF9_RAT Adaptor protein, phosphotyrosine-interacting with PH domain and leucine zipp	2	125360000	0	0	68935000	39692000	0	11154000	5583500	0	0	1346400	581680	0	318700	159530	D3ZWA8, A0A8I5ZXF9	protein-695	Appl1	1346401	1346401	581681	581681	964041	964041	318701	318701	159531	159531	239116	239116
978	A0A8I6AM24;A0A8I6GAS3;B5DFK6	14;14;14		Ap3d1	tr|A0A8I6AM24|A0A8I6AM24_RAT Adaptor-related protein complex 3 subunit delta 1 OS=Rattus norvegicus OX=10116 GN=Ap3d1 PE=4 SV=1;tr|A0A8I6GAS3|A0A8I6GAS3_RAT Adaptor-related protein complex 3 subunit delta 1 OS=Rattus norvegicus OX=10116 GN=Ap3d1 PE=4 SV=1;	3	239300000	0	0	108850000	30765000	0	63422000	36263000	0	0	734330	328010	0	358020	171540	A0A8I6AM24, A0A8I6GAS3, B5DFK6	protein-427	Ap3d1	734331	734331	328011	328011	531171	531171	358021	358021	171541	171541	264781	264781
790	A0A8I6A597;F1M7L9	11;8			tr|A0A8I6A597|A0A8I6A597_RAT Plakophilin 2 OS=Rattus norvegicus OX=10116 GN=Pkp2 PE=4 SV=1;tr|F1M7L9|F1M7L9_RAT Plakophilin 2 OS=Rattus norvegicus OX=10116 GN=Pkp2 PE=1 SV=4	2	113500000	0	0	35567000	11851000	0	42000000	24084000	0	0	342080	107740	0	431720	446210	A0A8I6A597, F1M7L9	protein-617	NA;Pkp2	342081	342081	107741	107741	224911	224911	431721	431721	446211	446211	438966	438966
1355	E9PU02;A0A8I6GM01;A0A8I6AP83;A0A8I6AL85;D3ZJK6;A0A8I6AB20	6;5;5;5;5;5		Trappc9	tr|E9PU02|E9PU02_RAT Trafficking protein particle complex subunit 9 OS=Rattus norvegicus OX=10116 GN=Trappc9 PE=1 SV=4;tr|A0A8I6GM01|A0A8I6GM01_RAT Trafficking protein particle complex subunit 9 OS=Rattus norvegicus OX=10116 GN=Trappc9 PE=4 SV=1;tr|A0A8I6A	6	23678000	0	0	13375000	4942800	0	3575600	1784600	0	0	202440	98857	0	36523	35692	E9PU02, A0A8I6GM01, A0A8I6AP83, A0A8I6AL85, D3ZJK6, A0A8I6AB20	protein-964	Trappc9	202441	202441	98858	98858	150650	150650	36524	36524	35693	35693	36108.5	36108.5
1736	Q6AYG3;A0A8I6AAC6	5;4	Protein prune homolog	Prune	sp|Q6AYG3|PRUN1_RAT Exopolyphosphatase PRUNE1 OS=Rattus norvegicus OX=10116 GN=Prune1 PE=1 SV=1;tr|A0A8I6AAC6|A0A8I6AAC6_RAT Exopolyphosphatase PRUNE1 OS=Rattus norvegicus OX=10116 GN=Prune1 PE=4 SV=1	2	32272000	0	0	8257800	6108800	0	4605200	13300000	0	0	250910	172460	0	200220	578250	Q6AYG3, A0A8I6AAC6	protein-878	Prune	250911	250911	172461	172461	211686	211686	200221	200221	578251	578251	389236	389236
1348	D4ADF6	12		Zfyve16	tr|D4ADF6|D4ADF6_RAT Zinc finger FYVE-type-containing 16 OS=Rattus norvegicus OX=10116 GN=Zfyve16 PE=1 SV=2	1	230440000	0	0	121540000	68279000	0	31188000	9436600	0	0	1099100	452340	0	270350	147450	D4ADF6	protein-491	Zfyve16	1099101	1099101	452341	452341	775721	775721	270351	270351	147451	147451	208901	208901
830	A0A8I6A9B4;Q63616	14;14	Vacuolar protein sorting-associated protein 33B	Vps33b	tr|A0A8I6A9B4|A0A8I6A9B4_RAT Vacuolar protein sorting-associated protein 33B OS=Rattus norvegicus OX=10116 GN=Vps33b PE=4 SV=1;sp|Q63616|VP33B_RAT Vacuolar protein sorting-associated protein 33B OS=Rattus norvegicus OX=10116 GN=Vps33b PE=2 SV=1	2	273300000	0	0	131670000	65894000	0	48831000	26906000	0	0	3300400	1409600	0	1461600	539360	A0A8I6A9B4, Q63616	protein-477	Vps33b	3300401	3300401	1409601	1409601	2355001	2355001	1461601	1461601	539361	539361	1000481	1000481
1325	D4A7I6	16		RGD1309995	tr|D4A7I6|D4A7I6_RAT WASH complex subunit 4 OS=Rattus norvegicus OX=10116 GN=Washc4 PE=1 SV=2	1	477300000	0	0	264480000	88279000	0	75475000	49068000	0	0	3474700	1032200	0	935570	609130	D4A7I6	protein-312	RGD1309995	3474701	3474701	1032201	1032201	2253451	2253451	935571	935571	609131	609131	772351	772351
654	A0A8I5ZW62;D3ZBH5	5;5		Lmtk2	tr|A0A8I5ZW62|A0A8I5ZW62_RAT Lemur tyrosine kinase 2 OS=Rattus norvegicus OX=10116 GN=Lmtk2 PE=4 SV=1;tr|D3ZBH5|D3ZBH5_RAT Lemur tyrosine kinase 2 OS=Rattus norvegicus OX=10116 GN=Lmtk2 PE=1 SV=2	2	27999000	0	0	12005000	3115500	0	8318300	4560700	0	0	131580	54659	0	78753	80012	A0A8I5ZW62, D3ZBH5	protein-968	Lmtk2	131581	131581	54660	54660	93120.5	93120.5	78754	78754	80013	80013	79383.5	79383.5
1285	D3ZWC6;A0A8I6GLN6	19;18		Sntb1	tr|D3ZWC6|D3ZWC6_RAT Syntrophin, basic 1 (Predicted) OS=Rattus norvegicus OX=10116 GN=Sntb1 PE=1 SV=1;tr|A0A8I6GLN6|A0A8I6GLN6_RAT Syntrophin, beta 1 OS=Rattus norvegicus OX=10116 GN=Sntb1 PE=4 SV=1	2	900220000	0	0	385480000	179120000	0	234670000	100960000	0	0	9033600	3672300	0	4229000	1335100	D3ZWC6, A0A8I6GLN6	protein-242	Sntb1	9033601	9033601	3672301	3672301	6352951	6352951	4229001	4229001	1335101	1335101	2782051	2782051
1807	Q9Z1E1;Q9Z1E1-2;A0A0G2JU52	5;3;1	Flotillin-1	Flot1	sp|Q9Z1E1|FLOT1_RAT Flotillin-1 OS=Rattus norvegicus OX=10116 GN=Flot1 PE=2 SV=2;sp|Q9Z1E1-2|FLOT1_RAT Isoform 2 of Flotillin-1 OS=Rattus norvegicus OX=10116 GN=Flot1	3	58089000	0	0	30293000	11564000	0	10485000	5746600	0	0	903370	339280	0	388340	212840	Q9Z1E1, A0A0G2JU52	protein-794	Flot1	903371	903371	339281	339281	621326	621326	388341	388341	212841	212841	300591	300591
1351	E9PT44;P06536-2;P06536;A0A8I6A088	6;6;6;3	Glucocorticoid receptor	Nr3c1	tr|E9PT44|E9PT44_RAT Glucocorticoid receptor OS=Rattus norvegicus OX=10116 GN=Nr3c1 PE=1 SV=4;sp|P06536-2|GCR_RAT Isoform B of Glucocorticoid receptor OS=Rattus norvegicus OX=10116 GN=Nr3c1;sp|P06536|GCR_RAT Glucocorticoid receptor OS=Rattus norvegicus OX=	4	104110000	0	0	42318000	16185000	0	20549000	25061000	0	0	984140	289800	0	477890	582810	E9PT44, P06536, A0A8I6A088	protein-629	Nr3c1	984141	984141	289801	289801	636971	636971	477891	477891	582811	582811	530351	530351
1366	F1LPJ6;Q66H62;A0A8I6A0L1;A0A8I5ZS00;A0A8I6AAK9	7;7;7;7;4	Ubiquitin carboxyl-terminal hydrolase CYLD	Cyld	tr|F1LPJ6|F1LPJ6_RAT Ubiquitin carboxyl-terminal hydrolase CYLD OS=Rattus norvegicus OX=10116 GN=Cyld PE=1 SV=4;sp|Q66H62|CYLD_RAT Ubiquitin carboxyl-terminal hydrolase CYLD OS=Rattus norvegicus OX=10116 GN=Cyld PE=1 SV=1;tr|A0A8I6A0L1|A0A8I6A0L1_RAT Cylin	5	146100000	0	0	53779000	22780000	0	45591000	23953000	0	0	1042600	400030	0	847470	376710	F1LPJ6, Q66H62, A0A8I6A0L1, A0A8I5ZS00, A0A8I6AAK9	protein-625	Cyld	1042601	1042601	400031	400031	721316	721316	847471	847471	376711	376711	612091	612091
981	A0A8I6AM69;E9PT59	2;2		Arhgef5	tr|A0A8I6AM69|A0A8I6AM69_RAT Rho guanine nucleotide exchange factor 5 OS=Rattus norvegicus OX=10116 GN=Arhgef5 PE=4 SV=1;tr|E9PT59|E9PT59_RAT Rho guanine nucleotide exchange factor 5 OS=Rattus norvegicus OX=10116 GN=Arhgef5 PE=1 SV=4	2	18291000	0	0	5788200	6054000	0	3507000	2941600	0	0	80391	38737	0	48708	40855	A0A8I6AM69, E9PT59	protein-1119	Arhgef5	80392	80392	38738	38738	59565	59565	48709	48709	40856	40856	44782.5	44782.5
1517	P14056	7	Serine/threonine-protein kinase A-Raf	Araf	sp|P14056|ARAF_RAT Serine/threonine-protein kinase A-Raf OS=Rattus norvegicus OX=10116 GN=Araf PE=1 SV=1	1	126440000	0	0	49988000	24993000	0	34901000	16560000	0	0	1562100	626720	0	954590	391520	P14056	protein-591	Araf	1562101	1562101	626721	626721	1094411	1094411	954591	954591	391521	391521	673056	673056
45	A0A0G2JTN3;Q6IE24;Q6IE24-2	11;11;1	Inactive ubiquitin carboxyl-terminal hydrolase 54	Usp54	tr|A0A0G2JTN3|A0A0G2JTN3_RAT Inactive ubiquitin carboxyl-terminal hydrolase 54 OS=Rattus norvegicus OX=10116 GN=Usp54 PE=1 SV=1;sp|Q6IE24|UBP54_RAT Inactive ubiquitin carboxyl-terminal hydrolase 54 OS=Rattus norvegicus OX=10116 GN=Usp54 PE=1 SV=2	3	121050000	0	0	21460000	23217000	0	41353000	35019000	0	0	141620	178150	0	343940	120340	A0A0G2JTN3, Q6IE24	protein-506	Usp54	141621	141621	178151	178151	159886	159886	343941	343941	120341	120341	232141	232141
1484	O35303-6;O35303-5;O35303-2;O35303-3;O35303-4;O35303;A0A8I5ZNF9;A0A8I6AIX8;A0A8I5Y6B3	8;8;7;7;7;7;6;3;2	Dynamin-1-like protein	Dnm1l	sp|O35303-6|DNM1L_RAT Isoform 6 of Dynamin-1-like protein OS=Rattus norvegicus OX=10116 GN=Dnm1l;sp|O35303-5|DNM1L_RAT Isoform 5 of Dynamin-1-like protein OS=Rattus norvegicus OX=10116 GN=Dnm1l;sp|O35303-2|DNM1L_RAT Isoform 2 of Dynamin-1-like protein OS=R	9	65594000	0	0	15795000	12746000	0	16736000	20316000	0	0	309700	110130	0	186980	268810	O35303, A0A8I5ZNF9, A0A8I6AIX8, A0A8I5Y6B3	protein-667	Dnm1l	309701	309701	110131	110131	209916	209916	186981	186981	268811	268811	227896	227896
1526	P19804;A0A8I6AE98;Q05982;A0A8I6AII3	4;3;3;2	Nucleoside diphosphate kinase B;Nucleoside diphosphate kinase A	Nme2;Nme1	sp|P19804|NDKB_RAT Nucleoside diphosphate kinase B OS=Rattus norvegicus OX=10116 GN=Nme2 PE=1 SV=1;tr|A0A8I6AE98|A0A8I6AE98_RAT Nucleoside diphosphate kinase A OS=Rattus norvegicus OX=10116 GN=Nme1 PE=4 SV=1;sp|Q05982|NDKA_RAT Nucleoside diphosphate kinase	4	152460000	0	0	53281000	29352000	0	25351000	44479000	0	0	1678200	483570	0	464880	484710	P19804, A0A8I6AE98, Q05982, A0A8I6AII3	protein-743	Nme2;Nme1	1678201	1678201	483571	483571	1080886	1080886	464881	464881	484711	484711	474796	474796
136	A0A8I5Y125;A0A0G2JYM3;G3V8F7;A0A8I6AE91	4;4;4;4		Gga2	tr|A0A8I5Y125|A0A8I5Y125_RAT Golgi-associated, gamma adaptin ear-containing, ARF-binding protein 2 OS=Rattus norvegicus OX=10116 GN=Gga2 PE=4 SV=1;tr|A0A0G2JYM3|A0A0G2JYM3_RAT Golgi-associated, gamma adaptin ear-containing, ARF-binding protein 2 OS=Rattus	4	26994000	0	0	10267000	3807100	0	9652100	3268000	0	0	133590	146430	0	371230	125690	A0A8I5Y125, A0A0G2JYM3, G3V8F7, A0A8I6AE91	protein-982	Gga2	133591	133591	146431	146431	140011	140011	371231	371231	125691	125691	248461	248461
590	A0A8I5ZTC5;A0A8I5ZS37;F1LMD9;P97874	5;5;5;5	Cyclin-G-associated kinase	Gak	tr|A0A8I5ZTC5|A0A8I5ZTC5_RAT Cyclin-G-associated kinase OS=Rattus norvegicus OX=10116 GN=Gak PE=4 SV=1;tr|A0A8I5ZS37|A0A8I5ZS37_RAT Cyclin-G-associated kinase OS=Rattus norvegicus OX=10116 GN=Gak PE=4 SV=1;tr|F1LMD9|F1LMD9_RAT Cyclin-G-associated kinase OS	4	29658000	0	0	10062000	7475100	0	8645400	3474600	0	0	167710	124590	0	144090	57910	A0A8I5ZTC5, A0A8I5ZS37, F1LMD9, P97874	protein-924	Gak	167711	167711	124591	124591	146151	146151	144091	144091	57911	57911	101001	101001
1160	B5DFA1;D3ZSN8	8;6	TBC1 domain family member 2A	Tbc1d2	sp|B5DFA1|TBD2A_RAT TBC1 domain family member 2A OS=Rattus norvegicus OX=10116 GN=Tbc1d2 PE=2 SV=1;tr|D3ZSN8|D3ZSN8_RAT TBC1 domain family member 2A OS=Rattus norvegicus OX=10116 GN=Tbc1d2 PE=1 SV=1	2	66032000	0	0	11648000	27469000	0	15879000	11036000	0	0	113060	328650	0	222980	169760	B5DFA1, D3ZSN8	protein-697	Tbc1d2	113061	113061	328651	328651	220856	220856	222981	222981	169761	169761	196371	196371
1541	P31596-2;P31596;A0A8I6GKB5;A0A8I6AL04;A0A8I6AS41;A0A8I6AJ89;A0A8I6GIX2;G3V6R0;A0A8I6B5J7	3;3;2;2;2;2;2;2;2	Excitatory amino acid transporter 2;Amino acid transporter	Slc1a2	sp|P31596-2|EAA2_RAT Isoform Glt-1A of Excitatory amino acid transporter 2 OS=Rattus norvegicus OX=10116 GN=Slc1a2;sp|P31596|EAA2_RAT Excitatory amino acid transporter 2 OS=Rattus norvegicus OX=10116 GN=Slc1a2 PE=1 SV=2;tr|A0A8I6GKB5|A0A8I6GKB5_RAT Excitat	9	147320000	0	0	44368000	28623000	0	50394000	23936000	0	0	692360	703800	0	1428000	379450	P31596, A0A8I6GKB5, A0A8I6AL04, A0A8I6AS41, A0A8I6AJ89, A0A8I6GIX2, G3V6R0, A0A8I6B5J7	protein-817	Slc1a2	692361	692361	703801	703801	698081	698081	1428001	1428001	379451	379451	903726	903726
1065	D3ZMU3;A0A8I6GAU9;D3ZU56;D3ZXE2;A0A8I6GK18;F1M797;Q6TRW4-2;Q6TRW4-3;Q6TRW4	2;2;2;2;2;2;2;2;2	Sister chromatid cohesion protein PDS5 homolog B	Pds5b	tr|D3ZMU3|D3ZMU3_RAT Sister chromatid cohesion protein PDS5 homolog B OS=Rattus norvegicus OX=10116 GN=Pds5b PE=1 SV=4;tr|A0A8I6GAU9|A0A8I6GAU9_RAT Sister chromatid cohesion protein PDS5 homolog B OS=Rattus norvegicus OX=10116 GN=Pds5b PE=4 SV=1;tr|D3ZU56|	9	24085000	0	0	10309000	4123000	0	5019500	4633800	0	0	161070	64421	0	78430	72403	D3ZMU3, A0A8I6GAU9, D3ZU56, D3ZXE2, A0A8I6GK18, F1M797, Q6TRW4	protein-1190	Pds5b	161071	161071	64422	64422	112746	112746	78431	78431	72404	72404	75417.5	75417.5
149	A0A8I6ASC0;F1M9Y8;A0A0G2JZJ3;A0A8I6GAR2	12;12;12;12		Tnrc6a	tr|A0A8I6ASC0|A0A8I6ASC0_RAT Trinucleotide repeat-containing adaptor 6A OS=Rattus norvegicus OX=10116 GN=Tnrc6a PE=4 SV=1;tr|F1M9Y8|F1M9Y8_RAT Trinucleotide repeat-containing adaptor 6A OS=Rattus norvegicus OX=10116 GN=Tnrc6a PE=1 SV=4;tr|A0A0G2JZJ3|A0A0G2	4	168340000	0	0	66091000	23987000	0	50482000	27783000	0	0	805990	292530	0	521720	262190	A0A8I6ASC0, F1M9Y8, A0A0G2JZJ3, A0A8I6GAR2	protein-524	Tnrc6a	805991	805991	292531	292531	549261	549261	521721	521721	262191	262191	391956	391956
1442	G3V6S0	147		Sptbn1	tr|G3V6S0|G3V6S0_RAT Spectrin beta chain OS=Rattus norvegicus OX=10116 GN=Sptbn1 PE=1 SV=4	1	27699000000	0	40853000	9673800000	5791700000	4674300	7374000000	4814200000	0	265540	38079000	23401000	32917	27018000	19007000	G3V6S0	protein-9	Sptbn1	38079001	143.402	23401001	88.1258	30740001	115.764	27018001	820.767	19007001	577.404	23012501	699.086
110	Q6AY58;A0A8I5ZWB7;A0A0G2JXK2;A0A8I5ZX74	5;5;5;4		Bcap31	tr|Q6AY58|Q6AY58_RAT B-cell receptor-associated protein OS=Rattus norvegicus OX=10116 GN=Bcap31 PE=1 SV=1;tr|A0A8I5ZWB7|A0A8I5ZWB7_RAT B cell receptor associated protein 31 OS=Rattus norvegicus OX=10116 GN=Bcap31 PE=4 SV=1;tr|A0A0G2JXK2|A0A0G2JXK2_RAT B ce	4	236880000	0	0	36951000	6696500	0	147290000	45946000	0	0	1796300	478320	0	7932000	3281900	Q6AY58, A0A8I5ZWB7, A0A0G2JXK2, A0A8I5ZX74	protein-683	Bcap31	1796301	1796301	478321	478321	1137311	1137311	7932001	7932001	3281901	3281901	5606951	5606951
287	A0A0G2K8Z9	8			tr|A0A0G2K8Z9|A0A0G2K8Z9_RAT Kinesin family member 13B OS=Rattus norvegicus OX=10116 GN=Kif13b PE=1 SV=2	1	85531000	0	0	41149000	18105000	0	22738000	3539300	0	0	239550	159970	0	96320	42135	A0A0G2K8Z9	protein-624	Kif13b	239551	239551	159971	159971	199761	199761	96321	96321	42136	42136	69228.5	69228.5
1403	F1M8J7;A0A8I6G4D0	20;13		Cux1	tr|F1M8J7|F1M8J7_RAT Protein CASP OS=Rattus norvegicus OX=10116 GN=Cux1 PE=1 SV=4;tr|A0A8I6G4D0|A0A8I6G4D0_RAT Homeobox protein cut-like 1 OS=Rattus norvegicus OX=10116 GN=Cux1 PE=4 SV=1	2	596980000	0	0	283350000	80638000	0	152900000	80093000	0	0	4124300	1063600	0	2059100	1201100	F1M8J7, A0A8I6G4D0	protein-247	Cux1	4124301	4124301	1063601	1063601	2593951	2593951	2059101	2059101	1201101	1201101	1630101	1630101
1054	Q9JI92;A0A8I6G5R4;A0A8I6A1Z6	3;3;1	Syntenin-1	Sdcbp	sp|Q9JI92|SDCB1_RAT Syntenin-1 OS=Rattus norvegicus OX=10116 GN=Sdcbp PE=1 SV=1;tr|A0A8I6G5R4|A0A8I6G5R4_RAT Syntenin-1 OS=Rattus norvegicus OX=10116 GN=Sdcbp PE=4 SV=1	3	108840000	0	0	59730000	7961100	0	24891000	16255000	0	0	3743800	884570	0	2765700	1806100	Q9JI92, A0A8I6G5R4, A0A8I6A1Z6	protein-1000	Sdcbp	3743801	3743801	884571	884571	2314186	2314186	2765701	2765701	1806101	1806101	2285901	2285901
88	A0A8I6ADL3;A0A0G2JW85;Q9QYJ2;A0A8I5ZZA1	10;10;10;9	Ras GTPase-activating protein 3	Rasa3	tr|A0A8I6ADL3|A0A8I6ADL3_RAT Ras GTPase-activating protein 3 OS=Rattus norvegicus OX=10116 GN=Rasa3 PE=4 SV=1;tr|A0A0G2JW85|A0A0G2JW85_RAT Ras GTPase-activating protein 3 OS=Rattus norvegicus OX=10116 GN=Rasa3 PE=1 SV=1;sp|Q9QYJ2|RASA3_RAT Ras GTPase-activ	4	163750000	0	0	57670000	42996000	0	50373000	12709000	0	0	758340	411700	0	723470	239800	A0A8I6ADL3, A0A0G2JW85, Q9QYJ2, A0A8I5ZZA1	protein-569	Rasa3	758341	758341	411701	411701	585021	585021	723471	723471	239801	239801	481636	481636
1523	P17955	5	Nuclear pore glycoprotein p62	Nup62	sp|P17955|NUP62_RAT Nuclear pore glycoprotein p62 OS=Rattus norvegicus OX=10116 GN=Nup62 PE=1 SV=1	1	65380000	0	0	18787000	5766600	0	26076000	14751000	0	0	732350	277040	0	980340	401680	P17955	protein-796	Nup62	732351	732351	277041	277041	504696	504696	980341	980341	401681	401681	691011	691011
803	A0A8I6A6S4;D4A5X1;A0A8I6AK33	13;13;12		Stim2	tr|A0A8I6A6S4|A0A8I6A6S4_RAT Stromal interaction molecule 2 OS=Rattus norvegicus OX=10116 GN=Stim2 PE=4 SV=1;tr|D4A5X1|D4A5X1_RAT Stromal interaction molecule 2 OS=Rattus norvegicus OX=10116 GN=Stim2 PE=1 SV=3;tr|A0A8I6AK33|A0A8I6AK33_RAT Stromal interacti	3	406260000	0	0	133710000	36672000	0	142820000	93059000	0	0	2088400	483590	0	2423500	1771300	A0A8I6A6S4, D4A5X1, A0A8I6AK33	protein-340	Stim2	2088401	2088401	483591	483591	1285996	1285996	2423501	2423501	1771301	1771301	2097401	2097401
953	A0A8I6GJD3;D3ZHL6;A0A8I6AJ75	6;6;6	Mitogen-activated protein kinase kinase kinase kinase	Map4k5	tr|A0A8I6GJD3|A0A8I6GJD3_RAT Mitogen-activated protein kinase kinase kinase kinase 5 OS=Rattus norvegicus OX=10116 GN=Map4k5 PE=4 SV=1;tr|D3ZHL6|D3ZHL6_RAT Mitogen-activated protein kinase kinase kinase kinase 5 OS=Rattus norvegicus OX=10116 GN=Map4k5 PE=1	3	65319000	0	0	30778000	7774000	0	18111000	8656600	0	0	511760	194350	0	452770	216410	A0A8I6GJD3, D3ZHL6, A0A8I6AJ75	protein-826	Map4k5	511761	511761	194351	194351	353056	353056	452771	452771	216411	216411	334591	334591
1679	Q5U211;A0A8I5ZVK8;A0A8I6A603	4;3;3	Sorting nexin-3	Snx3	sp|Q5U211|SNX3_RAT Sorting nexin-3 OS=Rattus norvegicus OX=10116 GN=Snx3 PE=1 SV=1;tr|A0A8I5ZVK8|A0A8I5ZVK8_RAT Sorting nexin-3 OS=Rattus norvegicus OX=10116 GN=Snx3 PE=4 SV=1;tr|A0A8I6A603|A0A8I6A603_RAT Sorting nexin-3 OS=Rattus norvegicus OX=10116 GN=Sn	3	75202000	0	0	33003000	19751000	0	17726000	4722500	0	0	3166200	1975100	0	1772600	472250	Q5U211, A0A8I5ZVK8, A0A8I6A603	protein-807	Snx3	3166201	3166201	1975101	1975101	2570651	2570651	1772601	1772601	472251	472251	1122426	1122426
181	A0A0G2K161	2			tr|A0A0G2K161|A0A0G2K161_RAT Protein 4.1 OS=Rattus norvegicus OX=10116 GN=Epb41 PE=1 SV=2	1	29237000	0	0	4277800	3884900	0	15958000	5116200	0	0	106950	97122	0	398950	127910	A0A0G2K161	protein-1016	Epb41;Epb4.1	106951	106951	97123	97123	102037	102037	398951	398951	127911	127911	263431	263431
799	A0A8I6A6E6;B5DEH0	10;10	LIM domain-containing protein 1	Limd1	tr|A0A8I6A6E6|A0A8I6A6E6_RAT LIM domain-containing protein 1 OS=Rattus norvegicus OX=10116 GN=Limd1 PE=4 SV=1;sp|B5DEH0|LIMD1_RAT LIM domain-containing protein 1 OS=Rattus norvegicus OX=10116 GN=Limd1 PE=1 SV=1	2	666040000	0	0	225140000	101680000	0	206610000	132620000	0	0	2132000	545670	0	1388300	917720	A0A8I6A6E6, B5DEH0	protein-341	Limd1	2132001	2132001	545671	545671	1338836	1338836	1388301	1388301	917721	917721	1153011	1153011
902	A0A8I6AEY0;Q6AYF1	3;3	Target of rapamycin complex 2 subunit MAPKAP1	Mapkap1	tr|A0A8I6AEY0|A0A8I6AEY0_RAT Target of rapamycin complex 2 subunit MAPKAP1 OS=Rattus norvegicus OX=10116 GN=Mapkap1 PE=4 SV=1;sp|Q6AYF1|SIN1_RAT Target of rapamycin complex 2 subunit MAPKAP1 OS=Rattus norvegicus OX=10116 GN=Mapkap1 PE=2 SV=1	2	10157000	0	0	1229000	3392600	0	3082800	2452900	0	0	55863	154210	0	140130	111490	A0A8I6AEY0, Q6AYF1	protein-1227	Mapkap1	55864	55864	154211	154211	105038	105038	140131	140131	111491	111491	125811	125811
536	A0A8I5ZPJ7;D3ZN76;A0A8I5ZTA3	5;5;5		Sec16a	tr|A0A8I5ZPJ7|A0A8I5ZPJ7_RAT SEC16 homolog A, endoplasmic reticulum export factor OS=Rattus norvegicus OX=10116 GN=Sec16a PE=4 SV=1;tr|D3ZN76|D3ZN76_RAT Protein transport protein sec16 OS=Rattus norvegicus OX=10116 GN=Sec16a PE=1 SV=1;tr|A0A8I5ZTA3|A0A8I5Z	3	71305000	0	0	13259000	15754000	0	30896000	11396000	0	0	58106	74933	0	53742	137300	A0A8I5ZPJ7, D3ZN76, A0A8I5ZTA3	protein-738	Sec16a	58107	58107	74934	74934	66520.5	66520.5	53743	53743	137301	137301	95522	95522
233	A0A0G2K4V5;F1LSD3;Q64632	12;12;12	Integrin beta;Integrin beta-4	Itgb4	tr|A0A0G2K4V5|A0A0G2K4V5_RAT Integrin beta OS=Rattus norvegicus OX=10116 GN=Itgb4 PE=1 SV=2;tr|F1LSD3|F1LSD3_RAT Integrin beta OS=Rattus norvegicus OX=10116 GN=Itgb4 PE=1 SV=2;sp|Q64632|ITB4_RAT Integrin beta-4 OS=Rattus norvegicus OX=10116 GN=Itgb4 PE=1 S	3	100670000	0	0	49973000	20009000	0	22229000	8458700	0	0	277290	115870	0	156640	85441	A0A0G2K4V5, F1LSD3, Q64632	protein-523	Itgb4	277291	277291	115871	115871	196581	196581	156641	156641	85442	85442	121042	121042
161	A0A0G2K0B0;A0A8I6GA98;Q5XIM5;A0A8I6A6V4	4;4;4;2	Protein CDV3 homolog	Cdv3	tr|A0A0G2K0B0|A0A0G2K0B0_RAT Protein CDV3 homolog OS=Rattus norvegicus OX=10116 GN=Cdv3 PE=1 SV=2;tr|A0A8I6GA98|A0A8I6GA98_RAT Protein CDV3 homolog OS=Rattus norvegicus OX=10116 GN=Cdv3 PE=4 SV=1;sp|Q5XIM5|CDV3_RAT Protein CDV3 homolog OS=Rattus norvegicus	4	144300000	0	0	31097000	40170000	0	45777000	27258000	0	0	294180	1104600	0	1733200	955520	A0A0G2K0B0, A0A8I6GA98, Q5XIM5, A0A8I6A6V4	protein-771	Cdv3	294181	294181	1104601	1104601	699391	699391	1733201	1733201	955521	955521	1344361	1344361
186	A0A8I5ZLW6;A0A0G2K1C0;Q4V7C7;A0A8I5ZZI1;A0A8I6A7C9;A0A8I6GL35;F1LY09	6;6;6;4;2;2;2	Actin-related protein 3	Actr3	tr|A0A8I5ZLW6|A0A8I5ZLW6_RAT Actin-related protein 3 OS=Rattus norvegicus OX=10116 GN=Actr3 PE=4 SV=1;tr|A0A0G2K1C0|A0A0G2K1C0_RAT Actin-related protein 3 OS=Rattus norvegicus OX=10116 GN=Actr3 PE=1 SV=1;sp|Q4V7C7|ARP3_RAT Actin-related protein 3 OS=Rattus	7	99523000	0	0	36540000	22289000	0	13908000	26787000	0	0	1158000	456900	0	445770	1232800	A0A8I5ZLW6, A0A0G2K1C0, Q4V7C7, A0A8I5ZZI1, A0A8I6A7C9, A0A8I6GL35, F1LY09	protein-731	Actr3	1158001	1158001	456901	456901	807451	807451	445771	445771	1232801	1232801	839286	839286
856	A0A8I6ADR6;A0A8I6ABE7;A0A8I6GL93;G3V602;A0A0G2JXZ7	9;9;8;7;7		Xpr1	tr|A0A8I6ADR6|A0A8I6ADR6_RAT Xenotropic and polytropic retrovirus receptor 1 OS=Rattus norvegicus OX=10116 GN=Xpr1 PE=4 SV=1;tr|A0A8I6ABE7|A0A8I6ABE7_RAT Xenotropic and polytropic retrovirus receptor 1 OS=Rattus norvegicus OX=10116 GN=Xpr1 PE=4 SV=1;tr|A0A	5	191450000	0	0	47464000	20034000	0	68089000	55862000	0	0	1491900	338920	0	1897400	1544900	A0A8I6ADR6, A0A8I6ABE7, A0A8I6GL93, G3V602, A0A0G2JXZ7	protein-557	Xpr1	1491901	1491901	338921	338921	915411	915411	1897401	1897401	1544901	1544901	1721151	1721151
441	A0A8I5ZW99;A0A8I5YBZ8;A0A8I6GL33;Q6QBQ4	4;4;4;4	Phospholipid scramblase 3	Plscr3	tr|A0A8I5ZW99|A0A8I5ZW99_RAT Phospholipid scramblase 3 OS=Rattus norvegicus OX=10116 GN=Plscr3 PE=4 SV=1;tr|A0A8I5YBZ8|A0A8I5YBZ8_RAT Phospholipid scramblase 3 OS=Rattus norvegicus OX=10116 GN=Plscr3 PE=4 SV=1;tr|A0A8I6GL33|A0A8I6GL33_RAT Phospholipid scra	4	61549000	0	0	30013000	17999000	0	2985300	10551000	0	0	1865300	835500	0	248770	699980	A0A8I5ZW99, A0A8I5YBZ8, A0A8I6GL33, Q6QBQ4	protein-744	Plscr3	1865301	1865301	835501	835501	1350401	1350401	248771	248771	699981	699981	474376	474376
166	A0A0G2KA57;A0A0G2K0K8;P86410	6;6;5	Ral GTPase-activating protein subunit beta	Ralgapb	tr|A0A0G2KA57|A0A0G2KA57_RAT Ral GTPase-activating protein subunit beta OS=Rattus norvegicus OX=10116 GN=Ralgapb PE=1 SV=2;tr|A0A0G2K0K8|A0A0G2K0K8_RAT Ral GTPase-activating protein subunit beta OS=Rattus norvegicus OX=10116 GN=Ralgapb PE=1 SV=2;sp|P86410|	3	42725000	0	0	16351000	18083000	0	5849900	2440600	0	0	123940	174000	0	79052	32981	A0A0G2KA57, A0A0G2K0K8, P86410	protein-829	Ralgapb	123941	123941	174001	174001	148971	148971	79053	79053	32982	32982	56017.5	56017.5
289	A0A0G2K913;P80385;A0A8I6ARM5;A0A8I6AJ26;A0A8I5ZQR3;A0A8I5Y6F6;A0A140UHX4	4;4;2;1;1;1;1	5-AMP-activated protein kinase subunit gamma-1	Prkag1	tr|A0A0G2K913|A0A0G2K913_RAT 5-AMP-activated protein kinase subunit gamma-1 OS=Rattus norvegicus OX=10116 GN=Prkag1 PE=1 SV=2;sp|P80385|AAKG1_RAT 5-AMP-activated protein kinase subunit gamma-1 OS=Rattus norvegicus OX=10116 GN=Prkag1 PE=1 SV=3;tr|A0A8I6AR	7	57714000	0	0	26366000	7764300	0	16686000	6897900	0	0	521440	223550	0	605830	227860	A0A0G2K913, P80385, A0A8I6ARM5, A0A8I6AJ26, A0A8I5ZQR3, A0A8I5Y6F6, A0A140UHX4	protein-848	Prkag1	521441	521441	223551	223551	372496	372496	605831	605831	227861	227861	416846	416846
562	A0A8I5ZQV8;D3ZVB3;F1LZ91	12;12;1		Fam135a	tr|A0A8I5ZQV8|A0A8I5ZQV8_RAT Family with sequence similarity 135, member A OS=Rattus norvegicus OX=10116 GN=Fam135a PE=4 SV=1;tr|D3ZVB3|D3ZVB3_RAT Family with sequence similarity 135, member A OS=Rattus norvegicus OX=10116 GN=Fam135a PE=1 SV=3	3	193360000	0	0	109180000	51366000	0	15625000	17195000	0	0	1089000	343340	0	143010	131400	A0A8I5ZQV8, D3ZVB3, F1LZ91	protein-522	Fam135a	1089001	1089001	343341	343341	716171	716171	143011	143011	131401	131401	137206	137206
616	A0A8I6AVB1;A0A8I5ZTS5;Q32PZ3	4;4;4	Protein unc-45 homolog A	Unc45a	tr|A0A8I6AVB1|A0A8I6AVB1_RAT Protein unc-45 homolog A OS=Rattus norvegicus OX=10116 GN=Unc45a PE=4 SV=1;tr|A0A8I5ZTS5|A0A8I5ZTS5_RAT Protein unc-45 homolog A OS=Rattus norvegicus OX=10116 GN=Unc45a PE=4 SV=1;sp|Q32PZ3|UN45A_RAT Protein unc-45 homolog A OS=	3	38950000	0	0	14851000	5442900	0	11898000	6758600	0	0	265190	97194	0	212460	120690	A0A8I6AVB1, A0A8I5ZTS5, Q32PZ3	protein-1100	Unc45a	265191	265191	97195	97195	181193	181193	212461	212461	120691	120691	166576	166576
1460	G3V9H6;A0A8I6ALR5;A0A0G2K383;A0A8I5ZVX1	12;11;10;10		Ppfibp2	tr|G3V9H6|G3V9H6_RAT PPFIA-binding protein 2 OS=Rattus norvegicus OX=10116 GN=Ppfibp2 PE=1 SV=2;tr|A0A8I6ALR5|A0A8I6ALR5_RAT PPFIA-binding protein 2 OS=Rattus norvegicus OX=10116 GN=Ppfibp2 PE=4 SV=1;tr|A0A0G2K383|A0A0G2K383_RAT PPFIA-binding protein 2 OS=	4	158050000	0	0	70816000	38583000	0	37889000	10763000	0	0	976640	649680	0	601970	172590	G3V9H6, A0A8I6ALR5, A0A0G2K383, A0A8I5ZVX1	protein-412	Ppfibp2	976641	976641	649681	649681	813161	813161	601971	601971	172591	172591	387281	387281
1566	P60123;A0A0G2K0H9	5;1	RuvB-like 1	Ruvbl1	sp|P60123|RUVB1_RAT RuvB-like 1 OS=Rattus norvegicus OX=10116 GN=Ruvbl1 PE=1 SV=1	2	66416000	0	0	25734000	5107200	0	24782000	10794000	0	0	374480	232140	0	606950	180630	P60123, A0A0G2K0H9	protein-767	Ruvbl1	374481	374481	232141	232141	303311	303311	606951	606951	180631	180631	393791	393791
494	A0A8I5ZV74;A0A8I5ZLQ3;A0A8I5ZV28;A0A8I6GB09;A0A8I6AEI3;D3ZG54;A0A8I6B2V8	7;7;7;7;7;2;2			tr|A0A8I5ZV74|A0A8I5ZV74_RAT WW domain-containing oxidoreductase OS=Rattus norvegicus OX=10116 GN=Wwox PE=4 SV=1;tr|A0A8I5ZLQ3|A0A8I5ZLQ3_RAT WW domain-containing oxidoreductase OS=Rattus norvegicus OX=10116 GN=Wwox PE=4 SV=1;tr|A0A8I5ZV28|A0A8I5ZV28_RAT W	7	237300000	0	0	84387000	40288000	0	71357000	41270000	0	0	3605500	818480	0	1718000	1119700	A0A8I5ZV74, A0A8I5ZLQ3, A0A8I5ZV28, A0A8I6GB09, A0A8I6AEI3, D3ZG54, A0A8I6B2V8	protein-483	Wwox;AABR07043897.1	3605501	3605501	818481	818481	2211991	2211991	1718001	1718001	1119701	1119701	1418851	1418851
640	D3ZUY8;A0A8I5ZVC3;A0A8I6A5N8;A0A8I6A4J2	9;9;9;9		Ap2a1	tr|D3ZUY8|D3ZUY8_RAT AP-2 complex subunit alpha OS=Rattus norvegicus OX=10116 GN=Ap2a1 PE=1 SV=2;tr|A0A8I5ZVC3|A0A8I5ZVC3_RAT Adaptor-related protein complex 2 subunit alpha 1 OS=Rattus norvegicus OX=10116 GN=Ap2a1 PE=4 SV=1;tr|A0A8I6A5N8|A0A8I6A5N8_RAT Ad	4	69880000	0	0	44242000	14510000	0	6274000	4853900	0	0	834760	273760	0	118380	91584	D3ZUY8, A0A8I5ZVC3, A0A8I6A5N8, A0A8I6A4J2	protein-692	Ap2a1	834761	834761	273761	273761	554261	554261	118381	118381	91585	91585	104983	104983
490	A0A8I5ZLL3;F1LT94;A0A8I6ALJ4	8;8;8		Arhgef18	tr|A0A8I5ZLL3|A0A8I5ZLL3_RAT Rho/Rac guanine nucleotide exchange factor 18 OS=Rattus norvegicus OX=10116 GN=Arhgef18 PE=4 SV=1;tr|F1LT94|F1LT94_RAT Rho/Rac guanine nucleotide exchange factor 18 OS=Rattus norvegicus OX=10116 GN=Arhgef18 PE=1 SV=2;tr|A0A8I6A	3	175400000	0	0	54571000	35355000	0	46516000	38956000	0	0	335520	106860	0	266910	166460	A0A8I5ZLL3, F1LT94, A0A8I6ALJ4	protein-497	Arhgef18	335521	335521	106861	106861	221191	221191	266911	266911	166461	166461	216686	216686
390	A0A8I6GD00;A0A8I5Y248;A0A8I6GBB3;D3ZRA6	5;5;5;5		Tnrc6c	tr|A0A8I6GD00|A0A8I6GD00_RAT Trinucleotide repeat-containing adaptor 6C OS=Rattus norvegicus OX=10116 GN=Tnrc6c PE=4 SV=1;tr|A0A8I5Y248|A0A8I5Y248_RAT Trinucleotide repeat-containing adaptor 6C OS=Rattus norvegicus OX=10116 GN=Tnrc6c PE=4 SV=1;tr|A0A8I6GBB	4	30450000	0	0	3132000	7178800	0	13242000	6897600	0	0	43499	23787	0	36369	21880	A0A8I6GD00, A0A8I5Y248, A0A8I6GBB3, D3ZRA6	protein-977	Tnrc6c	43500	43500	23788	23788	33644	33644	36370	36370	21881	21881	29125.5	29125.5
344	A0A0H2UHQ9;A0A8I6AKF5;Q9Z327-3;Q9Z327;Q9Z327-2	3;3;3;3;3	Synaptopodin	Synpo	tr|A0A0H2UHQ9|A0A0H2UHQ9_RAT Synaptopodin OS=Rattus norvegicus OX=10116 GN=Synpo PE=1 SV=2;tr|A0A8I6AKF5|A0A8I6AKF5_RAT Myozenin 3 OS=Rattus norvegicus OX=10116 GN=Myoz3 PE=4 SV=1;sp|Q9Z327-3|SYNPO_RAT Isoform 3 of Synaptopodin OS=Rattus norvegicus OX=1011	5	14896000	0	0	5810000	2316300	0	1992100	4777400	0	0	116200	46326	0	39842	41315	A0A0H2UHQ9, A0A8I6AKF5, Q9Z327	protein-1059	Synpo	116201	116201	46327	46327	81264	81264	39843	39843	41316	41316	40579.5	40579.5
253	A0A8I6B484;A0A8I6A5S1;A0A8I6AXC7;A0A8I5Y1R0;A0A8I6B3N0;E9PSJ4;A0A8I5ZJK4;A0A0G2K6E8	9;9;9;9;9;9;9;9		Spag9	tr|A0A8I6B484|A0A8I6B484_RAT Sperm-associated antigen 9 OS=Rattus norvegicus OX=10116 GN=Spag9 PE=4 SV=1;tr|A0A8I6A5S1|A0A8I6A5S1_RAT Sperm-associated antigen 9 OS=Rattus norvegicus OX=10116 GN=Spag9 PE=4 SV=1;tr|A0A8I6AXC7|A0A8I6AXC7_RAT Sperm-associated	8	135200000	0	0	30375000	53976000	0	29158000	21693000	0	0	171550	571890	0	435090	246600	A0A8I6B484, A0A8I6A5S1, A0A8I6AXC7, A0A8I5Y1R0, A0A8I6B3N0, E9PSJ4, A0A8I5ZJK4, A0A0G2K6E8	protein-514	Spag9	171551	171551	571891	571891	371721	371721	435091	435091	246601	246601	340846	340846
1586	P62944;P62944-2;A0A8I5ZYC5;A0A8I6A4X2	5;5;4;5	AP-2 complex subunit beta	Ap2b1	sp|P62944|AP2B1_RAT AP-2 complex subunit beta OS=Rattus norvegicus OX=10116 GN=Ap2b1 PE=1 SV=1;sp|P62944-2|AP2B1_RAT Isoform 2 of AP-2 complex subunit beta OS=Rattus norvegicus OX=10116 GN=Ap2b1;tr|A0A8I5ZYC5|A0A8I5ZYC5_RAT AP-2 complex subunit beta OS=Rat	4	77582000	0	0	41425000	14732000	0	15413000	6010800	0	0	861400	279760	0	237310	136610	P62944, A0A8I5ZYC5, A0A8I6A4X2	protein-792	Ap2b1	861401	861401	279761	279761	570581	570581	237311	237311	136611	136611	186961	186961
508	A0A8I5ZMD7;A0A8I6ALD6;O54922;A0A8I6B3R2	4;4;4;3	Exocyst complex component 7	Exoc7	tr|A0A8I5ZMD7|A0A8I5ZMD7_RAT Exocyst complex component 7 OS=Rattus norvegicus OX=10116 GN=Exoc7 PE=4 SV=1;tr|A0A8I6ALD6|A0A8I6ALD6_RAT Exocyst complex component 7 OS=Rattus norvegicus OX=10116 GN=Exoc7 PE=4 SV=1;sp|O54922|EXOC7_RAT Exocyst complex componen	4	33608000	0	0	17119000	5135600	0	8702700	2650500	0	0	222800	79716	0	116400	75728	A0A8I5ZMD7, A0A8I6ALD6, O54922, A0A8I6B3R2	protein-937	Exoc7	222801	222801	79717	79717	151259	151259	116401	116401	75729	75729	96065	96065
521	A0A8I6ALK4;A0A8I6G6J8;A0A8I5ZRU3;A0A8I6A5F6;A0A8I5ZN29;Q66H91	2;2;2;2;2;2		Git2	tr|A0A8I6ALK4|A0A8I6ALK4_RAT ARF GTPase-activating protein GIT2 OS=Rattus norvegicus OX=10116 GN=Git2 PE=4 SV=1;tr|A0A8I6G6J8|A0A8I6G6J8_RAT ARF GTPase-activating protein GIT2 OS=Rattus norvegicus OX=10116 GN=Git2 PE=4 SV=1;tr|A0A8I5ZRU3|A0A8I5ZRU3_RAT ARF	6	18008000	0	0	7530300	3629200	0	4897600	1950600	0	0	289630	139580	0	188370	75024	A0A8I6ALK4, A0A8I6G6J8, A0A8I5ZRU3, A0A8I6A5F6, A0A8I5ZN29, Q66H91	protein-1125	Git2	289631	289631	139581	139581	214606	214606	188371	188371	75025	75025	131698	131698
1281	D3ZVA1	9		Cdcp1	tr|D3ZVA1|D3ZVA1_RAT CUB domain-containing protein 1 OS=Rattus norvegicus OX=10116 GN=Cdcp1 PE=4 SV=2	1	108280000	0	0	67510000	20434000	0	13160000	7174800	0	0	1371900	429920	0	306040	166850	D3ZVA1	protein-664	Cdcp1	1371901	1371901	429921	429921	900911	900911	306041	306041	166851	166851	236446	236446
937	A0A8I6ANV2;A0A8I6AHQ2;D3ZDU2	2;2;2		Rptor	tr|A0A8I6ANV2|A0A8I6ANV2_RAT Regulatory-associated protein of MTOR, complex 1 OS=Rattus norvegicus OX=10116 GN=Rptor PE=4 SV=1;tr|A0A8I6AHQ2|A0A8I6AHQ2_RAT Regulatory-associated protein of MTOR, complex 1 OS=Rattus norvegicus OX=10116 GN=Rptor PE=4 SV=1;tr	3	10403000	0	0	3446400	1424600	0	3229900	2301600	0	0	59421	24563	0	55688	39682	A0A8I6ANV2, A0A8I6AHQ2, D3ZDU2	protein-1195	Rptor	59422	59422	24564	24564	41993	41993	55689	55689	39683	39683	47686	47686
1230	D3ZD05;D4ACC2;Q3B7V4	16;16;1		Kank2	sp|D3ZD05|KANK2_RAT KN motif and ankyrin repeat domain-containing protein 2 OS=Rattus norvegicus OX=10116 GN=Kank2 PE=1 SV=2;tr|D4ACC2|D4ACC2_RAT KN motif and ankyrin repeat domain-containing protein 2 OS=Rattus norvegicus OX=10116 GN=Kank2 PE=1 SV=2	3	426640000	0	0	208030000	50240000	0	95630000	72735000	0	0	3088900	660540	0	1097000	939300	D3ZD05, D4ACC2, Q3B7V4	protein-348	Kank2	3088901	3088901	660541	660541	1874721	1874721	1097001	1097001	939301	939301	1018151	1018151
837	A0A8I6A9Z2;D3ZAH3	3;3		Nedd1	tr|A0A8I6A9Z2|A0A8I6A9Z2_RAT NEDD1 gamma-tubulin ring complex targeting factor OS=Rattus norvegicus OX=10116 GN=Nedd1 PE=4 SV=1;tr|D3ZAH3|D3ZAH3_RAT NEDD1 gamma-tubulin ring complex targeting factor OS=Rattus norvegicus OX=10116 GN=Nedd1 PE=1 SV=1	2	86761000	0	0	35503000	8273800	0	25474000	17510000	0	0	1268000	295490	0	909790	625370	A0A8I6A9Z2, D3ZAH3	protein-857	Nedd1	1268001	1268001	295491	295491	781746	781746	909791	909791	625371	625371	767581	767581
747	Q5FVC5;A0A8I6A2S9;A0A0G2KA71	7;7;5		Pvrl2	tr|Q5FVC5|Q5FVC5_RAT Nectin cell adhesion molecule 2 OS=Rattus norvegicus OX=10116 GN=Nectin2 PE=1 SV=1;tr|A0A8I6A2S9|A0A8I6A2S9_RAT Nectin cell adhesion molecule 2 OS=Rattus norvegicus OX=10116 GN=Nectin2 PE=4 SV=1;tr|A0A0G2KA71|A0A0G2KA71_RAT Nectin cell	3	170990000	0	0	48043000	30042000	0	62907000	30000000	0	0	865080	312130	0	1352700	439020	Q5FVC5, A0A8I6A2S9, A0A0G2KA71	protein-593	Pvrl2	865081	865081	312131	312131	588606	588606	1352701	1352701	439021	439021	895861	895861
885	A0A8I6ADF4	8			tr|A0A8I6ADF4|A0A8I6ADF4_RAT HCLS1-binding protein 3 OS=Rattus norvegicus OX=10116 GN=Hs1bp3 PE=4 SV=1	1	129950000	0	0	53286000	18371000	0	39736000	18557000	0	0	800120	254970	0	315890	160570	A0A8I6ADF4	protein-499	Hs1bp3	800121	800121	254971	254971	527546	527546	315891	315891	160571	160571	238231	238231
1093	A0A8I6GJN3;Q63357;A0A8I6A051;A0A0G2K6E3	17;17;2;2	Unconventional myosin-Id	Myo1d	tr|A0A8I6GJN3|A0A8I6GJN3_RAT Unconventional myosin-Id OS=Rattus norvegicus OX=10116 GN=Myo1d PE=4 SV=1;sp|Q63357|MYO1D_RAT Unconventional myosin-Id OS=Rattus norvegicus OX=10116 GN=Myo1d PE=1 SV=3	4	348550000	0	0	163170000	78130000	0	71736000	35515000	0	0	1626100	1124100	0	918870	224480	A0A8I6GJN3, Q63357, A0A8I6A051, A0A0G2K6E3	protein-388	Myo1d	1626101	1626101	1124101	1124101	1375101	1375101	918871	918871	224481	224481	571676	571676
299	A0A8I6A9P8;A0A0G2K9M5	6;6			tr|A0A8I6A9P8|A0A8I6A9P8_RAT TBC1 domain family member 8B OS=Rattus norvegicus OX=10116 GN=Tbc1d8b PE=4 SV=1;tr|A0A0G2K9M5|A0A0G2K9M5_RAT TBC1 domain family member 8B OS=Rattus norvegicus OX=10116 GN=Tbc1d8b PE=1 SV=1	2	71927000	0	0	28124000	11066000	0	26689000	6048000	0	0	562490	221320	0	300700	120960	A0A8I6A9P8, A0A0G2K9M5	protein-831	Tbc1d8b	562491	562491	221321	221321	391906	391906	300701	300701	120961	120961	210831	210831
1466	M0R4F8;A0A8I5Y9I1;A0A8I6A777	11;3;3		Dnmbp	sp|M0R4F8|DNMBP_RAT Dynamin-binding protein OS=Rattus norvegicus OX=10116 GN=Dnmbp PE=1 SV=2	3	132330000	0	0	39196000	17843000	0	57813000	17474000	0	0	455770	207470	0	537290	173470	M0R4F8, A0A8I5Y9I1, A0A8I6A777	protein-568	Dnmbp	455771	455771	207471	207471	331621	331621	537291	537291	173471	173471	355381	355381
832	D3ZVE5;A0A8I6A9H1	7;7		RGD1561662	tr|D3ZVE5|D3ZVE5_RAT Similar to AI661453 protein OS=Rattus norvegicus OX=10116 GN=RGD1561662 PE=1 SV=2;tr|A0A8I6A9H1|A0A8I6A9H1_RAT Similar to AI661453 protein OS=Rattus norvegicus OX=10116 GN=RGD1561662 PE=4 SV=1	2	116300000	0	0	51318000	23046000	0	13959000	27978000	0	0	513870	305560	0	120220	411440	D3ZVE5, A0A8I6A9H1	protein-674	RGD1561662	513871	513871	305561	305561	409716	409716	120221	120221	411441	411441	265831	265831
1000	A0A8I6APJ8;P62193	4;4	26S protease regulatory subunit 4	Psmc1	tr|A0A8I6APJ8|A0A8I6APJ8_RAT 26S proteasome regulatory subunit 4 OS=Rattus norvegicus OX=10116 GN=Psmc1 PE=4 SV=1;sp|P62193|PRS4_RAT 26S proteasome regulatory subunit 4 OS=Rattus norvegicus OX=10116 GN=Psmc1 PE=1 SV=1	2	40922000	0	0	12835000	9929600	0	12797000	5360600	0	0	513410	171610	0	511860	214420	A0A8I6APJ8, P62193	protein-849	Psmc1	513411	513411	171611	171611	342511	342511	511861	511861	214421	214421	363141	363141
1059	A0A8I6G7D4;B5DFC8	3;3	Eukaryotic translation initiation factor 3 subunit C	Eif3c	tr|A0A8I6G7D4|A0A8I6G7D4_RAT Eukaryotic translation initiation factor 3 subunit C OS=Rattus norvegicus OX=10116 GN=Eif3c PE=4 SV=1;sp|B5DFC8|EIF3C_RAT Eukaryotic translation initiation factor 3 subunit C OS=Rattus norvegicus OX=10116 GN=Eif3c PE=1 SV=1	2	12613000	0	0	2904300	4125600	0	4100600	1482000	0	0	70838	100630	0	100020	36145	A0A8I6G7D4, B5DFC8	protein-1043	Eif3c	70839	70839	100631	100631	85735	85735	100021	100021	36146	36146	68083.5	68083.5
524	A0A8I5ZNG4;A0A8I5ZQ26;F1M4J0	6;5;5		Rictor	tr|A0A8I5ZNG4|A0A8I5ZNG4_RAT RPTOR-independent companion of MTOR, complex 2 OS=Rattus norvegicus OX=10116 GN=Rictor PE=4 SV=1;tr|A0A8I5ZQ26|A0A8I5ZQ26_RAT RPTOR-independent companion of MTOR, complex 2 OS=Rattus norvegicus OX=10116 GN=Rictor PE=4 SV=1;tr|F	3	72538000	0	0	30069000	21311000	0	8471900	12686000	0	0	230650	77899	0	94132	65802	A0A8I5ZNG4, A0A8I5ZQ26, F1M4J0	protein-789	Rictor	230651	230651	77900	77900	154276	154276	94133	94133	65803	65803	79968	79968
523	A0A8I6GCT9;A0A8I5ZUQ8;G3V6T1;A0A8I5ZNF1	7;7;7;7	Coatomer subunit alpha	Copa	tr|A0A8I6GCT9|A0A8I6GCT9_RAT COPI coat complex subunit alpha OS=Rattus norvegicus OX=10116 GN=Copa PE=4 SV=1;tr|A0A8I5ZUQ8|A0A8I5ZUQ8_RAT COPI coat complex subunit alpha OS=Rattus norvegicus OX=10116 GN=Copa PE=4 SV=1;tr|G3V6T1|G3V6T1_RAT Coatomer subunit	4	35464000	0	0	11091000	11870000	0	2980400	9522600	0	0	170630	182610	0	45852	146500	A0A8I6GCT9, A0A8I5ZUQ8, G3V6T1, A0A8I5ZNF1	protein-912	Copa	170631	170631	182611	182611	176621	176621	45853	45853	146501	146501	96177	96177
1001	A0A8I6APK7;D3ZC89	7;5		Fam114a2	tr|A0A8I6APK7|A0A8I6APK7_RAT Family with sequence similarity 114, member A2 OS=Rattus norvegicus OX=10116 GN=Fam114a2 PE=4 SV=1;tr|D3ZC89|D3ZC89_RAT Family with sequence similarity 114, member A2 OS=Rattus norvegicus OX=10116 GN=Fam114a2 PE=1 SV=4	2	191050000	0	0	92584000	30255000	0	35074000	33140000	0	0	2350100	568240	0	874560	477630	A0A8I6APK7, D3ZC89	protein-592	Fam114a2	2350101	2350101	568241	568241	1459171	1459171	874561	874561	477631	477631	676096	676096
1231	D3ZD73;A0A8I5Y7L2;A0A8I6A3H5	5;2;1		Ddx6	tr|D3ZD73|D3ZD73_RAT RNA helicase OS=Rattus norvegicus OX=10116 GN=Ddx6 PE=1 SV=1	3	179930000	0	0	52598000	38378000	0	60734000	28221000	0	0	661180	344390	0	809680	217510	D3ZD73, A0A8I5Y7L2, A0A8I6A3H5	protein-762	Ddx6	661181	661181	344391	344391	502786	502786	809681	809681	217511	217511	513596	513596
781	A0A8I6GEN3;A0A8I6A6I2;A0A8I6A4K3;A0A8I6AKV9;G3V6H9;Q9Z2G8;A0A8I6AE93;A0A8I6AK29;A0A8I6G1Z9;A0A0H2UHZ2;Q5U2Z3	2;2;2;2;2;2;1;1;1;1;1	Nucleosome assembly protein 1-like 1;Nucleosome assembly protein 1-like 4	Nap1l1;Nap1l4	tr|A0A8I6GEN3|A0A8I6GEN3_RAT Nucleosome assembly protein 1-like 1 OS=Rattus norvegicus OX=10116 GN=Nap1l1 PE=4 SV=1;tr|A0A8I6A6I2|A0A8I6A6I2_RAT Nucleosome assembly protein 1-like 1 OS=Rattus norvegicus OX=10116 GN=Nap1l1 PE=4 SV=1;tr|A0A8I6A4K3|A0A8I6A4K3	11	22559000	0	0	4436500	3985700	0	11505000	2631900	0	0	369710	332140	0	958730	219320	A0A8I6GEN3, A0A8I6A6I2, A0A8I6A4K3, A0A8I6AKV9, G3V6H9, Q9Z2G8, A0A8I6AE93, A0A8I6AK29, A0A8I6G1Z9, A0A0H2UHZ2, Q5U2Z3	protein-1130	Nap1l1;Nap1l4	369711	369711	332141	332141	350926	350926	958731	958731	219321	219321	589026	589026
1026	Q5XFW8;A0A8I6ATA8;A0A8I6GIW7	5;5;1	Protein SEC13 homolog	Sec13	sp|Q5XFW8|SEC13_RAT Protein SEC13 homolog OS=Rattus norvegicus OX=10116 GN=Sec13 PE=1 SV=1;tr|A0A8I6ATA8|A0A8I6ATA8_RAT Protein SEC13 homolog OS=Rattus norvegicus OX=10116 GN=Sec13 PE=4 SV=1	3	40960000	0	0	8540300	4220600	0	11734000	16465000	0	0	656940	324660	0	275730	1066800	Q5XFW8, A0A8I6ATA8, A0A8I6GIW7	protein-880	Sec13	656941	656941	324661	324661	490801	490801	275731	275731	1066801	1066801	671266	671266
929	A0A8I6AGT6;A0A8I6G9Y3;F1M9W9	8;8;8		Trappc8	tr|A0A8I6AGT6|A0A8I6AGT6_RAT Trafficking protein particle complex subunit 8 OS=Rattus norvegicus OX=10116 GN=Trappc8 PE=4 SV=1;tr|A0A8I6G9Y3|A0A8I6G9Y3_RAT Trafficking protein particle complex subunit 8 OS=Rattus norvegicus OX=10116 GN=Trappc8 PE=4 SV=1;tr	3	63741000	0	0	21489000	9178700	0	26891000	6182300	0	0	298460	127480	0	227630	85865	A0A8I6AGT6, A0A8I6G9Y3, F1M9W9	protein-727	Trappc8	298461	298461	127481	127481	212971	212971	227631	227631	85866	85866	156748	156748
1643	Q4KM62;A0A8I6AER9;A0A8I6ACI4;A0A0G2JZ34	12;11;11;8	Palmdelphin	Palmd	sp|Q4KM62|PALMD_RAT Palmdelphin OS=Rattus norvegicus OX=10116 GN=Palmd PE=1 SV=1;tr|A0A8I6AER9|A0A8I6AER9_RAT Palmdelphin OS=Rattus norvegicus OX=10116 GN=Palmd PE=4 SV=1;tr|A0A8I6ACI4|A0A8I6ACI4_RAT Palmdelphin OS=Rattus norvegicus OX=10116 GN=Palmd PE=4	4	196420000	0	0	74307000	37300000	0	44101000	40711000	0	0	2858000	595480	0	1137200	721620	Q4KM62, A0A8I6AER9, A0A8I6ACI4, A0A0G2JZ34	protein-469	Palmd	2858001	2858001	595481	595481	1726741	1726741	1137201	1137201	721621	721621	929411	929411
535	M0RCH6;D4A9Z8;A0A8I5ZP83;F1LPT7;Q569C1	4;4;4;1;1		Chmp4b;Chmp4bl1	tr|M0RCH6|M0RCH6_RAT Charged multivesicular body protein 4B OS=Rattus norvegicus OX=10116 GN=Chmp4b PE=1 SV=3;tr|D4A9Z8|D4A9Z8_RAT Chromatin-modifying protein 4B-like 1 OS=Rattus norvegicus OX=10116 GN=Chmp4bl1 PE=1 SV=1;tr|A0A8I5ZP83|A0A8I5ZP83_RAT Charge	5	65388000	0	0	16833000	19041000	0	24635000	4879000	0	0	1294800	1464700	0	1895000	375310	M0RCH6, D4A9Z8, A0A8I5ZP83, F1LPT7, Q569C1	protein-841	Chmp4b;Chmp4bl1	1294801	1294801	1464701	1464701	1379751	1379751	1895001	1895001	375311	375311	1135156	1135156
999	A0A8I6APG5;A0A8I6GJI5;E9PSW6	4;4;4		Lrch4	tr|A0A8I6APG5|A0A8I6APG5_RAT Leucine-rich repeats and calponin homology domain-containing 4 OS=Rattus norvegicus OX=10116 GN=Lrch4 PE=4 SV=1;tr|A0A8I6GJI5|A0A8I6GJI5_RAT Leucine-rich repeats and calponin homology domain-containing 4 OS=Rattus norvegicus OX	3	49461000	0	0	8180700	16205000	0	16882000	8192300	0	0	83690	302710	0	562750	273080	A0A8I6APG5, A0A8I6GJI5, E9PSW6	protein-891	Lrch4	83691	83691	302711	302711	193201	193201	562751	562751	273081	273081	417916	417916
537	A0A8I5ZPL4;A0A8I6GM73;A0A8I6AC59;D3ZHZ3	3;3;3;3	Oxysterol-binding protein	Osbpl3	tr|A0A8I5ZPL4|A0A8I5ZPL4_RAT Oxysterol-binding protein-like 3 OS=Rattus norvegicus OX=10116 GN=Osbpl3 PE=4 SV=1;tr|A0A8I6GM73|A0A8I6GM73_RAT Oxysterol-binding protein-like 3 OS=Rattus norvegicus OX=10116 GN=Osbpl3 PE=4 SV=1;tr|A0A8I6AC59|A0A8I6AC59_RAT Oxy	4	19706000	0	0	6822800	6241200	0	1961300	4680500	0	0	80533	38336	0	44576	106370	A0A8I5ZPL4, A0A8I6GM73, A0A8I6AC59, D3ZHZ3	protein-902	Osbpl3	80534	80534	38337	38337	59435.5	59435.5	44577	44577	106371	106371	75474	75474
911	A0A8I6AFJ7;D3ZN27;A0A8I6AX46	89;88;88		Dnajc13	tr|A0A8I6AFJ7|A0A8I6AFJ7_RAT DnaJ heat shock protein family (Hsp40) member C13 OS=Rattus norvegicus OX=10116 GN=Dnajc13 PE=4 SV=1;tr|D3ZN27|D3ZN27_RAT DnaJ heat shock protein family (Hsp40) member C13 OS=Rattus norvegicus OX=10116 GN=Dnajc13 PE=1 SV=3;tr|A	3	7740100000	0	5219800	3171300000	1872500000	3590400	1685500000	1001900000	0	18465	17599000	9639200	8441.5	8683800	5493600	A0A8I6AFJ7, D3ZN27, A0A8I6AX46	protein-27	Dnajc13	17599001	953.049	9639201	521.997	13619101	737.523	8683801	1028.58	5493601	650.708	7088701	839.645
650	D4A4T6;A0A8I5ZVY6	8;8		Rint1	tr|D4A4T6|D4A4T6_RAT RAD50 interactor 1 OS=Rattus norvegicus OX=10116 GN=Rint1 PE=1 SV=4;tr|A0A8I5ZVY6|A0A8I5ZVY6_RAT RAD50 interactor 1 OS=Rattus norvegicus OX=10116 GN=Rint1 PE=4 SV=1	2	148150000	0	0	34899000	11695000	0	75512000	26041000	0	0	653940	312430	0	1604700	383140	D4A4T6, A0A8I5ZVY6	protein-575	Rint1	653941	653941	312431	312431	483186	483186	1604701	1604701	383141	383141	993921	993921
176	A0A8I6A187;A0A0G2K100;M0RDJ3;A0A8I6AKI6;Q63184;A0A8I6GG79	6;6;6;6;6;5	Interferon-induced, double-stranded RNA-activated protein kinase	Eif2ak2	tr|A0A8I6A187|A0A8I6A187_RAT Interferon-induced, double-stranded RNA-activated protein kinase OS=Rattus norvegicus OX=10116 GN=Eif2ak2 PE=4 SV=1;tr|A0A0G2K100|A0A0G2K100_RAT Interferon-induced, double-stranded RNA-activated protein kinase OS=Rattus norvegi	6	31488000	0	0	10346000	6476100	0	11437000	3229400	0	0	332040	173870	0	457460	129180	A0A8I6A187, A0A0G2K100, M0RDJ3, A0A8I6AKI6, Q63184, A0A8I6GG79	protein-864	Eif2ak2	332041	332041	173871	173871	252956	252956	457461	457461	129181	129181	293321	293321
132	A0A8I5ZKQ0;A0A0G2JYJ6;A0A0G2K663	5;5;5			tr|A0A8I5ZKQ0|A0A8I5ZKQ0_RAT MARVEL domain-containing 2 OS=Rattus norvegicus OX=10116 GN=Marveld2 PE=4 SV=1;tr|A0A0G2JYJ6|A0A0G2JYJ6_RAT MARVEL (Membrane-associating) domain containing 2 (Predicted) OS=Rattus norvegicus OX=10116 GN=Marveld2 PE=1 SV=1;tr|A0	3	51902000	0	0	16620000	14546000	0	14147000	6589600	0	0	923320	234960	0	785950	366090	A0A8I5ZKQ0, A0A0G2JYJ6, A0A0G2K663	protein-883	Marveld2;Ocln	923321	923321	234961	234961	579141	579141	785951	785951	366091	366091	576021	576021
51	A0A0G2JU96;A0A8I5ZUE6	5;0			tr|A0A0G2JU96|A0A0G2JU96_RAT AHNAK nucleoprotein OS=Rattus norvegicus OX=10116 GN=Ahnak PE=1 SV=2	2	153470000	0	0	69844000	37016000	0	29278000	17329000	0	0	208490	71793	0	87398	51727	A0A0G2JU96, A0A8I5ZUE6	protein-770	Ahnak	208491	208491	71794	71794	140142	140142	87399	87399	51728	51728	69563.5	69563.5
368	A0A1W2Q641;D4A133	3;3		Atp6v1a	tr|A0A1W2Q641|A0A1W2Q641_RAT ATPase H+-transporting V1 subunit A OS=Rattus norvegicus OX=10116 GN=Atp6v1a PE=1 SV=1;tr|D4A133|D4A133_RAT H(+)-transporting two-sector ATPase OS=Rattus norvegicus OX=10116 GN=Atp6v1a PE=1 SV=2	2	52608000	0	0	21795000	7606500	0	15587000	7619200	0	0	277860	101780	0	259010	104090	A0A1W2Q641, D4A133	protein-896	Atp6v1a	277861	277861	101781	101781	189821	189821	259011	259011	104091	104091	181551	181551
662	A0A8I5ZWM6;A0A8I6AI87;A0A0G2JTA7;D4AAY3;A0A8I6ABU3	6;6;5;5;5		Rasal2	tr|A0A8I5ZWM6|A0A8I5ZWM6_RAT RAS protein activator-like 2 OS=Rattus norvegicus OX=10116 GN=Rasal2 PE=4 SV=1;tr|A0A8I6AI87|A0A8I6AI87_RAT RAS protein activator-like 2 OS=Rattus norvegicus OX=10116 GN=Rasal2 PE=4 SV=1;tr|A0A0G2JTA7|A0A0G2JTA7_RAT RAS protein	5	102460000	0	0	62838000	15887000	0	16328000	7410100	0	0	573420	169450	0	73443	102920	A0A8I5ZWM6, A0A8I6AI87, A0A0G2JTA7, D4AAY3, A0A8I6ABU3	protein-756	Rasal2	573421	573421	169451	169451	371436	371436	73444	73444	102921	102921	88182.5	88182.5
628	A0A8I5ZUM8;P86182	6;6	Coiled-coil domain-containing protein 22	Ccdc22	tr|A0A8I5ZUM8|A0A8I5ZUM8_RAT Coiled-coil domain-containing protein 22 OS=Rattus norvegicus OX=10116 GN=Ccdc22 PE=4 SV=1;sp|P86182|CCD22_RAT Coiled-coil domain-containing protein 22 OS=Rattus norvegicus OX=10116 GN=Ccdc22 PE=1 SV=2	2	30266000	0	0	2684700	8558700	0	14505000	4517300	0	0	72561	153930	0	47242	122090	A0A8I5ZUM8, P86182	protein-787	Ccdc22	72562	72562	153931	153931	113246	113246	47243	47243	122091	122091	84667	84667
471	A0A8I6APP8;A0A8J8XKD3;A0A8I5ZRQ4;A0A8I6GJ35;A0A8I5ZKQ4;D3ZGF1;A0A8I6AHM1;A0A8I6ADP5;F1LSA1;A0A8I6GMQ6;P26051-2;P26051	5;5;5;5;5;5;5;5;5;5;5;5	CD44 antigen	Cd44	tr|A0A8I6APP8|A0A8I6APP8_RAT CD44 antigen OS=Rattus norvegicus OX=10116 GN=Cd44 PE=4 SV=1;tr|A0A8J8XKD3|A0A8J8XKD3_RAT CD44 antigen OS=Rattus norvegicus OX=10116 GN=Cd44 PE=1 SV=1;tr|A0A8I5ZRQ4|A0A8I5ZRQ4_RAT CD44 antigen OS=Rattus norvegicus OX=10116 GN=C	12	197300000	0	0	110670000	39256000	0	36184000	11191000	0	0	5368100	1511300	0	2261500	699440	A0A8I6APP8, A0A8J8XKD3, A0A8I5ZRQ4, A0A8I6GJ35, A0A8I5ZKQ4, D3ZGF1, A0A8I6AHM1, A0A8I6ADP5, F1LSA1, A0A8I6GMQ6, P26051	protein-684	Cd44	5368101	5368101	1511301	1511301	3439701	3439701	2261501	2261501	699441	699441	1480471	1480471
211	D3ZQ57;A0A0G2K2Y9	7;7		Plxnb2	tr|D3ZQ57|D3ZQ57_RAT Plexin B2 OS=Rattus norvegicus OX=10116 GN=Plxnb2 PE=1 SV=2;tr|A0A0G2K2Y9|A0A0G2K2Y9_RAT Plexin B2 OS=Rattus norvegicus OX=10116 GN=Plxnb2 PE=1 SV=1	2	87576000	0	0	47826000	17702000	0	15101000	6946100	0	0	64750	74811	0	25280	74689	D3ZQ57, A0A0G2K2Y9	protein-702	Plxnb2	64751	64751	74812	74812	69781.5	69781.5	25281	25281	74690	74690	49985.5	49985.5
395	A0A8I5ZP42;A0A8I5Y535;D4AAV4;F1M6X7;Q99N37-4;Q99N37;A0A8I6ALM5;Q99N37-3;Q99N37-2;D4AAV2;F1LQX4-3;F1LQX4-2;F1LQX4	4;4;4;4;4;4;3;3;3;2;1;1;1	Rho GTPase-activating protein 17	Arhgap17	tr|A0A8I5ZP42|A0A8I5ZP42_RAT Rho GTPase-activating protein 17 OS=Rattus norvegicus OX=10116 GN=Arhgap17 PE=4 SV=1;tr|A0A8I5Y535|A0A8I5Y535_RAT Rho GTPase-activating protein 17 OS=Rattus norvegicus OX=10116 GN=Arhgap17 PE=4 SV=1;tr|D4AAV4|D4AAV4_RAT Rho GTP	13	32765000	0	0	6909000	9603400	0	11658000	4594500	0	0	215910	206730	0	201300	55226	A0A8I5ZP42, A0A8I5Y535, D4AAV4, F1M6X7, Q99N37, A0A8I6ALM5, D4AAV2, F1LQX4	protein-935	Arhgap17	215911	215911	206731	206731	211321	211321	201301	201301	55227	55227	128264	128264
372	A0A8I5XY59;A0A8I5XA32;A0A8I5ZKM3;Q08850	5;5;5;5	Syntaxin-4	Stx4	tr|A0A8I5XY59|A0A8I5XY59_RAT Syntaxin-4 OS=Rattus norvegicus OX=10116 GN=Stx4 PE=4 SV=1;tr|A0A8I5XA32|A0A8I5XA32_RAT Syntaxin 4A (Placental), isoform CRA_d OS=Rattus norvegicus OX=10116 GN=Stx4 PE=4 SV=1;tr|A0A8I5ZKM3|A0A8I5ZKM3_RAT Syntaxin-4 OS=Rattus no	4	279200000	0	0	136660000	51118000	0	60820000	30602000	0	0	4185300	1247400	0	1613000	501220	A0A8I5XY59, A0A8I5XA32, A0A8I5ZKM3, Q08850	protein-632	Stx4	4185301	4185301	1247401	1247401	2716351	2716351	1613001	1613001	501221	501221	1057111	1057111
1478	M0RC57;A0A8I6A771;A0A8I6AHW7;A0A8I5ZQ30	5;4;4;3		Smap1	tr|M0RC57|M0RC57_RAT Small ArfGAP 1 OS=Rattus norvegicus OX=10116 GN=Smap1 PE=1 SV=1;tr|A0A8I6A771|A0A8I6A771_RAT Small ArfGAP 1 OS=Rattus norvegicus OX=10116 GN=Smap1 PE=4 SV=1;tr|A0A8I6AHW7|A0A8I6AHW7_RAT Small ArfGAP 1 OS=Rattus norvegicus OX=10116 GN=S	4	476170000	0	0	203700000	89826000	0	128140000	54509000	0	0	9888200	2277100	0	4879700	1561500	M0RC57, A0A8I6A771, A0A8I6AHW7, A0A8I5ZQ30	protein-768	Smap1	9888201	9888201	2277101	2277101	6082651	6082651	4879701	4879701	1561501	1561501	3220601	3220601
1376	F1LSM8	16		Dock9	tr|F1LSM8|F1LSM8_RAT Dedicator of cytokinesis protein 9 OS=Rattus norvegicus OX=10116 GN=Dock9 PE=1 SV=3	1	284030000	0	0	149800000	41099000	0	58265000	34865000	0	0	941220	271360	0	389120	171150	F1LSM8	protein-380	Dock9	941221	941221	271361	271361	606291	606291	389121	389121	171151	171151	280136	280136
208	A0A8I5ZQ40;A0A8I5ZTT8;A0A0G2K2V1;F1M625;A0A8I6A5E0;A0A0G2QC35;A0A8I6ASR9;A0A8I6A0L2;D0RB01;A0A8I6A8N5	3;3;3;3;3;2;2;2;2;2	Ubiquitin carboxyl-terminal hydrolase	Usp46;Usp12	tr|A0A8I5ZQ40|A0A8I5ZQ40_RAT Ubiquitin carboxyl-terminal hydrolase 46 OS=Rattus norvegicus OX=10116 GN=Usp46 PE=4 SV=1;tr|A0A8I5ZTT8|A0A8I5ZTT8_RAT Ubiquitin carboxyl-terminal hydrolase 46 OS=Rattus norvegicus OX=10116 GN=Usp46 PE=4 SV=1;tr|A0A0G2K2V1|A0A0	10	22043000	0	0	5467900	3873300	0	10282000	2419900	0	0	287790	203860	0	541140	127360	A0A8I5ZQ40, A0A8I5ZTT8, A0A0G2K2V1, F1M625, A0A8I6A5E0, A0A0G2QC35, A0A8I6ASR9, A0A8I6A0L2, D0RB01, A0A8I6A8N5	protein-1115	Usp46;Usp12	287791	287791	203861	203861	245826	245826	541141	541141	127361	127361	334251	334251
1246	D3ZK09	3		Scyl3	tr|D3ZK09|D3ZK09_RAT SCY1-like pseudokinase 3 OS=Rattus norvegicus OX=10116 GN=Scyl3 PE=1 SV=1	1	33739000	0	0	14044000	5698000	0	10524000	3471700	0	0	413070	167590	0	309540	102110	D3ZK09	protein-999	Scyl3	413071	413071	167591	167591	290331	290331	309541	309541	102111	102111	205826	205826
603	A0A8I5ZSX1;D4A7D3	4;4		Tbk1	tr|A0A8I5ZSX1|A0A8I5ZSX1_RAT TANK-binding kinase 1 OS=Rattus norvegicus OX=10116 GN=Tbk1 PE=4 SV=1;tr|D4A7D3|D4A7D3_RAT Similar to TANK-binding kinase 1 OS=Rattus norvegicus OX=10116 GN=Tbk1 PE=1 SV=1	2	21086000	0	0	12457000	4061400	0	2903900	1663200	0	0	346030	112820	0	80664	46201	A0A8I5ZSX1, D4A7D3	protein-1098	Tbk1	346031	346031	112821	112821	229426	229426	80665	80665	46202	46202	63433.5	63433.5
210	A0A8I5ZLJ5;A0A8I6A8D1;A0A0G2K2V5;F1LQN9;A0A0G2JYT4	7;7;7;4;4		Exoc1	tr|A0A8I5ZLJ5|A0A8I5ZLJ5_RAT Exocyst complex component 1 OS=Rattus norvegicus OX=10116 GN=Exoc1 PE=4 SV=1;tr|A0A8I6A8D1|A0A8I6A8D1_RAT Exocyst complex component 1 OS=Rattus norvegicus OX=10116 GN=Exoc1 PE=4 SV=1;tr|A0A0G2K2V5|A0A0G2K2V5_RAT Exocyst complex	5	42264000	0	0	6462700	19336000	0	4585600	11880000	0	0	150300	449680	0	106640	276270	A0A8I5ZLJ5, A0A8I6A8D1, A0A0G2K2V5, F1LQN9, A0A0G2JYT4	protein-754	Exoc1	150301	150301	449681	449681	299991	299991	106641	106641	276271	276271	191456	191456
242	A0A0G2K5E7;A0A8I6AM81;G3V9G4;G3V888;P16638-2;P16638	5;5;5;5;5;5	ATP-citrate synthase	Acly	tr|A0A0G2K5E7|A0A0G2K5E7_RAT ATP-citrate synthase OS=Rattus norvegicus OX=10116 GN=Acly PE=1 SV=2;tr|A0A8I6AM81|A0A8I6AM81_RAT ATP-citrate synthase OS=Rattus norvegicus OX=10116 GN=Acly PE=4 SV=1;tr|G3V9G4|G3V9G4_RAT ATP-citrate synthase OS=Rattus norvegic	6	29810000	0	0	11059000	6762400	0	9963200	2025400	0	0	63438	82620	0	117430	34921	A0A0G2K5E7, A0A8I6AM81, G3V9G4, G3V888, P16638	protein-791	Acly	63439	63439	82621	82621	73030	73030	117431	117431	34922	34922	76176.5	76176.5
400	F1LPG3;A0A8I5Y5S7;O88588;O88588-2	7;7;7;3	Phosphofurin acidic cluster sorting protein 1	Pacs1	tr|F1LPG3|F1LPG3_RAT Phosphofurin acidic cluster sorting protein 1 OS=Rattus norvegicus OX=10116 GN=Pacs1 PE=1 SV=1;tr|A0A8I5Y5S7|A0A8I5Y5S7_RAT Phosphofurin acidic cluster sorting protein 1 OS=Rattus norvegicus OX=10116 GN=Pacs1 PE=4 SV=1;sp|O88588|PACS1_	4	100750000	0	0	39361000	16150000	0	26233000	19008000	0	0	232740	436480	0	709010	166530	F1LPG3, A0A8I5Y5S7, O88588	protein-701	Pacs1	232741	232741	436481	436481	334611	334611	709011	709011	166531	166531	437771	437771
105	A0A0G2JXA1;A0A8I6A7Y5;F1LP59;P69735	2;2;1;1	Rab3 GTPase-activating protein catalytic subunit	Rab3gap1	tr|A0A0G2JXA1|A0A0G2JXA1_RAT Rab3 GTPase-activating protein catalytic subunit OS=Rattus norvegicus OX=10116 GN=Rab3gap1 PE=1 SV=2;tr|A0A8I6A7Y5|A0A8I6A7Y5_RAT Rab3 GTPase-activating protein catalytic subunit OS=Rattus norvegicus OX=10116 GN=Rab3gap1 PE=4 S	4	41962000	0	0	9505800	6612000	0	14092000	11752000	0	0	182800	127150	0	271010	67840	A0A0G2JXA1, A0A8I6A7Y5, F1LP59, P69735	protein-1133	Rab3gap1	182801	182801	127151	127151	154976	154976	271011	271011	67841	67841	169426	169426
1347	D4ACS3	6		Mb21d2	tr|D4ACS3|D4ACS3_RAT Mab-21 domain-containing 2 OS=Rattus norvegicus OX=10116 GN=Mb21d2 PE=1 SV=1	1	46608000	0	0	33072000	9235200	0	2660300	1641400	0	0	1181100	329830	0	95012	58621	D4ACS3	protein-827	Mb21d2	1181101	1181101	329831	329831	755466	755466	95013	95013	58622	58622	76817.5	76817.5
406	D4A3B0;A0A8I5Y6H9;A0A0G2JUI0;D3ZE09;D3ZT58	8;8;8;7;8		Tln2	tr|D4A3B0|D4A3B0_RAT Talin 2 OS=Rattus norvegicus OX=10116 GN=Tln2 PE=1 SV=4;tr|A0A8I5Y6H9|A0A8I5Y6H9_RAT Talin 2 OS=Rattus norvegicus OX=10116 GN=Tln2 PE=4 SV=1;tr|A0A0G2JUI0|A0A0G2JUI0_RAT Talin 2 OS=Rattus norvegicus OX=10116 GN=Tln2 PE=1 SV=1;tr|D3ZE09	5	94027000	0	0	10974000	21757000	0	28936000	32359000	0	0	35902	161160	0	188220	219880	D4A3B0, A0A8I5Y6H9, A0A0G2JUI0, D3ZE09, D3ZT58	protein-605	Tln2	35903	35903	161161	161161	98532	98532	188221	188221	219881	219881	204051	204051
922	F1LYX9;A0A8I6AG90	5;5		Dsg2	tr|F1LYX9|F1LYX9_RAT Desmoglein 2 OS=Rattus norvegicus OX=10116 GN=Dsg2 PE=1 SV=2;tr|A0A8I6AG90|A0A8I6AG90_RAT Desmoglein 2 OS=Rattus norvegicus OX=10116 GN=Dsg2 PE=4 SV=1	2	56665000	0	0	18309000	4888900	0	17079000	16387000	0	0	373660	99774	0	64264	89938	F1LYX9, A0A8I6AG90	protein-923	Dsg2	373661	373661	99775	99775	236718	236718	64265	64265	89939	89939	77102	77102
1548	P38918	4	Aflatoxin B1 aldehyde reductase member 3	Akr7a3	sp|P38918|ARK73_RAT Aflatoxin B1 aldehyde reductase member 3 OS=Rattus norvegicus OX=10116 GN=Akr7a3 PE=1 SV=2	1	84069000	0	0	34724000	6870500	0	31829000	10646000	0	0	2480300	490750	0	1897600	760450	P38918	protein-934	Akr7a3	2480301	2480301	490751	490751	1485526	1485526	1897601	1897601	760451	760451	1329026	1329026
416	A0A8I6AKJ7;A0A8I5Y7Q0;A0A8I6AM06	6;6;5			tr|A0A8I6AKJ7|A0A8I6AKJ7_RAT Vacuolar protein sorting 13 homolog B OS=Rattus norvegicus OX=10116 GN=Vps13b PE=4 SV=1;tr|A0A8I5Y7Q0|A0A8I5Y7Q0_RAT Vacuolar protein sorting 13 homolog B OS=Rattus norvegicus OX=10116 GN=Vps13b PE=4 SV=1;tr|A0A8I6AM06|A0A8I6AM	3	45459000	0	0	14190000	16599000	0	10962000	3707800	0	0	79718	49679	0	61586	20831	A0A8I6AKJ7, A0A8I5Y7Q0, A0A8I6AM06	protein-710	Vps13b	79719	79719	49680	49680	64699.5	64699.5	61587	61587	20832	20832	41209.5	41209.5
1406	F1M951;O88902	4;4	Protein-tyrosine-phosphatase;Tyrosine-protein phosphatase non-receptor type 23	Ptpn23	tr|F1M951|F1M951_RAT Tyrosine-protein phosphatase non-receptor type 23 OS=Rattus norvegicus OX=10116 GN=Ptpn23 PE=1 SV=1;sp|O88902|PTN23_RAT Tyrosine-protein phosphatase non-receptor type 23 (Fragment) OS=Rattus norvegicus OX=10116 GN=Ptpn23 PE=1 SV=2	2	30454000	0	0	11436000	6349000	0	6641300	6027900	0	0	24394	22504	0	93540	27582	F1M951, O88902	protein-940	Ptpn23	24395	24395	22505	22505	23450	23450	93541	93541	27583	27583	60562	60562
882	A0A8I6AD51;M0RAP5;B5DEJ9;A0A0G2K1T3;A0A8I6A7K6;A0A8I6AIY9;A0A8I6A009	12;12;1;1;1;1;1		Sbf1	tr|A0A8I6AD51|A0A8I6AD51_RAT SET-binding factor 1 OS=Rattus norvegicus OX=10116 GN=Sbf1 PE=4 SV=1;tr|M0RAP5|M0RAP5_RAT SET-binding factor 1 OS=Rattus norvegicus OX=10116 GN=Sbf1 PE=1 SV=1	7	109900000	0	0	59854000	27942000	0	9062800	13037000	0	0	484170	125420	0	105380	68961	A0A8I6AD51, M0RAP5, B5DEJ9, A0A0G2K1T3, A0A8I6A7K6, A0A8I6AIY9, A0A8I6A009	protein-600	Sbf1	484171	484171	125421	125421	304796	304796	105381	105381	68962	68962	87171.5	87171.5
643	A0A8I5ZVH0;Q9ERH3-2;Q9ERH3	2;2;2	WD repeat-containing protein 7	Wdr7	tr|A0A8I5ZVH0|A0A8I5ZVH0_RAT WD repeat-containing protein 7 OS=Rattus norvegicus OX=10116 GN=Wdr7 PE=4 SV=1;sp|Q9ERH3-2|WDR7_RAT Isoform 2 of WD repeat-containing protein 7 OS=Rattus norvegicus OX=10116 GN=Wdr7;sp|Q9ERH3|WDR7_RAT WD repeat-containing prote	3	13683000	0	0	4187300	2466100	0	5848900	1180300	0	0	60686	35741	0	47799	17105	A0A8I5ZVH0, Q9ERH3	protein-1281	Wdr7	60687	60687	35742	35742	48214.5	48214.5	47800	47800	17106	17106	32453	32453
1428	F7FLS6;Q3LUD4	6;5	Leucine zipper putative tumor suppressor 2	Lzts2	tr|F7FLS6|F7FLS6_RAT Leucine zipper putative tumor suppressor 2 OS=Rattus norvegicus OX=10116 GN=Lzts2 PE=1 SV=1;sp|Q3LUD4|LZTS2_RAT Leucine zipper putative tumor suppressor 2 OS=Rattus norvegicus OX=10116 GN=Lzts2 PE=1 SV=2	2	49829000	0	0	33432000	12306000	0	1183200	2908400	0	0	879800	323830	0	31137	76537	F7FLS6, Q3LUD4	protein-1019	Lzts2	879801	879801	323831	323831	601816	601816	31138	31138	76538	76538	53838	53838
107	F1M0N7;A0A8I6A2B1;A0A8I6G5R0;A0A0G2JXG7;A0A8I6AJW0	2;2;2;2;2		Lrrc16a	tr|F1M0N7|F1M0N7_RAT Capping protein regulator and myosin 1 linker 1 OS=Rattus norvegicus OX=10116 GN=Carmil1 PE=1 SV=3;tr|A0A8I6A2B1|A0A8I6A2B1_RAT Capping protein regulator and myosin 1 linker 1 OS=Rattus norvegicus OX=10116 GN=Carmil1 PE=4 SV=1;tr|A0A8I	5	16272000	0	0	5471300	2241900	0	6202200	2356400	0	0	81661	33461	0	92570	35171	F1M0N7, A0A8I6A2B1, A0A8I6G5R0, A0A0G2JXG7, A0A8I6AJW0	protein-1128	Lrrc16a	81662	81662	33462	33462	57562	57562	92571	92571	35172	35172	63871.5	63871.5
1774	Q8CF97	31	Deubiquitinating protein VCIP135	Vcpip1	sp|Q8CF97|VCIP1_RAT Deubiquitinating protein VCPIP1 OS=Rattus norvegicus OX=10116 GN=Vcpip1 PE=1 SV=2	1	719460000	0	0	331570000	123770000	0	183710000	80414000	0	0	3488700	675660	0	2010300	740510	Q8CF97	protein-170	Vcpip1	3488701	3488701	675661	675661	2082181	2082181	2010301	2010301	740511	740511	1375406	1375406
699	A0A8I6A114;A0A8I5ZZ89;D4ACM1	7;7;7		Elp3	tr|A0A8I6A114|A0A8I6A114_RAT Elongator acetyltransferase complex subunit 3 OS=Rattus norvegicus OX=10116 GN=Elp3 PE=4 SV=1;tr|A0A8I5ZZ89|A0A8I5ZZ89_RAT Elongator acetyltransferase complex subunit 3 OS=Rattus norvegicus OX=10116 GN=Elp3 PE=4 SV=1;tr|D4ACM1|	3	60947000	0	0	23960000	4483000	0	16230000	16274000	0	0	798680	149430	0	299220	359310	A0A8I6A114, A0A8I5ZZ89, D4ACM1	protein-728	Elp3	798681	798681	149431	149431	474056	474056	299221	299221	359311	359311	329266	329266
127	A0A0G2JYD1;A0A0U1RRQ3;A0A0G2JYI7	6;6;6			tr|A0A0G2JYD1|A0A0G2JYD1_RAT Ubiquitin-associated protein 2 OS=Rattus norvegicus OX=10116 GN=Ubap2 PE=1 SV=2;tr|A0A0U1RRQ3|A0A0U1RRQ3_RAT Ubiquitin-associated protein 2 OS=Rattus norvegicus OX=10116 GN=Ubap2 PE=1 SV=1;tr|A0A0G2JYI7|A0A0G2JYI7_RAT Ubiquitin	3	49568000	0	0	27325000	10889000	0	7241300	4113800	0	0	642220	146450	0	241380	137130	A0A0G2JYD1, A0A0U1RRQ3, A0A0G2JYI7	protein-873	Ubap2	642221	642221	146451	146451	394336	394336	241381	241381	137131	137131	189256	189256
1241	D3ZHI8;A0A0G2K1K5	6;5		Trappc11	tr|D3ZHI8|D3ZHI8_RAT Trafficking protein particle complex subunit 11 OS=Rattus norvegicus OX=10116 GN=Trappc11 PE=1 SV=1;tr|A0A0G2K1K5|A0A0G2K1K5_RAT Trafficking protein particle complex subunit 11 OS=Rattus norvegicus OX=10116 GN=Trappc11 PE=1 SV=1	2	74994000	0	0	31464000	23554000	0	6476800	13499000	0	0	59811	213910	0	40155	37849	D3ZHI8, A0A0G2K1K5	protein-649	Trappc11	59812	59812	213911	213911	136862	136862	40156	40156	37850	37850	39003	39003
94	F7ERM0;A0A8I5ZZ14;A0A0G2JWC7;A0A8I6G699	7;7;7;7			tr|F7ERM0|F7ERM0_RAT FERM domain-containing kindlin 2 OS=Rattus norvegicus OX=10116 GN=Fermt2 PE=1 SV=1;tr|A0A8I5ZZ14|A0A8I5ZZ14_RAT FERM domain-containing kindlin 2 OS=Rattus norvegicus OX=10116 GN=Fermt2 PE=4 SV=1;tr|A0A0G2JWC7|A0A0G2JWC7_RAT FERM domain	4	164550000	0	0	92886000	29258000	0	35387000	7016500	0	0	1749800	532930	0	642460	184650	F7ERM0, A0A8I5ZZ14, A0A0G2JWC7, A0A8I6G699	protein-643	Fermt2	1749801	1749801	532931	532931	1141366	1141366	642461	642461	184651	184651	413556	413556
717	A0A8I6A0L7;Q9QWN8;F1MA36	96;95;86	Spectrin beta chain, non-erythrocytic 2	Sptbn2	tr|A0A8I6A0L7|A0A8I6A0L7_RAT Spectrin beta chain, non-erythrocytic 2 OS=Rattus norvegicus OX=10116 GN=Sptbn2 PE=4 SV=1;sp|Q9QWN8|SPTN2_RAT Spectrin beta chain, non-erythrocytic 2 OS=Rattus norvegicus OX=10116 GN=Sptbn2 PE=1 SV=2;tr|F1MA36|F1MA36_RAT Spectr	3	10033000000	0	9204200	3517300000	2164700000	5025900	2622100000	1714500000	0	50429	13921000	8815500	38961	10093000	6256800	A0A8I6A0L7, Q9QWN8, F1MA36	protein-22	Sptbn2	13921001	276.046	8815501	174.807	11368251	225.426	10093001	259.047	6256801	160.587	8174901	209.817
1451	G3V7Q7;A0A8I6AJK7	9;8		Iqgap1	tr|G3V7Q7|G3V7Q7_RAT IQ motif containing GTPase activating protein 1 (Predicted), isoform CRA_b OS=Rattus norvegicus OX=10116 GN=Iqgap1 PE=1 SV=1;tr|A0A8I6AJK7|A0A8I6AJK7_RAT IQ motif-containing GTPase-activating protein 1 OS=Rattus norvegicus OX=10116 GN=	2	86180000	0	0	25296000	12004000	0	37355000	11526000	0	0	135140	62321	0	257270	69325	G3V7Q7, A0A8I6AJK7	protein-570	Iqgap1	135141	135141	62322	62322	98731.5	98731.5	257271	257271	69326	69326	163298	163298
1407	F1M9N8;A0A8I6GIX7;O54960;D4A2R8	18;16;11;7	Carboxyl-terminal PDZ ligand of neuronal nitric oxide synthase protein	Nos1ap	tr|F1M9N8|F1M9N8_RAT Hypothetical LOC100361087 OS=Rattus norvegicus OX=10116 GN=LOC100361087 PE=1 SV=2;tr|A0A8I6GIX7|A0A8I6GIX7_RAT Hypothetical LOC100361087 OS=Rattus norvegicus OX=10116 GN=LOC100361087 PE=4 SV=1;sp|O54960|CAPON_RAT Carboxyl-terminal PDZ	4	713190000	0	0	324130000	133650000	0	163630000	91771000	0	0	5043500	926210	0	2376800	861470	F1M9N8, A0A8I6GIX7, O54960, D4A2R8	protein-249	Nos1ap	5043501	5043501	926211	926211	2984856	2984856	2376801	2376801	861471	861471	1619136	1619136
229	A0A0G2K4E9;Q5U362;P55260;A0A8I5ZNY4	13;13;10;7	Annexin;Annexin A4	Anxa4	tr|A0A0G2K4E9|A0A0G2K4E9_RAT Annexin A4 OS=Rattus norvegicus OX=10116 GN=Anxa4 PE=4 SV=1;tr|Q5U362|Q5U362_RAT Annexin OS=Rattus norvegicus OX=10116 GN=Anxa4 PE=1 SV=1;sp|P55260|ANXA4_RAT Annexin A4 OS=Rattus norvegicus OX=10116 GN=Anxa4 PE=1 SV=3;tr|A0A8I5	4	387230000	0	4045200	112660000	95386000	2191200	97855000	75090000	0	202260	5043600	3938600	109560	4247800	3443300	A0A0G2K4E9, Q5U362, P55260, A0A8I5ZNY4	protein-329	Anxa4	5043601	24.9361	3938601	19.4729	4491101	22.2045	4247801	38.7711	3443301	31.4282	3845551	35.0996
1785	Q99PV2;A0A8I6AMM9;A0A8I5Y973	8;7;2		Stxbp3	tr|Q99PV2|Q99PV2_RAT Syntaxin binding protein 3, isoform CRA_a OS=Rattus norvegicus OX=10116 GN=Stxbp3 PE=1 SV=1;tr|A0A8I6AMM9|A0A8I6AMM9_RAT Syntaxin-binding protein 3 OS=Rattus norvegicus OX=10116 GN=Stxbp3 PE=4 SV=1	3	79879000	0	0	44073000	7451800	0	14552000	13802000	0	0	1377300	232870	0	454740	431310	Q99PV2, A0A8I6AMM9, A0A8I5Y973	protein-752	Stxbp3	1377301	1377301	232871	232871	805086	805086	454741	454741	431311	431311	443026	443026
189	A0A8I6A6L8;A0A8I5ZZK7;A0A0G2K1K1;G3V9S3	4;4;4;4		Ptpn13	tr|A0A8I6A6L8|A0A8I6A6L8_RAT Protein tyrosine phosphatase, non-receptor type 13 OS=Rattus norvegicus OX=10116 GN=Ptpn13 PE=4 SV=1;tr|A0A8I5ZZK7|A0A8I5ZZK7_RAT Protein tyrosine phosphatase, non-receptor type 13 OS=Rattus norvegicus OX=10116 GN=Ptpn13 PE=4 S	4	27712000	0	0	2349100	7231700	0	10896000	7235200	0	0	19576	60264	0	90800	41282	A0A8I6A6L8, A0A8I5ZZK7, A0A0G2K1K1, G3V9S3	protein-851	Ptpn13	19577	19577	60265	60265	39921	39921	90801	90801	41283	41283	66042	66042
359	A0A8I6GJL1;A0A140TAC3;O88339	4;4;4	Epsin-1	Epn1	tr|A0A8I6GJL1|A0A8I6GJL1_RAT Epsin-1 OS=Rattus norvegicus OX=10116 GN=Epn1 PE=4 SV=1;tr|A0A140TAC3|A0A140TAC3_RAT Epsin-1 OS=Rattus norvegicus OX=10116 GN=Epn1 PE=1 SV=1;sp|O88339|EPN1_RAT Epsin-1 OS=Rattus norvegicus OX=10116 GN=Epn1 PE=1 SV=1	3	35822000	0	0	17619000	6561400	0	5238300	6403300	0	0	1212500	214390	0	402950	292520	A0A8I6GJL1, A0A140TAC3, O88339	protein-842	Epn1	1212501	1212501	214391	214391	713446	713446	402951	402951	292521	292521	347736	347736
11	A0A096MJL6;P16617;A0A8I6A6N5;M0R6Y8	2;2;1;1	Phosphoglycerate kinase 1;Phosphoglycerate kinase	Pgk1;RGD1560402	tr|A0A096MJL6|A0A096MJL6_RAT Phosphoglycerate kinase OS=Rattus norvegicus OX=10116 GN=Pgk1 PE=1 SV=2;sp|P16617|PGK1_RAT Phosphoglycerate kinase 1 OS=Rattus norvegicus OX=10116 GN=Pgk1 PE=1 SV=2;tr|A0A8I6A6N5|A0A8I6A6N5_RAT Uncharacterized protein OS=Rattus	4	34032000	0	0	10108000	9541300	0	8185700	6197000	0	0	421170	140310	0	341070	100100	A0A096MJL6, P16617, A0A8I6A6N5, M0R6Y8	protein-1075	Pgk1;RGD1560402	421171	421171	140311	140311	280741	280741	341071	341071	100101	100101	220586	220586
1013	A0A8I6AR12	16			tr|A0A8I6AR12|A0A8I6AR12_RAT Chaperonin-containing TCP1 subunit 7 OS=Rattus norvegicus OX=10116 GN=Cct7 PE=4 SV=1	1	448240000	0	0	184440000	45445000	0	125650000	92712000	0	0	5177100	658190	0	3376200	2024700	A0A8I6AR12	protein-350	Cct7	5177101	5177101	658191	658191	2917646	2917646	3376201	3376201	2024701	2024701	2700451	2700451
1544	P35815;P35815-2;A0A0G2K7C6;A0A0G2K7Q5;A0A0H2UHE5;P20650	4;4;3;3;1;1	Protein phosphatase 1B	Ppm1b	sp|P35815|PPM1B_RAT Protein phosphatase 1B OS=Rattus norvegicus OX=10116 GN=Ppm1b PE=2 SV=1;sp|P35815-2|PPM1B_RAT Isoform 2 of Protein phosphatase 1B OS=Rattus norvegicus OX=10116 GN=Ppm1b;tr|A0A0G2K7C6|A0A0G2K7C6_RAT Protein-serine/threonine phosphatase O	6	53781000	0	0	22125000	11878000	0	14127000	5650700	0	0	909310	565620	0	579220	110060	P35815, A0A0G2K7C6, A0A0G2K7Q5, A0A0H2UHE5, P20650	protein-804	Ppm1b	909311	909311	565621	565621	737466	737466	579221	579221	110061	110061	344641	344641
1252	D3ZLA3	2		Cpne3	tr|D3ZLA3|D3ZLA3_RAT Copine 3 OS=Rattus norvegicus OX=10116 GN=Cpne3 PE=1 SV=1	1	28781000	0	0	11643000	2230600	0	8596200	6311800	0	0	506200	96984	0	186720	175110	D3ZLA3	protein-1066	Cpne3	506201	506201	96985	96985	301593	301593	186721	186721	175111	175111	180916	180916
1110	A0A8I6GLW5;Q6AYK8	4;4	Eukaryotic translation initiation factor 3 subunit D	Eif3d	tr|A0A8I6GLW5|A0A8I6GLW5_RAT Eukaryotic translation initiation factor 3 subunit D OS=Rattus norvegicus OX=10116 GN=Eif3d PE=4 SV=1;sp|Q6AYK8|EIF3D_RAT Eukaryotic translation initiation factor 3 subunit D OS=Rattus norvegicus OX=10116 GN=Eif3d PE=1 SV=1	2	65962000	0	0	45230000	5245100	0	7010900	8475600	0	0	1161900	201730	0	269650	325980	A0A8I6GLW5, Q6AYK8	protein-1030	Eif3d	1161901	1161901	201731	201731	681816	681816	269651	269651	325981	325981	297816	297816
773	A0A8I6GH29;D3ZL57;A0A8I6GLZ6;A0A8I6A486;A0A8I6AXD4	2;2;2;2;2		Usp6nl	tr|A0A8I6GH29|A0A8I6GH29_RAT USP6 N-terminal-like OS=Rattus norvegicus OX=10116 GN=Usp6nl PE=4 SV=1;tr|D3ZL57|D3ZL57_RAT USP6 N-terminal like (Predicted), isoform CRA_a OS=Rattus norvegicus OX=10116 GN=Usp6nl PE=1 SV=1;tr|A0A8I6GLZ6|A0A8I6GLZ6_RAT USP6 N-t	5	20834000	0	0	9736700	4762800	0	4947300	1387300	0	0	237480	116170	0	120670	33836	A0A8I6GH29, D3ZL57, A0A8I6GLZ6, A0A8I6A486, A0A8I6AXD4	protein-1082	Usp6nl	237481	237481	116171	116171	176826	176826	120671	120671	33837	33837	77254	77254
1555	P51583;A0A0G2K5S4;F8WFR8;A0A8I6A960	3;2;2;2	Multifunctional protein ADE2;Phosphoribosylaminoimidazole-succinocarboxamide synthase;Phosphoribosylaminoimidazole carboxylase	Paics;LOC100359876	sp|P51583|PUR6_RAT Bifunctional phosphoribosylaminoimidazole carboxylase/phosphoribosylaminoimidazole succinocarboxamide synthetase OS=Rattus norvegicus OX=10116 GN=Paics PE=1 SV=3;tr|A0A0G2K5S4|A0A0G2K5S4_RAT Multifunctional protein ADE2 OS=Rattus norvegi	4	78867000	0	0	35299000	5761600	0	26011000	11796000	0	0	1857800	303240	0	1369000	620830	P51583, A0A0G2K5S4, F8WFR8, A0A8I6A960	protein-781	Paics;LOC100359876	1857801	1857801	303241	303241	1080521	1080521	1369001	1369001	620831	620831	994916	994916
815	P41542;A0A8I6A7H7;A0A8I5Y5W3	9;9;8	General vesicular transport factor p115	Uso1	sp|P41542|USO1_RAT General vesicular transport factor p115 OS=Rattus norvegicus OX=10116 GN=Uso1 PE=1 SV=1;tr|A0A8I6A7H7|A0A8I6A7H7_RAT General vesicular transport factor p115 OS=Rattus norvegicus OX=10116 GN=Uso1 PE=4 SV=1;tr|A0A8I5Y5W3|A0A8I5Y5W3_RAT Gen	3	106750000	0	0	15815000	25969000	0	55013000	9950000	0	0	258230	509110	0	875000	160770	P41542, A0A8I6A7H7, A0A8I5Y5W3	protein-572	Uso1	258231	258231	509111	509111	383671	383671	875001	875001	160771	160771	517886	517886
916	A0A8I6AFS8;A0A8I6G9R5;D3ZXQ2;A0A8I6AHT4;A0A0G2K5C0	13;12;12;12;11		Camsap3	tr|A0A8I6AFS8|A0A8I6AFS8_RAT Calmodulin-regulated spectrin-associated protein family, member 3 OS=Rattus norvegicus OX=10116 GN=Camsap3 PE=4 SV=1;tr|A0A8I6G9R5|A0A8I6G9R5_RAT Calmodulin-regulated spectrin-associated protein family, member 3 OS=Rattus norve	5	180020000	0	0	58466000	39149000	0	43414000	38992000	0	0	272040	56708	0	367300	171260	A0A8I6AFS8, A0A8I6G9R5, D3ZXQ2, A0A8I6AHT4, A0A0G2K5C0	protein-428	Camsap3	272041	272041	56709	56709	164375	164375	367301	367301	171261	171261	269281	269281
387	A0A8I5Y1T6;D3ZIP3;A0A0G2KAK2;D3ZKF7;D4A9A6;D4A6Q4	41;31;29;29;29;26		Epb4.1	tr|A0A8I5Y1T6|A0A8I5Y1T6_RAT Erythrocyte membrane protein band 4.1 OS=Rattus norvegicus OX=10116 GN=Epb41 PE=4 SV=1;tr|D3ZIP3|D3ZIP3_RAT Protein 4.1 OS=Rattus norvegicus OX=10116 GN=Epb41 PE=1 SV=1;tr|A0A0G2KAK2|A0A0G2KAK2_RAT Protein 4.1 OS=Rattus norvegi	6	5781300000	0	1668500	1957400000	1329800000	2280400	1549900000	940270000	0	34760	23094000	14920000	47508	19001000	10051000	A0A8I5Y1T6, D3ZIP3, A0A0G2KAK2, D3ZKF7, D4A9A6, D4A6Q4	protein-53	Epb4.1	23094001	664.365	14920001	429.217	19007001	546.791	19001001	399.945	10051001	211.56	14526001	305.753
296	Q4R1A4;A0A0G2K9K4	5;5		TFG	tr|Q4R1A4|Q4R1A4_RAT TRK-fused gene protein OS=Rattus norvegicus OX=10116 GN=Tfg PE=1 SV=1;tr|A0A0G2K9K4|A0A0G2K9K4_RAT Trafficking from ER to golgi regulator OS=Rattus norvegicus OX=10116 GN=Tfg PE=1 SV=1	2	196710000	0	0	82680000	47777000	0	7098500	59159000	0	0	6407900	3472900	0	591540	4555800	Q4R1A4, A0A0G2K9K4	protein-654	TFG	6407901	6407901	3472901	3472901	4940401	4940401	591541	591541	4555801	4555801	2573671	2573671
1521	P16086;A0A0G2JZ69;A0A0G2K1Y8;A0A0G2K1E7;A0A8I5ZKH2;A0A8I6GKA3	186;184;183;165;164;164	Spectrin alpha chain, non-erythrocytic 1	Sptan1	sp|P16086|SPTN1_RAT Spectrin alpha chain, non-erythrocytic 1 OS=Rattus norvegicus OX=10116 GN=Sptan1 PE=1 SV=2;tr|A0A0G2JZ69|A0A0G2JZ69_RAT Spectrin alpha chain, non-erythrocytic 1 OS=Rattus norvegicus OX=10116 GN=Sptan1 PE=1 SV=2;tr|A0A0G2K1Y8|A0A0G2K1Y8_	6	67901000000	0	246430000	24229000000	14653000000	191490000	17509000000	11072000000	0	711530	75786000	49449000	448110	55384000	36282000	P16086, A0A0G2JZ69, A0A0G2K1Y8, A0A0G2K1E7, A0A8I5ZKH2, A0A8I6GKA3	protein-6	Sptan1	75786001	106.511	49449001	69.4966	62617501	88.0039	55384001	123.594	36282001	80.9665	45833001	102.28
844	A0A8I6AA99;A0A8I6AFA3;A0A8I6AN94	49;44;40			tr|A0A8I6AA99|A0A8I6AA99_RAT Sorbin and SH3 domain-containing protein 2 OS=Rattus norvegicus OX=10116 GN=Sorbs2 PE=4 SV=1;tr|A0A8I6AFA3|A0A8I6AFA3_RAT Sorbin and SH3 domain-containing protein 2 OS=Rattus norvegicus OX=10116 GN=Sorbs2 PE=4 SV=1;tr|A0A8I6AN9	3	11714000000	0	0	3529300000	1991300000	4684300	3458100000	2730500000	0	0	34595000	16517000	88384	30712000	23324000	A0A8I6AA99, A0A8I6AFA3, A0A8I6AN94	protein-37	Sorbs2	34595001	34595001	16517001	16517001	25556001	25556001	30712001	347.48	23324001	263.891	27018001	305.685
1741	Q6B345;F1LYQ0;F1M053	3;2;1	Protein S100-A11;Protein S100	S100a11;RGD1563581	sp|Q6B345|S10AB_RAT Protein S100-A11 OS=Rattus norvegicus OX=10116 GN=S100a11 PE=3 SV=1;tr|F1LYQ0|F1LYQ0_RAT Protein S100 OS=Rattus norvegicus OX=10116 GN=RGD1563581 PE=3 SV=4	3	94665000	0	0	3778400	39988000	0	27605000	23294000	0	0	755690	7997500	0	5521000	4658700	Q6B345, F1LYQ0, F1M053	protein-816	S100a11;RGD1563581	755691	755691	7997501	7997501	4376596	4376596	5521001	5521001	4658701	4658701	5089851	5089851
995	A0A8I6ANY9;D3ZY54;A0A8I5YCI7	4;4;3		Slc30a5	tr|A0A8I6ANY9|A0A8I6ANY9_RAT Solute carrier family 30 member 5 OS=Rattus norvegicus OX=10116 GN=Slc30a5 PE=4 SV=1;tr|D3ZY54|D3ZY54_RAT Solute carrier family 30 (Zinc transporter), member 5 (Predicted) OS=Rattus norvegicus OX=10116 GN=Slc30a5 PE=1 SV=1;tr|A	3	63277000	0	0	36167000	5260900	0	12726000	9123900	0	0	1643900	239130	0	578440	414720	A0A8I6ANY9, D3ZY54, A0A8I5YCI7	protein-1097	Slc30a5	1643901	1643901	239131	239131	941516	941516	578441	578441	414721	414721	496581	496581
140	F1LPE9;A0A0G2JYT1;A0A8I6GKZ4;A0A8I6A0L5;A0A8I6AIL7;Q811U3;A0A8I6AK27;Z4YNN0;A0A0G2K140;D3ZMM4;A0A8I6API8;Q8K3M6-2;Q8K3M6	7;7;7;6;5;5;1;1;1;1;1;1;1	ELKS/Rab6-interacting/CAST family member 1	Erc1	tr|F1LPE9|F1LPE9_RAT ELKS/Rab6-interacting/CAST family member 1 OS=Rattus norvegicus OX=10116 GN=Erc1 PE=1 SV=2;tr|A0A0G2JYT1|A0A0G2JYT1_RAT ELKS/Rab6-interacting/CAST family member 1 OS=Rattus norvegicus OX=10116 GN=Erc1 PE=1 SV=2;tr|A0A8I6GKZ4|A0A8I6GKZ4	13	66425000	0	0	12281000	6784400	0	37089000	10272000	0	0	92412	34003	0	614530	133270	F1LPE9, A0A0G2JYT1, A0A8I6GKZ4, A0A8I6A0L5, A0A8I6AIL7, Q811U3, A0A8I6AK27, Z4YNN0, A0A0G2K140, D3ZMM4, A0A8I6API8, Q8K3M6	protein-859	Erc1	92413	92413	34004	34004	63208.5	63208.5	614531	614531	133271	133271	373901	373901
726	A0A8I6A1I0;A0A8I6AHB1;P22734-2;P22734	16;16;16;16	Catechol O-methyltransferase	Comt	tr|A0A8I6A1I0|A0A8I6A1I0_RAT Catechol O-methyltransferase OS=Rattus norvegicus OX=10116 GN=Comt PE=4 SV=1;tr|A0A8I6AHB1|A0A8I6AHB1_RAT Catechol O-methyltransferase OS=Rattus norvegicus OX=10116 GN=Comt PE=4 SV=1;sp|P22734-2|COMT_RAT Isoform Soluble of Cate	4	6766700000	0	31497000	2424400000	1602000000	25492000	1557100000	1126200000	0	1968600	119460000	84237000	1593200	81709000	60440000	A0A8I6A1I0, A0A8I6AHB1, P22734	protein-101	Comt	119460001	60.6827	84237001	42.7903	101848501	51.7365	81709001	51.2861	60440001	37.9362	71074501	44.6111
1790	Q9JHL4-3;Q9JHL4-2;Q9JHL4;Q9JHL4-4	5;5;5;4	Drebrin-like protein	Dbnl	sp|Q9JHL4-3|DBNL_RAT Isoform 3 of Drebrin-like protein OS=Rattus norvegicus OX=10116 GN=Dbnl;sp|Q9JHL4-2|DBNL_RAT Isoform 2 of Drebrin-like protein OS=Rattus norvegicus OX=10116 GN=Dbnl;sp|Q9JHL4|DBNL_RAT Drebrin-like protein OS=Rattus norvegicus OX=10116	4	60608000	0	0	31393000	4710600	0	18667000	5838100	0	0	1133000	235530	0	611550	200790	Q9JHL4	protein-736	Dbnl	1133001	1133001	235531	235531	684266	684266	611551	611551	200791	200791	406171	406171
731	A0A8I6A1T4;A0A8I6A9V3;A0A8I6ADP1;Q5BJU2	46;44;43;21			tr|A0A8I6A1T4|A0A8I6A1T4_RAT Eukaryotic translation initiation factor 4, gamma 2 OS=Rattus norvegicus OX=10116 GN=Eif4g2 PE=4 SV=1;tr|A0A8I6A9V3|A0A8I6A9V3_RAT Eukaryotic translation initiation factor 4, gamma 2 OS=Rattus norvegicus OX=10116 GN=Eif4g2 PE=4	4	6779300000	0	0	2640700000	1233600000	1521700	1851600000	1051900000	0	0	39161000	17759000	30433	27658000	15975000	A0A8I6A1T4, A0A8I6A9V3, A0A8I6ADP1, Q5BJU2	protein-52	Eif4g2	39161001	39161001	17759001	17759001	28460001	28460001	27658001	908.786	15975001	524.906	21816501	716.846
1640	Q4KLH5;A0A8I6AVV4	18;5	Arf-GAP domain and FG repeat-containing protein 1	Agfg1	sp|Q4KLH5|AGFG1_RAT Arf-GAP domain and FG repeat-containing protein 1 OS=Rattus norvegicus OX=10116 GN=Agfg1 PE=1 SV=1	2	12854000000	0	82140000	4278100000	2721700000	54368000	3418300000	2299000000	0	1574700	114870000	69565000	598450	91189000	58394000	Q4KLH5, A0A8I6AVV4	protein-94	Agfg1	114870001	72.9472	69565001	44.1766	92217501	58.5619	91189001	152.375	58394001	97.5752	74791501	124.975
1686	Q5U4E6	127	Golgin subfamily A member 4	Golga4	sp|Q5U4E6|GOGA4_RAT Golgin subfamily A member 4 OS=Rattus norvegicus OX=10116 GN=Golga4 PE=1 SV=2	1	14881000000	0	15716000	5582000000	3085200000	14609000	3751900000	2431500000	0	56066	26184000	13976000	48775	18437000	10781000	Q5U4E6	protein-15	Golga4	26184001	467.013	13976001	249.273	20080001	358.143	18437001	377.993	10781001	221.031	14609001	299.512
1435	G3V676;Q9QYM0;A1A5M8	8;7;2	Multidrug resistance-associated protein 5	Abcc5	tr|G3V676|G3V676_RAT ATP-binding cassette sub-family C member 5 OS=Rattus norvegicus OX=10116 GN=Abcc5 PE=4 SV=4;sp|Q9QYM0|MRP5_RAT ATP-binding cassette sub-family C member 5 OS=Rattus norvegicus OX=10116 GN=Abcc5 PE=2 SV=2	3	69022000	0	0	11337000	30685000	0	5045600	21955000	0	0	127870	394410	0	80088	322790	G3V676, Q9QYM0, A1A5M8	protein-694	Abcc5	127871	127871	394411	394411	261141	261141	80089	80089	322791	322791	201440	201440
159	A0A0G2K095;A0A8I5ZR70;Q5PQK5;E9PT65;A0A8I6AIS5;A0A096MK30;A0A8I5ZUJ9;A0A8I6ADR3;O35763	4;4;4;4;4;1;1;1;1	Moesin	Rdx;Msn	tr|A0A0G2K095|A0A0G2K095_RAT Radixin OS=Rattus norvegicus OX=10116 GN=Rdx PE=1 SV=2;tr|A0A8I5ZR70|A0A8I5ZR70_RAT Radixin OS=Rattus norvegicus OX=10116 GN=Rdx PE=4 SV=1;tr|Q5PQK5|Q5PQK5_RAT Radixin OS=Rattus norvegicus OX=10116 GN=Rdx PE=2 SV=1;tr|E9PT65|E9	9	190260000	0	0	135010000	20796000	0	23791000	10665000	0	0	4355100	670850	0	767440	344040	A0A0G2K095, A0A8I5ZR70, Q5PQK5, E9PT65, A0A8I6AIS5, A0A096MK30, A0A8I5ZUJ9, A0A8I6ADR3, O35763	protein-989	Rdx;Msn	4355101	4355101	670851	670851	2512976	2512976	767441	767441	344041	344041	555741	555741
200	A0A0G2K2D4;A0A0G2JZ83;A0A8I5Y9H3;G3V9Z5	4;3;2;1		Agap3	tr|A0A0G2K2D4|A0A0G2K2D4_RAT ArfGAP with GTPase domain, ankyrin repeat and PH domain 3 OS=Rattus norvegicus OX=10116 GN=Agap3 PE=3 SV=2;tr|A0A0G2JZ83|A0A0G2JZ83_RAT ArfGAP with GTPase domain, ankyrin repeat and PH domain 3 OS=Rattus norvegicus OX=10116 GN=	4	39993000	0	0	2732500	13871000	0	18227000	5162800	0	0	78072	348660	0	467740	147510	A0A0G2K2D4, A0A0G2JZ83, A0A8I5Y9H3, G3V9Z5	protein-885	Agap3	78073	78073	348661	348661	213367	213367	467741	467741	147511	147511	307626	307626
1482	O08815	2	STE20-like serine/threonine-protein kinase	Slk	sp|O08815|SLK_RAT STE20-like serine/threonine-protein kinase OS=Rattus norvegicus OX=10116 GN=Slk PE=1 SV=1	1	81567000	0	0	27139000	24788000	0	20595000	9045500	0	0	476130	87913	0	361310	158690	O08815	protein-1135	Slk	476131	476131	87914	87914	282022	282022	361311	361311	158691	158691	260001	260001
1332	D4A9N5	6		Trim25	tr|D4A9N5|D4A9N5_RAT Tripartite motif-containing 25 OS=Rattus norvegicus OX=10116 GN=Trim25 PE=1 SV=3	1	49718000	0	0	15527000	8257900	0	15232000	10702000	0	0	245780	43881	0	107840	132270	D4A9N5	protein-758	Trim25	245781	245781	43882	43882	144832	144832	107841	107841	132271	132271	120056	120056
946	B0BN66;A0A8I6AIH9	8;8		Sapcd2	tr|B0BN66|B0BN66_RAT RCG45912, isoform CRA_b OS=Rattus norvegicus OX=10116 GN=Sapcd2 PE=2 SV=1;tr|A0A8I6AIH9|A0A8I6AIH9_RAT Suppressor APC domain-containing 2 OS=Rattus norvegicus OX=10116 GN=Sapcd2 PE=4 SV=1	2	116070000	0	0	57139000	11897000	0	22905000	24127000	0	0	187960	121540	0	954370	139300	B0BN66, A0A8I6AIH9	protein-725	Sapcd2	187961	187961	121541	121541	154751	154751	954371	954371	139301	139301	546836	546836
1105	A0A8I6GKY3;A0A8I6A1V7;A0A8I6A7D6;A0A0G2K6Z8;D3ZRT6;A0A8I5ZXL6;A0A8I6A229	70;69;66;65;63;59;55		Plekha7	tr|A0A8I6GKY3|A0A8I6GKY3_RAT Pleckstrin homology domain-containing A7 OS=Rattus norvegicus OX=10116 GN=Plekha7 PE=4 SV=1;tr|A0A8I6A1V7|A0A8I6A1V7_RAT Pleckstrin homology domain-containing A7 OS=Rattus norvegicus OX=10116 GN=Plekha7 PE=4 SV=1;tr|A0A8I6A7D6|	7	10802000000	0	0	3518200000	1886900000	22563000	2940600000	2434000000	0	0	27264000	14806000	211950	22717000	19427000	A0A8I6GKY3, A0A8I6A1V7, A0A8I6A7D6, A0A0G2K6Z8, D3ZRT6, A0A8I5ZXL6, A0A8I6A229	protein-23	Plekha7	27264001	27264001	14806001	14806001	21035001	21035001	22717001	107.18	19427001	91.658	21072001	99.4192
1135	B0BNE3	5		Trappc5	tr|B0BNE3|B0BNE3_RAT Trafficking protein particle complex subunit 5 OS=Rattus norvegicus OX=10116 GN=Trappc5 PE=1 SV=1	1	155190000	0	0	95840000	10334000	0	33320000	15698000	0	0	8712700	939490	0	3029100	1427100	B0BNE3	protein-837	Trappc5	8712701	8712701	939491	939491	4826096	4826096	3029101	3029101	1427101	1427101	2228101	2228101
617	A0A8J8YNI6;A0A8I5ZTW6;A0A8I5ZMA7;A0A0G2JXG5	9;9;6;3			tr|A0A8J8YNI6|A0A8J8YNI6_RAT Golgi-associated PDZ and coiled-coil motif-containing OS=Rattus norvegicus OX=10116 GN=Gopc PE=4 SV=1;tr|A0A8I5ZTW6|A0A8I5ZTW6_RAT Golgi-associated PDZ and coiled-coil motif-containing OS=Rattus norvegicus OX=10116 GN=Gopc PE=4	4	313230000	0	0	171440000	32728000	0	84613000	24456000	0	0	5089100	855030	0	2678000	659000	A0A8J8YNI6, A0A8I5ZTW6, A0A8I5ZMA7, A0A0G2JXG5	protein-495	Gopc	5089101	5089101	855031	855031	2972066	2972066	2678001	2678001	659001	659001	1668501	1668501
373	A0A8I5XUX3;F1M0Z1;A0A8I6AS57;A0A1P0PBZ6;A0A8I5ZS58;P97924-8	11;11;11;10;8;1		Trio	tr|A0A8I5XUX3|A0A8I5XUX3_RAT Triple functional domain protein OS=Rattus norvegicus OX=10116 GN=Trio PE=4 SV=1;sp|F1M0Z1|TRIO_RAT Triple functional domain protein OS=Rattus norvegicus OX=10116 GN=Trio PE=1 SV=4;tr|A0A8I6AS57|A0A8I6AS57_RAT Triple functional	6	80134000	0	0	41360000	15173000	0	12591000	11010000	0	0	220640	49084	0	67596	38364	A0A8I5XUX3, F1M0Z1, A0A8I6AS57, A0A1P0PBZ6, A0A8I5ZS58, P97924	protein-505	Trio	220641	220641	49085	49085	134863	134863	67597	67597	38365	38365	52981	52981
1118	A0A8J8XU90;G3V6P7;A0A8I6AKW5;Q62812;A0A8I6GJU7;A0A8I6A7Y7;Q63862-3;Q63862-2;Q63862	116;114;109;109;103;12;8;8;8	Myosin-9	LOC100911597;Myh9	tr|A0A8J8XU90|A0A8J8XU90_RAT Myosin-9 OS=Rattus norvegicus OX=10116 GN=Myh9 PE=1 SV=1;tr|G3V6P7|G3V6P7_RAT Myosin-9 OS=Rattus norvegicus OX=10116 GN=Myh9 PE=1 SV=2;tr|A0A8I6AKW5|A0A8I6AKW5_RAT Myosin-9 OS=Rattus norvegicus OX=10116 GN=Myh9 PE=4 SV=1;sp|Q62	9	18904000000	9822200	9747500	6427900000	3895800000	31584000	5295800000	3233100000	94444	72145	35544000	22743000	267200	31612000	19745000	A0A8J8XU90, G3V6P7, A0A8I6AKW5, Q62812, A0A8I6GJU7, A0A8I6A7Y7, Q63862	protein-12	LOC100911597;Myh9	376.346	492.668	240.807	315.236	308.576	403.952	334.713	118.308	209.063	73.8957	271.888	96.1018
457	D4A8M4;D3ZWD1;A0A8I5ZJI0;M0R9W9;A0A8I6AN41;A0A8I6AH73;A0A8I6B669	5;5;5;5;4;4;3		Lrch3	tr|D4A8M4|D4A8M4_RAT Leucine-rich repeats and calponin homology domain-containing 3 OS=Rattus norvegicus OX=10116 GN=Lrch3 PE=1 SV=3;tr|D3ZWD1|D3ZWD1_RAT Leucine-rich repeats and calponin homology domain-containing 3 OS=Rattus norvegicus OX=10116 GN=Lrch3	7	35095000	0	0	7639600	3993000	0	16175000	7287200	0	0	224690	117440	0	475740	80374	D4A8M4, D3ZWD1, A0A8I5ZJI0, M0R9W9, A0A8I6AN41, A0A8I6AH73, A0A8I6B669	protein-928	Lrch3	224691	224691	117441	117441	171066	171066	475741	475741	80375	80375	278058	278058
1337	D4ABD7;A0A8I5ZKA2	113;103		Trip11	tr|D4ABD7|D4ABD7_RAT Thyroid hormone receptor interactor 11 OS=Rattus norvegicus OX=10116 GN=Trip11 PE=1 SV=4;tr|A0A8I5ZKA2|A0A8I5ZKA2_RAT Thyroid hormone receptor interactor 11 OS=Rattus norvegicus OX=10116 GN=Trip11 PE=4 SV=1	2	10606000000	0	6963900	3869000000	2066200000	5784200	2689700000	1968100000	0	60556	21701000	10596000	50297	14636000	9741300	D4ABD7, A0A8I5ZKA2	protein-17	Trip11	21701001	358.357	10596001	174.976	16148501	266.666	14636001	290.986	9741301	193.672	12188651	242.329
362	A0A140TAE0;Q62667	4;4	Major vault protein	Mvp	tr|A0A140TAE0|A0A140TAE0_RAT Major vault protein OS=Rattus norvegicus OX=10116 GN=Mvp PE=1 SV=1;sp|Q62667|MVP_RAT Major vault protein OS=Rattus norvegicus OX=10116 GN=Mvp PE=1 SV=4	2	22428000	0	0	5765000	1741700	0	12728000	2194100	0	0	89960	38704	0	226770	48757	A0A140TAE0, Q62667	protein-985	Mvp	89961	89961	38705	38705	64333	64333	226771	226771	48758	48758	137764	137764
665	A0A8I6ACI5;A0A8I5ZWX2;A0A8I6AE43;A0A8I6A8N1;A0A8I5ZN42;M0R9T2	59;59;59;57;53;53		Erbb2ip	tr|A0A8I6ACI5|A0A8I6ACI5_RAT Erbb2-interacting protein OS=Rattus norvegicus OX=10116 GN=Erbin PE=4 SV=1;tr|A0A8I5ZWX2|A0A8I5ZWX2_RAT Erbb2-interacting protein OS=Rattus norvegicus OX=10116 GN=Erbin PE=4 SV=1;tr|A0A8I6AE43|A0A8I6AE43_RAT Erbb2-interacting p	6	3849700000	0	4261500	1310600000	678610000	15962000	1088600000	751700000	0	51970	9628300	5247500	59265	7671600	5627500	A0A8I6ACI5, A0A8I5ZWX2, A0A8I6AE43, A0A8I6A8N1, A0A8I5ZN42, M0R9T2	protein-46	Erbb2ip	9628301	185.263	5247501	100.97	7437901	143.116	7671601	129.444	5627501	94.9533	6649551	112.198
1448	G3V7I3	3		Atp13a1	tr|G3V7I3|G3V7I3_RAT ATPase 13A1 OS=Rattus norvegicus OX=10116 GN=Atp13a1 PE=1 SV=1	1	29097000	0	0	9059200	2161300	0	13536000	4340500	0	0	161770	38594	0	241710	77510	G3V7I3	protein-1103	Atp13a1	161771	161771	38595	38595	100183	100183	241711	241711	77511	77511	159611	159611
1689	Q5XI07;A0A8I6A5H9;A0A8I5ZVW3	31;21;19	Lipoma-preferred partner homolog	Lpp	sp|Q5XI07|LPP_RAT Lipoma-preferred partner homolog OS=Rattus norvegicus OX=10116 GN=Lpp PE=1 SV=1;tr|A0A8I6A5H9|A0A8I6A5H9_RAT Lipoma-preferred partner homolog OS=Rattus norvegicus OX=10116 GN=Lpp PE=4 SV=1;tr|A0A8I5ZVW3|A0A8I5ZVW3_RAT Lipoma-preferred par	3	7280100000	0	3307100	2513900000	1515300000	6203800	1886800000	1354600000	0	127190	51029000	28425000	238610	32411000	22227000	Q5XI07, A0A8I6A5H9, A0A8I5ZVW3	protein-49	Lpp	51029001	401.2	28425001	223.483	39727001	312.341	32411001	135.832	22227001	93.1516	27319001	114.492
84	A0A0G2JZH2;A0A0G2JVL8;A0A1W2Q6K1;F1LS86;A0A8I6A413	5;5;5;5;5		Iars	tr|A0A0G2JZH2|A0A0G2JZH2_RAT Isoleucine--tRNA ligase OS=Rattus norvegicus OX=10116 GN=LOC103690033 PE=1 SV=2;tr|A0A0G2JVL8|A0A0G2JVL8_RAT Isoleucine--tRNA ligase OS=Rattus norvegicus OX=10116 GN=Iars PE=1 SV=2;tr|A0A1W2Q6K1|A0A1W2Q6K1_RAT Isoleucyl-tRNA sy	5	44151000	0	0	8278700	5276900	0	21742000	8852900	0	0	142740	30394	0	262590	91503	A0A0G2JZH2, A0A0G2JVL8, A0A1W2Q6K1, F1LS86, A0A8I6A413	protein-926	Iars	142741	142741	30395	30395	86568	86568	262591	262591	91504	91504	177048	177048
1402	F1M866	34		Sorbs1	tr|F1M866|F1M866_RAT Sorbin and SH3 domain-containing protein 1 OS=Rattus norvegicus OX=10116 GN=Sorbs1 PE=1 SV=2	1	3019100000	0	11097000	780090000	554080000	21155000	970510000	682140000	0	191320	9974700	7508300	364750	13156000	9516300	F1M866	protein-73	Sorbs1	9974701	52.1359	7508301	39.2445	8741501	45.6902	13156001	36.0684	9516301	26.0899	11336151	31.0791
436	A0A8I5YBN9;A0A8I6AAK0;D4AAH9	2;2;2		Tbc1d23	tr|A0A8I5YBN9|A0A8I5YBN9_RAT TBC1 domain family, member 23 OS=Rattus norvegicus OX=10116 GN=Tbc1d23 PE=4 SV=1;tr|A0A8I6AAK0|A0A8I6AAK0_RAT TBC1 domain family, member 23 OS=Rattus norvegicus OX=10116 GN=Tbc1d23 PE=4 SV=1;tr|D4AAH9|D4AAH9_RAT TBC1 domain fam	3	24340000	0	0	9894100	2777400	0	9461500	2207200	0	0	341180	95772	0	326260	76110	A0A8I5YBN9, A0A8I6AAK0, D4AAH9	protein-1136	Tbc1d23	341181	341181	95773	95773	218477	218477	326261	326261	76111	76111	201186	201186
350	A0A0U1RRU7;A0A0U1RRX2;D4ACJ3;A0A0U1RRS5;A0A0U1RS03	5;5;5;5;3		Smg7	tr|A0A0U1RRU7|A0A0U1RRU7_RAT SMG7 nonsense mediated mRNA decay factor OS=Rattus norvegicus OX=10116 GN=Smg7 PE=1 SV=2;tr|A0A0U1RRX2|A0A0U1RRX2_RAT SMG7 nonsense mediated mRNA decay factor OS=Rattus norvegicus OX=10116 GN=Smg7 PE=1 SV=3;tr|D4ACJ3|D4ACJ3_RAT	5	66183000	0	0	24269000	12331000	0	21035000	8547100	0	0	259410	136980	0	222870	40058	A0A0U1RRU7, A0A0U1RRX2, D4ACJ3, A0A0U1RRS5, A0A0U1RS03	protein-687	Smg7	259411	259411	136981	136981	198196	198196	222871	222871	40059	40059	131465	131465
1275	D3ZU63;A0A8I6AGG1;A0A8I6AFY2	4;3;3		Stard13	tr|D3ZU63|D3ZU63_RAT StAR-related lipid transfer domain-containing 13 OS=Rattus norvegicus OX=10116 GN=Stard13 PE=1 SV=3;tr|A0A8I6AGG1|A0A8I6AGG1_RAT StAR-related lipid transfer domain-containing 13 OS=Rattus norvegicus OX=10116 GN=Stard13 PE=4 SV=1;tr|A0A	3	36433000	0	0	21551000	3439100	0	6757600	4685200	0	0	431020	68781	0	135150	93704	D3ZU63, A0A8I6AGG1, A0A8I6AFY2	protein-1035	Stard13	431021	431021	68782	68782	249902	249902	135151	135151	93705	93705	114428	114428
1050	Q68FW4;A0A8I6G3N6;A0A8I6A489	5;5;3	Syntaxin-18	Stx18	sp|Q68FW4|STX18_RAT Syntaxin-18 OS=Rattus norvegicus OX=10116 GN=Stx18 PE=2 SV=1;tr|A0A8I6G3N6|A0A8I6G3N6_RAT Syntaxin-18 OS=Rattus norvegicus OX=10116 GN=Stx18 PE=4 SV=1;tr|A0A8I6A489|A0A8I6A489_RAT Syntaxin 18, isoform CRA_c OS=Rattus norvegicus OX=10116	3	62324000	0	0	14833000	5239100	0	24565000	17687000	0	0	780680	80747	0	841590	760220	Q68FW4, A0A8I6G3N6, A0A8I6A489	protein-712	Stx18	780681	780681	80748	80748	430714	430714	841591	841591	760221	760221	800906	800906
596	A0A8I6A6B9;A0A8I5ZSA1;F1LM09;A0A8I6AKU3;A0A8I6AP58;A0A8I5ZZJ8;Q4VSI4	5;5;5;5;5;5;5	Ubiquitin carboxyl-terminal hydrolase;Ubiquitin carboxyl-terminal hydrolase 7	Usp7	tr|A0A8I6A6B9|A0A8I6A6B9_RAT Ubiquitin carboxyl-terminal hydrolase 7 OS=Rattus norvegicus OX=10116 GN=Usp7 PE=4 SV=1;tr|A0A8I5ZSA1|A0A8I5ZSA1_RAT Ubiquitin carboxyl-terminal hydrolase 7 OS=Rattus norvegicus OX=10116 GN=Usp7 PE=4 SV=1;tr|F1LM09|F1LM09_RAT U	7	62501000	0	0	39127000	5207600	0	5816200	12350000	0	0	504110	82660	0	92321	167080	A0A8I6A6B9, A0A8I5ZSA1, F1LM09, A0A8I6AKU3, A0A8I6AP58, A0A8I5ZZJ8, Q4VSI4	protein-838	Usp7	504111	504111	82661	82661	293386	293386	92322	92322	167081	167081	129702	129702
1645	Q4KM74;A0A8I6A6S7	11;4	Vesicle-trafficking protein SEC22b	Sec22b	sp|Q4KM74|SC22B_RAT Vesicle-trafficking protein SEC22b OS=Rattus norvegicus OX=10116 GN=Sec22b PE=1 SV=3	2	810550000	0	2468500	250040000	133130000	3086000	255180000	166650000	0	205700	16862000	10594000	257170	19657000	13248000	Q4KM74, A0A8I6A6S7	protein-276	Sec22b	16862001	81.9734	10594001	51.5019	13728001	66.7376	19657001	76.4355	13248001	51.5144	16452501	63.9749
998	A0A8I6APB3;D3ZWS0;A0A8I6ABB5;A0A8I6ANK4;A0A8I6GGE9	69;69;68;67;3		Scrib	tr|A0A8I6APB3|A0A8I6APB3_RAT Scribble planar cell polarity protein OS=Rattus norvegicus OX=10116 GN=Scrib PE=4 SV=1;tr|D3ZWS0|D3ZWS0_RAT Scribble planar cell polarity protein OS=Rattus norvegicus OX=10116 GN=Scrib PE=1 SV=2;tr|A0A8I6ABB5|A0A8I6ABB5_RAT Scr	5	13954000000	0	5876400	4564900000	2806300000	27815000	4124500000	2425100000	0	77321	39408000	25696000	307390	39310000	22547000	A0A8I6APB3, D3ZWS0, A0A8I6ABB5, A0A8I6ANK4, A0A8I6GGE9	protein-28	Scrib	39408001	509.661	25696001	332.325	32552001	420.993	39310001	127.883	22547001	73.3496	30928501	100.616
546	F1LXV3;A0A8I5ZV99;Q6V9V9;A0A8I5ZQ80;A0A8I6GBQ0;H9KVF3;A0A8I5ZTB6;B0LT89	2;2;2;2;2;1;1;1	Serine/threonine-protein kinase 24;Serine/threonine-protein kinase 24 35 kDa subunit;Serine/threonine-protein kinase 24 12 kDa subunit	Stk26;Stk25;Stk24	tr|F1LXV3|F1LXV3_RAT Protein kinase domain-containing protein OS=Rattus norvegicus OX=10116 GN=Stk26 PE=1 SV=3;tr|A0A8I5ZV99|A0A8I5ZV99_RAT Uncharacterized protein OS=Rattus norvegicus OX=10116 GN=Stk26 PE=4 SV=1;tr|Q6V9V9|Q6V9V9_RAT Serine/threonine kinas	8	26372000	0	0	16901000	2567200	0	4377600	2526000	0	0	768220	116690	0	198980	114820	F1LXV3, A0A8I5ZV99, Q6V9V9, A0A8I5ZQ80, A0A8I6GBQ0, H9KVF3, A0A8I5ZTB6, B0LT89	protein-1204	Stk26;Stk25;Stk24	768221	768221	116691	116691	442456	442456	198981	198981	114821	114821	156901	156901
1309	D4A2F2;F1LPM7;A0A8I6AFC2;E9PT71;Q6B4M5-3;Q6B4M5-2;Q6B4M5	6;1;1;1;1;1;1		Pard6b	tr|D4A2F2|D4A2F2_RAT Par-6 family cell polarity regulator beta OS=Rattus norvegicus OX=10116 GN=Pard6b PE=1 SV=2	7	91665000	0	0	66710000	6211100	0	10170000	8573400	0	0	2804400	292180	0	678010	571560	D4A2F2, F1LPM7, A0A8I6AFC2, E9PT71, Q6B4M5	protein-755	Pard6b	2804401	2804401	292181	292181	1548291	1548291	678011	678011	571561	571561	624786	624786
1497	P04906;A0A8I6A0V1;A0A8I6G5W8;D4A8S2;A0A0G2K4Q5	2;1;1;1;1	Glutathione S-transferase P	Gstp1	sp|P04906|GSTP1_RAT Glutathione S-transferase P OS=Rattus norvegicus OX=10116 GN=Gstp1 PE=1 SV=2	5	21248000	0	0	6748600	2068300	0	10666000	1765300	0	0	562380	172360	0	888830	147110	P04906, A0A8I6A0V1, A0A8I6G5W8, D4A8S2, A0A0G2K4Q5	protein-957	Gstp1	562381	562381	172361	172361	367371	367371	888831	888831	147111	147111	517971	517971
1298	D3ZZB2;A0A8I6ALA5;A0A8I6ADS4	6;5;5		Pex1	tr|D3ZZB2|D3ZZB2_RAT Peroxin-1 OS=Rattus norvegicus OX=10116 GN=Pex1 PE=1 SV=1;tr|A0A8I6ALA5|A0A8I6ALA5_RAT Peroxisomal biogenesis factor 1 OS=Rattus norvegicus OX=10116 GN=Pex1 PE=4 SV=1;tr|A0A8I6ADS4|A0A8I6ADS4_RAT Peroxisomal biogenesis factor 1 OS=Ratt	3	105420000	0	0	81057000	9900900	0	12254000	2208000	0	0	36087	123740	0	132290	35047	D3ZZB2, A0A8I6ALA5, A0A8I6ADS4	protein-868	Pex1	36088	36088	123741	123741	79914.5	79914.5	132291	132291	35048	35048	83669.5	83669.5
638	D3ZRE3;A0A8I5ZV66;P97633;A0A8I6GCP2;P97633-2	3;3;3;2;2	Casein kinase I isoform alpha	Csnk1a1	tr|D3ZRE3|D3ZRE3_RAT Casein kinase I isoform alpha OS=Rattus norvegicus OX=10116 GN=Csnk1a1 PE=1 SV=2;tr|A0A8I5ZV66|A0A8I5ZV66_RAT Casein kinase 1, alpha 1, isoform CRA_e OS=Rattus norvegicus OX=10116 GN=Csnk1a1 PE=4 SV=1;sp|P97633|KC1A_RAT Casein kinase I	5	67599000	0	0	35135000	11382000	0	18349000	2733700	0	0	1849200	599050	0	965720	143880	D3ZRE3, A0A8I5ZV66, P97633, A0A8I6GCP2	protein-1042	Csnk1a1	1849201	1849201	599051	599051	1224126	1224126	965721	965721	143881	143881	554801	554801
1334	D4AAU5;A0A0G2K0F4	7;5		Rassf8	tr|D4AAU5|D4AAU5_RAT Ras association domain family member 8 OS=Rattus norvegicus OX=10116 GN=Rassf8 PE=4 SV=2;tr|A0A0G2K0F4|A0A0G2K0F4_RAT Ras association domain family member 8 OS=Rattus norvegicus OX=10116 GN=Rassf8 PE=4 SV=1	2	155930000	0	0	45046000	11448000	0	53731000	45707000	0	0	537610	241870	0	92616	682500	D4AAU5, A0A0G2K0F4	protein-703	Rassf8	537611	537611	241871	241871	389741	389741	92617	92617	682501	682501	387559	387559
499	A0A8I5ZLU6	92			tr|A0A8I5ZLU6|A0A8I5ZLU6_RAT Afadin OS=Rattus norvegicus OX=10116 GN=Afdn PE=4 SV=1	1	16082000000	0	2738200	5717900000	2913500000	35231000	4312100000	3100700000	0	27658	35393000	17564000	184710	25723000	18076000	A0A8I5ZLU6	protein-18	Afdn	35393001	1279.62	17564001	635.019	26478501	957.32	25723001	139.261	18076001	97.861	21899501	118.561
1410	F1MAQ4;A0A8I6GJ45	9;8		Trappc10	tr|F1MAQ4|F1MAQ4_RAT Trafficking protein particle complex subunit 10 OS=Rattus norvegicus OX=10116 GN=Trappc10 PE=1 SV=1;tr|A0A8I6GJ45|A0A8I6GJ45_RAT Trafficking protein particle complex subunit 10 OS=Rattus norvegicus OX=10116 GN=Trappc10 PE=4 SV=1	2	68141000	0	0	33639000	11417000	0	18561000	4524200	0	0	160820	106170	0	242400	35645	F1MAQ4, A0A8I6GJ45	protein-693	Trappc10	160821	160821	106171	106171	133496	133496	242401	242401	35646	35646	139024	139024
1031	A0A8I6AV15;Q66HL0;P21588	2;2;2	5-nucleotidase	Nt5e	tr|A0A8I6AV15|A0A8I6AV15_RAT 5-nucleotidase OS=Rattus norvegicus OX=10116 GN=Nt5e PE=4 SV=1;tr|Q66HL0|Q66HL0_RAT 5-nucleotidase OS=Rattus norvegicus OX=10116 GN=Nt5e PE=1 SV=2;sp|P21588|5NTD_RAT 5-nucleotidase OS=Rattus norvegicus OX=10116 GN=Nt5e PE=1	3	30801000	0	0	16037000	2181300	0	8678900	3903600	0	0	593960	80790	0	321440	144580	A0A8I6AV15, Q66HL0, P21588	protein-1074	Nt5e	593961	593961	80791	80791	337376	337376	321441	321441	144581	144581	233011	233011
833	A0A8I6A9J3;A0A8I6G3Z5;A0A0H2UHV2;Q5EB59	6;5;5;5	Mediator of RNA polymerase II transcription subunit 23	Med23	tr|A0A8I6A9J3|A0A8I6A9J3_RAT Mediator of RNA polymerase II transcription subunit 23 OS=Rattus norvegicus OX=10116 GN=Med23 PE=4 SV=1;tr|A0A8I6G3Z5|A0A8I6G3Z5_RAT Mediator of RNA polymerase II transcription subunit 23 OS=Rattus norvegicus OX=10116 GN=Med23	4	62576000	0	0	34744000	9202200	0	14877000	3752800	0	0	482560	97646	0	171730	52123	A0A8I6A9J3, A0A8I6G3Z5, A0A0H2UHV2, Q5EB59	protein-732	Med23	482561	482561	97647	97647	290104	290104	171731	171731	52124	52124	111928	111928
503	Q6IRJ7;A0A8I6A9P3;F7F6D1;A0A8I5ZM12;A0A8I6AH11;A0A8I6G4Q5;A0A8I5ZY79	13;13;13;13;11;1;1	Annexin	Anxa7	tr|Q6IRJ7|Q6IRJ7_RAT Annexin OS=Rattus norvegicus OX=10116 GN=Anxa7 PE=1 SV=1;tr|A0A8I6A9P3|A0A8I6A9P3_RAT Annexin A7 OS=Rattus norvegicus OX=10116 GN=Anxa7 PE=4 SV=1;tr|F7F6D1|F7F6D1_RAT Annexin A7 OS=Rattus norvegicus OX=10116 GN=Anxa7 PE=4 SV=1;tr|A0A8I	7	547680000	0	0	159190000	101180000	3206500	136970000	147140000	0	0	7115500	4154300	152690	6016100	6247200	Q6IRJ7, A0A8I6A9P3, F7F6D1, A0A8I5ZM12, A0A8I6AH11, A0A8I6G4Q5, A0A8I5ZY79	protein-283	Anxa7	7115501	7115501	4154301	4154301	5634901	5634901	6016101	39.4005	6247201	40.914	6131651	40.1573
1491	O70511-7;O70511-6	2;2	Ankyrin-3	Ank3	sp|O70511-7|ANK3_RAT Isoform 7 of Ankyrin-3 OS=Rattus norvegicus OX=10116 GN=Ank3;sp|O70511-6|ANK3_RAT Isoform 6 of Ankyrin-3 OS=Rattus norvegicus OX=10116 GN=Ank3	2	39342000	0	0	12661000	8060400	0	12593000	6026900	0	0	263770	33840	0	103620	125560	O70511	protein-1007	Ank3	263771	263771	33841	33841	148806	148806	103621	103621	125561	125561	114591	114591
321	A0A0G2QC04;F1LPK7;A0A8I6AGS0;Q5XI38;A0A8I6G984;A0A0G2K014;Q63598	7;1;1;1;1;1;1			tr|A0A0G2QC04|A0A0G2QC04_RAT Plastin 1 OS=Rattus norvegicus OX=10116 GN=Pls1 PE=1 SV=1	7	104260000	0	0	43383000	18138000	0	28044000	14692000	0	0	500370	79535	0	116300	397090	A0A0G2QC04, F1LPK7, A0A8I6AGS0, Q5XI38, A0A8I6G984, A0A0G2K014, Q63598	protein-676	Pls1;Pls3;Lcp1	500371	500371	79536	79536	289954	289954	116301	116301	397091	397091	256696	256696
1005	A0A8I6AQ92;G3V826;P50137	15;15;14	Transketolase	Tkt	tr|A0A8I6AQ92|A0A8I6AQ92_RAT Transketolase OS=Rattus norvegicus OX=10116 GN=Tkt PE=4 SV=1;tr|G3V826|G3V826_RAT Transketolase OS=Rattus norvegicus OX=10116 GN=Tkt PE=1 SV=2;sp|P50137|TKT_RAT Transketolase OS=Rattus norvegicus OX=10116 GN=Tkt PE=1 SV=1	3	579150000	0	2242600	211530000	129760000	2316600	128750000	104560000	0	80094	3071600	2060700	82736	1864400	2304400	A0A8I6AQ92, G3V826, P50137	protein-261	Tkt	3071601	38.3495	2060701	25.7282	2566151	32.0388	1864401	22.5341	2304401	27.8521	2084401	25.1931
1353	E9PT66	5		Sf3b3	tr|E9PT66|E9PT66_RAT Splicing factor 3b, subunit 3 OS=Rattus norvegicus OX=10116 GN=Sf3b3 PE=1 SV=2	1	24061000	0	0	9558500	1251000	0	4823100	8428800	0	0	183820	24058	0	92752	162090	E9PT66	protein-974	Sf3b3	183821	183821	24059	24059	103940	103940	92753	92753	162091	162091	127422	127422
1615	Q07936;A0A8I6A0U3;A0A8I6ANV9;Q07936-2;A0A8I5ZPN9;A0A8I6G714	23;22;22;22;7;3	Annexin A2	Anxa2	sp|Q07936|ANXA2_RAT Annexin A2 OS=Rattus norvegicus OX=10116 GN=Anxa2 PE=1 SV=2;tr|A0A8I6A0U3|A0A8I6A0U3_RAT Annexin A2 OS=Rattus norvegicus OX=10116 GN=Anxa2 PE=4 SV=1;tr|A0A8I6ANV9|A0A8I6ANV9_RAT Annexin A2 OS=Rattus norvegicus OX=10116 GN=Anxa2 PE=4 SV=	6	5050400000	34848000	30501000	1508900000	1075100000	33325000	1409300000	958450000	1515100	1326100	51528000	36919000	1368900	53553000	35461000	Q07936, A0A8I6A0U3, A0A8I6ANV9, A0A8I5ZPN9, A0A8I6G714	protein-98	Anxa2	34.0096	38.8568	24.3674	27.8403	29.1885	33.3485	35.3462	39.1212	23.405	25.9047	29.3756	32.5129
1126	A0MZ67;A0A8I6AFL7;D4A6P3;A0A0G2K9C4;A0MZ67-2	44;41;39;39;32	Shootin-1	RGD1311558	sp|A0MZ67|SHOT1_RAT Shootin-1 OS=Rattus norvegicus OX=10116 GN=Shtn1 PE=1 SV=1;tr|A0A8I6AFL7|A0A8I6AFL7_RAT Shootin-1 OS=Rattus norvegicus OX=10116 GN=Shtn1 PE=4 SV=1;tr|D4A6P3|D4A6P3_RAT Shootin-1 OS=Rattus norvegicus OX=10116 GN=Shtn1 PE=1 SV=4;tr|A0A0G2	5	19655000000	0	146270000	6676800000	4016500000	91926000	5381200000	3342100000	0	2643600	104540000	66947000	1558700	93741000	59098000	A0MZ67, A0A8I6AFL7, D4A6P3, A0A0G2K9C4	protein-35	RGD1311558	104540001	39.5445	66947001	25.3242	85743501	32.4344	93741001	60.1405	59098001	37.9149	76419501	49.0277
1704	Q62920;A0A8I6GKL2;Q62920-2;A0A8I6ARU2;A0A8I6G7D0;A0A8I6ADM7;A0A8I6GJC1;A0A8I6GJY3;A0A8I6B1G1	8;7;7;6;6;6;4;3;3	PDZ and LIM domain protein 5	Pdlim5	sp|Q62920|PDLI5_RAT PDZ and LIM domain protein 5 OS=Rattus norvegicus OX=10116 GN=Pdlim5 PE=1 SV=2;tr|A0A8I6GKL2|A0A8I6GKL2_RAT PDZ and LIM domain protein 5 OS=Rattus norvegicus OX=10116 GN=Pdlim5 PE=4 SV=1;sp|Q62920-2|PDLI5_RAT Isoform 2 of PDZ and LIM do	9	184950000	0	0	58864000	42591000	0	56834000	26662000	0	0	390170	32531	0	1460300	671320	Q62920, A0A8I6GKL2, A0A8I6ARU2, A0A8I6G7D0, A0A8I6ADM7, A0A8I6GJC1, A0A8I6GJY3, A0A8I6B1G1	protein-604	Pdlim5	390171	390171	32532	32532	211352	211352	1460301	1460301	671321	671321	1065811	1065811
381	A0A8I5ZPE7;A0A8I5Y0Y5;F1LQS6;P22985	4;4;4;4	Xanthine dehydrogenase/oxidase;Xanthine dehydrogenase;Xanthine oxidase	Xdh	tr|A0A8I5ZPE7|A0A8I5ZPE7_RAT Xanthine dehydrogenase/oxidase OS=Rattus norvegicus OX=10116 GN=Xdh PE=4 SV=1;tr|A0A8I5Y0Y5|A0A8I5Y0Y5_RAT Xanthine dehydrogenase/oxidase OS=Rattus norvegicus OX=10116 GN=Xdh PE=4 SV=1;tr|F1LQS6|F1LQS6_RAT Xanthine dehydrogenas	4	41585000	0	0	16688000	6246300	0	16316000	2334500	0	0	347670	130130	0	339910	48636	A0A8I5ZPE7, A0A8I5Y0Y5, F1LQS6, P22985	protein-809	Xdh	347671	347671	130131	130131	238901	238901	339911	339911	48637	48637	194274	194274
328	A0A8I6ABC3;A0A8I6AFE1;A0A0H2UHB7;Q9JI66-2;Q9JI66;Q9JI66-3	3;3;3;3;3;3	Electrogenic sodium bicarbonate cotransporter 1	Slc4a4	tr|A0A8I6ABC3|A0A8I6ABC3_RAT Electrogenic sodium bicarbonate cotransporter 1 OS=Rattus norvegicus OX=10116 GN=Slc4a4 PE=4 SV=1;tr|A0A8I6AFE1|A0A8I6AFE1_RAT Electrogenic sodium bicarbonate cotransporter 1 OS=Rattus norvegicus OX=10116 GN=Slc4a4 PE=4 SV=1;tr	6	30852000	0	0	19513000	3323800	0	6108900	1906400	0	0	475920	81068	0	149000	46498	A0A8I6ABC3, A0A8I6AFE1, A0A0H2UHB7, Q9JI66	protein-1054	Slc4a4	475921	475921	81069	81069	278495	278495	149001	149001	46499	46499	97750	97750
1157	B5DF55	2		Stam	tr|B5DF55|B5DF55_RAT RCG55706 OS=Rattus norvegicus OX=10116 GN=Stam PE=1 SV=1	1	90243000	0	0	51050000	3586500	0	17483000	18123000	0	0	2552500	179320	0	874170	906160	B5DF55	protein-1080	Stam	2552501	2552501	179321	179321	1365911	1365911	874171	874171	906161	906161	890166	890166
1713	Q641Z6;A0A0G2JTH6;Q8R491;Q4V8H8	15;7;7;1	EH domain-containing protein 1	Ehd1	sp|Q641Z6|EHD1_RAT EH domain-containing protein 1 OS=Rattus norvegicus OX=10116 GN=Ehd1 PE=1 SV=1	4	600230000	6754600	0	165430000	134960000	13579000	160750000	118760000	232920	0	2811000	2913400	301560	3450600	2714400	Q641Z6, A0A0G2JTH6, Q8R491, Q4V8H8	protein-238	Ehd1	12.0685	2811001	12.5081	2913401	12.2883	2862201	14.8145	11.4425	11.6537	9.00117	13.2341	10.2218
323	A0A8I6ACP1;A0A140TAB5;A0A0H2UH90;Q75WE7	7;7;7;7	von Willebrand factor A domain-containing protein 5A	Vwa5a	tr|A0A8I6ACP1|A0A8I6ACP1_RAT von Willebrand factor A domain-containing protein 5A OS=Rattus norvegicus OX=10116 GN=Vwa5a PE=4 SV=1;tr|A0A140TAB5|A0A140TAB5_RAT von Willebrand factor A domain-containing protein 5A OS=Rattus norvegicus OX=10116 GN=Vwa5a PE=4	4	96399000	0	0	34962000	11802000	0	41306000	8329800	0	0	852720	287850	0	840040	92660	A0A8I6ACP1, A0A140TAB5, A0A0H2UH90, Q75WE7	protein-706	Vwa5a	852721	852721	287851	287851	570286	570286	840041	840041	92661	92661	466351	466351
810	A0A8I6A729;D3ZE49	6;6		Trappc12	tr|A0A8I6A729|A0A8I6A729_RAT Trafficking protein particle complex subunit 12 OS=Rattus norvegicus OX=10116 GN=Trappc12 PE=4 SV=1;tr|D3ZE49|D3ZE49_RAT Trafficking protein particle complex subunit 12 OS=Rattus norvegicus OX=10116 GN=Trappc12 PE=1 SV=1	2	60541000	0	0	20844000	17672000	0	17488000	4538000	0	0	498610	333080	0	444830	44843	A0A8I6A729, D3ZE49	protein-681	Trappc12	498611	498611	333081	333081	415846	415846	444831	444831	44844	44844	244838	244838
1604	P84903;A0A1B0GWQ1;A0A0G2K5C8	31;30;21	Stromal interaction molecule 1	Stim1	sp|P84903|STIM1_RAT Stromal interaction molecule 1 OS=Rattus norvegicus OX=10116 GN=Stim1 PE=1 SV=1;tr|A0A1B0GWQ1|A0A1B0GWQ1_RAT Stromal interaction molecule 1 OS=Rattus norvegicus OX=10116 GN=Stim1 PE=1 SV=2;tr|A0A0G2K5C8|A0A0G2K5C8_RAT Stromal interactio	3	15175000000	0	35288000	4302000000	2391700000	126720000	4664500000	3654300000	0	475380	68111000	38086000	1773900	74987000	57673000	P84903, A0A1B0GWQ1, A0A0G2K5C8	protein-47	Stim1	68111001	143.277	38086001	80.1168	53098501	111.697	74987001	42.2724	57673001	32.512	66330001	37.3922
1388	F1LYQ8;A0A8I5ZQU0	21;17	FERM, RhoGEF and pleckstrin domain-containing protein 1	Farp1	sp|F1LYQ8|FARP1_RAT FERM, ARHGEF and pleckstrin domain-containing protein 1 OS=Rattus norvegicus OX=10116 GN=Farp1 PE=1 SV=2;tr|A0A8I5ZQU0|A0A8I5ZQU0_RAT FERM, ARHGEF and pleckstrin domain-containing protein 1 OS=Rattus norvegicus OX=10116 GN=Farp1 PE=4 SV	2	644950000	0	0	226760000	180500000	1305900	161220000	75151000	0	0	3714200	3085400	24183	2704700	1275700	F1LYQ8, A0A8I5ZQU0	protein-286	Farp1	3714201	3714201	3085401	3085401	3399801	3399801	2704701	111.838	1275701	52.7498	1990201	82.2941
183	A0A0G2K888;A0A0G2K166;A0A0G2K416;O54921;A0A0G2K1K8;F1LMB9	8;8;8;8;7;7	Exocyst complex component 2	Exoc2	tr|A0A0G2K888|A0A0G2K888_RAT Exocyst complex component 2 OS=Rattus norvegicus OX=10116 GN=Exoc2 PE=1 SV=2;tr|A0A0G2K166|A0A0G2K166_RAT Exocyst complex component 2 OS=Rattus norvegicus OX=10116 GN=Exoc2 PE=1 SV=1;tr|A0A0G2K416|A0A0G2K416_RAT Exocyst complex	6	91066000	0	0	34540000	19083000	599420	16740000	20104000	0	0	602980	374170	11753	328230	394200	A0A0G2K888, A0A0G2K166, A0A0G2K416, O54921, A0A0G2K1K8, F1LMB9	protein-603	Exoc2	602981	602981	374171	374171	488576	488576	328231	27.925	394201	33.5376	361216	30.7313
859	A0A8I6ABN7;A0A8I6B641;F1LSG0;O08816;A0A8I6AE95	6;6;6;6;1	Neural Wiskott-Aldrich syndrome protein	Wasl	tr|A0A8I6ABN7|A0A8I6ABN7_RAT Neural Wiskott-Aldrich syndrome protein OS=Rattus norvegicus OX=10116 GN=Wasl PE=4 SV=1;tr|A0A8I6B641|A0A8I6B641_RAT Neural Wiskott-Aldrich syndrome protein OS=Rattus norvegicus OX=10116 GN=Wasl PE=4 SV=1;tr|F1LSG0|F1LSG0_RAT N	5	58527000	0	0	45886000	5734700	0	2165400	4741500	0	0	1307200	114450	0	94148	108710	A0A8I6ABN7, A0A8I6B641, F1LSG0, O08816, A0A8I6AE95	protein-830	Wasl	1307201	1307201	114451	114451	710826	710826	94149	94149	108711	108711	101430	101430
1354	E9PT90;A0A8I5ZM62	5;4		Spg20	tr|E9PT90|E9PT90_RAT Spartin OS=Rattus norvegicus OX=10116 GN=Spart PE=1 SV=4;tr|A0A8I5ZM62|A0A8I5ZM62_RAT Spartin OS=Rattus norvegicus OX=10116 GN=Spart PE=4 SV=1	2	100740000	0	0	33636000	28141000	0	21153000	17811000	0	0	961040	128380	0	604370	104720	E9PT90, A0A8I5ZM62	protein-798	Spg20	961041	961041	128381	128381	544711	544711	604371	604371	104721	104721	354546	354546
1485	O35413	2	Sorbin and SH3 domain-containing protein 2	Sorbs2	sp|O35413|SRBS2_RAT Sorbin and SH3 domain-containing protein 2 OS=Rattus norvegicus OX=10116 GN=Sorbs2 PE=1 SV=2	1	739030000	0	0	238750000	113200000	0	215310000	171780000	0	0	87294	783230	0	92992	385200	O35413	protein-822	Sorbs2	87295	87295	783231	783231	435263	435263	92993	92993	385201	385201	239097	239097
184	A0A0G2K185;A0A0H2UHL5;P85970;A0A0G2K905;A0A0G2K9A2;A0A0G2K2J1	5;5;5;4;4;1	Actin-related protein 2/3 complex subunit 2	Arpc2	tr|A0A0G2K185|A0A0G2K185_RAT Actin-related protein 2/3 complex subunit 2 OS=Rattus norvegicus OX=10116 GN=Arpc2 PE=4 SV=1;tr|A0A0H2UHL5|A0A0H2UHL5_RAT Actin related protein 2/3 complex, subunit 2 (Predicted), isoform CRA_a OS=Rattus norvegicus OX=10116 GN=	6	126880000	0	0	66539000	17332000	0	22034000	20976000	0	0	3196800	151540	0	1101700	1048800	A0A0G2K185, A0A0H2UHL5, P85970, A0A0G2K905, A0A0G2K9A2, A0A0G2K2J1	protein-761	Arpc2	3196801	3196801	151541	151541	1674171	1674171	1101701	1101701	1048801	1048801	1075251	1075251
1225	D3ZKH2;D3ZCG3;Q3KR70	36;36;3		Mon2	tr|D3ZKH2|D3ZKH2_RAT Protein MON2 homolog OS=Rattus norvegicus OX=10116 GN=Mon2 PE=1 SV=4;tr|D3ZCG3|D3ZCG3_RAT Protein MON2 homolog OS=Rattus norvegicus OX=10116 GN=Mon2 PE=1 SV=4	3	1513700000	0	0	710050000	414000000	1743200	251510000	136410000	0	0	5372300	3069800	21521	1756000	1001400	D3ZKH2, D3ZCG3, Q3KR70	protein-130	Mon2	5372301	5372301	3069801	3069801	4221051	4221051	1756001	81.591	1001401	46.5292	1378701	64.0601
1111	D4ABM3;A0A8I6GM04;A0A8I5Y0A6;A0A8I6B158;A0A8I6GF29;A0A0G2K988	17;17;15;1;1;1		Daam1	tr|D4ABM3|D4ABM3_RAT Dishevelled associated activator of morphogenesis 1 (Predicted) OS=Rattus norvegicus OX=10116 GN=Daam1 PE=1 SV=1;tr|A0A8I6GM04|A0A8I6GM04_RAT Dishevelled-associated activator of morphogenesis 1 OS=Rattus norvegicus OX=10116 GN=Daam1 PE	6	174580000	0	0	93148000	32878000	0	42826000	5726600	0	0	1176800	369930	0	662740	59914	D4ABM3, A0A8I6GM04, A0A8I5Y0A6, A0A8I6B158, A0A8I6GF29, A0A0G2K988	protein-357	Daam1	1176801	1176801	369931	369931	773366	773366	662741	662741	59915	59915	361328	361328
282	A0A0G2K8R4;Q3KRF2;Q9Z1A6;A0A8I6AEL3;Q6P513	30;30;28;27;14	Vigilin	Hdlbp	tr|A0A0G2K8R4|A0A0G2K8R4_RAT Vigilin OS=Rattus norvegicus OX=10116 GN=Hdlbp PE=1 SV=1;tr|Q3KRF2|Q3KRF2_RAT High density lipoprotein binding protein (Vigilin) OS=Rattus norvegicus OX=10116 GN=Hdlbp PE=1 SV=1;sp|Q9Z1A6|VIGLN_RAT Vigilin OS=Rattus norvegicus	5	1015600000	1777400	4957600	403530000	204370000	2698300	252150000	146170000	27772	42710	4226700	2187500	42161	2353900	1561200	A0A0G2K8R4, Q3KRF2, Q9Z1A6, A0A8I6AEL3, Q6P513	protein-151	Hdlbp	152.187	98.9605	78.7636	51.2163	115.475	75.0884	84.755	55.8299	56.2129	37.0286	70.484	46.4293
880	P11505-4;A0A8I6AD42;P11505-1;P11505;P11505-6;P11505-2;P11505-5;Q64542-3;Q64542-2;A0A8I6AQE5;Q64542-4;Q64542;Q64568-6;Q64568-4;A0A0G2K9Q6;P11506-6;Q64568-7;P11506;P11506-7;A0A8I6AF36;Q64568-8;A0A8I6AKH9;Q64568-12;P11506-1;Q64568-2;P11506-8;Q64568-11;Q64568-10;Q64568-3;Q64568-9;A0A8I5ZTE0;P11506-14;Q64568-5;Q64568	8;8;8;8;8;7;7;2;2;2;2;2;1;1;1;1;1;1;1;1;1;1;1;1;1;1;1;1;1;1;1;1;1;1	Plasma membrane calcium-transporting ATPase 1	Atp2b1	sp|P11505-4|AT2B1_RAT Isoform C of Plasma membrane calcium-transporting ATPase 1 OS=Rattus norvegicus OX=10116 GN=Atp2b1;tr|A0A8I6AD42|A0A8I6AD42_RAT Plasma membrane calcium-transporting ATPase 1 OS=Rattus norvegicus OX=10116 GN=Atp2b1 PE=4 SV=1;sp|P11505-	34	134580000	0	0	48625000	15669000	0	39214000	31068000	0	0	688450	37173	0	474080	442250	P11505, A0A8I6AD42, Q64542, A0A8I6AQE5, Q64568, A0A0G2K9Q6, P11506, A0A8I6AF36, A0A8I6AKH9, A0A8I5ZTE0	protein-498	Atp2b1	688451	688451	37174	37174	362812	362812	474081	474081	442251	442251	458166	458166
60	A0A0G2JUJ5;A0A8I6APX6;O70511-2;A0A0G2K1Q7	64;64;62;61	Ankyrin-3	Ank3	tr|A0A0G2JUJ5|A0A0G2JUJ5_RAT Ankyrin 3, epithelial, isoform CRA_e OS=Rattus norvegicus OX=10116 GN=Ank3 PE=1 SV=2;tr|A0A8I6APX6|A0A8I6APX6_RAT Ankyrin 3, epithelial, isoform CRA_c OS=Rattus norvegicus OX=10116 GN=Ank3 PE=4 SV=1;sp|O70511-2|ANK3_RAT Isoform	4	6501300000	0	15409000	2264700000	1307400000	22247000	1738100000	1153400000	0	155370	15516000	8106500	247190	11471000	7915400	A0A0G2JUJ5, A0A8I6APX6, O70511, A0A0G2K1Q7	protein-36	Ank3	15516001	99.8642	8106501	52.1751	11811251	76.0197	11471001	46.4054	7915401	32.0214	9693201	39.2134
1557	P52631;A0A8I6GJJ3	26;25	Signal transducer and activator of transcription 3	Stat3	sp|P52631|STAT3_RAT Signal transducer and activator of transcription 3 OS=Rattus norvegicus OX=10116 GN=Stat3 PE=1 SV=1;tr|A0A8I6GJJ3|A0A8I6GJJ3_RAT Signal transducer and activator of transcription 3 OS=Rattus norvegicus OX=10116 GN=Stat3 PE=4 SV=1	2	1784200000	2518000	2664200	641660000	308150000	9273400	521910000	298000000	64564	68313	10304000	5933800	148780	8958500	4920600	P52631, A0A8I6GJJ3	protein-135	Stat3	159.591	150.833	91.9043	86.8607	125.748	118.847	138.752	60.2127	76.2116	33.0728	107.482	46.6427
1572	P62138;A0A0G2JYS8;A0A8I5ZJ60;A0A8I6ACH2;A0A8I5ZX24;A0A8I5ZSW1;A0A0G2JVK2;P63088;P63088-2	16;14;11;11;11;11;11;11;11	Serine/threonine-protein phosphatase PP1-alpha catalytic subunit;Serine/threonine-protein phosphatase PP1-gamma catalytic subunit	Ppp1ca;Ppp1cc	sp|P62138|PP1A_RAT Serine/threonine-protein phosphatase PP1-alpha catalytic subunit OS=Rattus norvegicus OX=10116 GN=Ppp1ca PE=1 SV=1;tr|A0A0G2JYS8|A0A0G2JYS8_RAT Serine/threonine-protein phosphatase OS=Rattus norvegicus OX=10116 GN=Ppp1ca PE=1 SV=1;tr|A0A	9	607330000	6917000	10221000	167700000	130110000	32627000	143500000	116250000	384280	567850	4823900	5065900	720430	4812400	3933300	P62138, A0A0G2JYS8, A0A8I5ZJ60, A0A8I6ACH2, A0A8I5ZX24, A0A8I5ZSW1, A0A0G2JVK2, P63088	protein-208	Ppp1ca;Ppp1cc	12.5531	8.49501	13.1828	8.92118	12.8679	8.7081	12.5231	6.67989	10.2355	5.45965	11.3793	6.06977
930	A0A8I6AGT9;Q6AYU2;A0A8I6APK5;A0A8I5ZZC0;A0A8I6AP00;Q4V8F6;A0A0G2KBC5;F7F4P9;A0A8I5ZWT0;A0A8I5Y113;A0A8I5Y0N5	7;7;6;5;5;5;5;1;1;1;1		Pcbp2	tr|A0A8I6AGT9|A0A8I6AGT9_RAT Poly(rC)-binding protein 2 OS=Rattus norvegicus OX=10116 GN=Pcbp2 PE=4 SV=1;tr|Q6AYU2|Q6AYU2_RAT Pcbp2 protein OS=Rattus norvegicus OX=10116 GN=Pcbp2 PE=2 SV=1;tr|A0A8I6APK5|A0A8I6APK5_RAT Poly(rC)-binding protein 2 OS=Rattus n	11	331790000	10002000	4390900	61300000	56946000	16355000	97001000	85792000	625130	274430	2943800	3224800	1022200	5294800	5048600	A0A8I6AGT9, Q6AYU2, A0A8I6APK5, A0A8I5ZZC0, A0A8I6AP00, Q4V8F6, A0A0G2KBC5, F7F4P9, A0A8I5ZWT0, A0A8I5Y113, A0A8I5Y0N5	protein-533	Pcbp2	4.70909	10.7269	5.1586	11.7509	4.93385	11.2389	8.46991	5.1798	8.07607	4.93895	8.27299	5.05938
397	A0A8I5Y5B0;P06685;A0A8I6GJ01;A0A8I6AF91;P06686;A0A8I5ZQ22;P06687;A0A8I5ZYI7;F1LRK1;Q64541;P09626;G3V8S4;P54708-2;P54708	24;24;9;9;9;8;8;3;3;3;3;2;2;2	Sodium/potassium-transporting ATPase subunit alpha-1	Atp1a1	tr|A0A8I5Y5B0|A0A8I5Y5B0_RAT Sodium/potassium-transporting ATPase subunit alpha-1 OS=Rattus norvegicus OX=10116 GN=Atp1a1 PE=4 SV=1;sp|P06685|AT1A1_RAT Sodium/potassium-transporting ATPase subunit alpha-1 OS=Rattus norvegicus OX=10116 GN=Atp1a1 PE=1 SV=1	14	945110000	11868000	0	273880000	203230000	11337000	268150000	176640000	252510	0	4875200	3587200	241210	4637800	2898500	A0A8I5Y5B0, P06685, A0A8I6GJ01, A0A8I6AF91, P06686, A0A8I5ZQ22, P06687, A0A8I5ZYI7, F1LRK1, Q64541, P09626, G3V8S4, P54708	protein-180	Atp1a1	19.3069	4875201	14.2061	3587201	16.7565	4231201	18.3667	19.2272	11.4787	12.0165	14.9227	15.6218
1345	D4ACB8;A0A8I6AAR4;A0A8I5ZU19	27;23;23		Cct8	tr|D4ACB8|D4ACB8_RAT T-complex protein 1 subunit theta OS=Rattus norvegicus OX=10116 GN=Cct8 PE=1 SV=1;tr|A0A8I6AAR4|A0A8I6AAR4_RAT Chaperonin-containing TCP1 subunit 8 OS=Rattus norvegicus OX=10116 GN=Cct8 PE=4 SV=1;tr|A0A8I5ZU19|A0A8I5ZU19_RAT Chaperonin	3	2694300000	7063600	17029000	1056200000	634740000	21809000	606350000	351150000	196210	473020	23198000	16107000	605800	14258000	8288600	D4ACB8, A0A8I6AAR4, A0A8I5ZU19	protein-95	Cct8	118.23	49.0422	82.0902	34.0513	100.16	41.5468	72.6667	23.5358	42.2433	13.6821	57.455	18.6089
816	A0A8I6A7I8;Q91Y81;A0A8I5ZS15;A0A8I6GF37	15;15;14;11	Septin-2	Septin2	tr|A0A8I6A7I8|A0A8I6A7I8_RAT Septin-2 OS=Rattus norvegicus OX=10116 GN=Septin2 PE=4 SV=1;sp|Q91Y81|SEPT2_RAT Septin-2 OS=Rattus norvegicus OX=10116 GN=Septin2 PE=1 SV=1;tr|A0A8I5ZS15|A0A8I5ZS15_RAT Septin-2 OS=Rattus norvegicus OX=10116 GN=Septin2 PE=4 SV=	4	1353800000	0	6202100	520150000	266560000	4319200	335210000	221360000	0	184980	16105000	7144700	196330	10476000	6552100	A0A8I6A7I8, Q91Y81, A0A8I5ZS15, A0A8I6GF37	protein-210	Septin2	16105001	87.063	7144701	38.624	11624851	62.8435	10476001	53.3589	6552101	33.3727	8514051	43.3658
1125	A0JN02;A0A0G2JVC7;E9PST0;A0A096MJN4;A0A096MJW0;A0A096MJT3;A0A8I6AD62;Q5EB96	7;6;6;6;6;6;1;1		4-Sep	tr|A0JN02|A0JN02_RAT Sept4 protein OS=Rattus norvegicus OX=10116 GN=Sept4 PE=1 SV=1;tr|A0A0G2JVC7|A0A0G2JVC7_RAT Septin-4 OS=Rattus norvegicus OX=10116 GN=Sept4 PE=1 SV=2;tr|E9PST0|E9PST0_RAT Septin OS=Rattus norvegicus OX=10116 GN=Sept4 PE=1 SV=3;sp|A0A09	8	338050000	0	0	180720000	50814000	0	80868000	25643000	0	0	2483300	1001900	0	3516000	104640	A0JN02, A0A0G2JVC7, E9PST0, A0A096MJN4, A0A096MJW0, A0A096MJT3, A0A8I6AD62, Q5EB96	protein-590	4-Sep	2483301	2483301	1001901	1001901	1742601	1742601	3516001	3516001	104641	104641	1810321	1810321
426	A0A8I5ZR03;A0A8I6AUL6;A0A8I5Y9L5;B2GV87-3;B2GV87-2;B2GV87;A0A0G2JVR0;A0A8J8YBN3;Q03348	4;4;4;4;4;4;1;1;1	Receptor-type tyrosine-protein phosphatase epsilon	Ptpre	tr|A0A8I5ZR03|A0A8I5ZR03_RAT Receptor-type tyrosine-protein phosphatase epsilon OS=Rattus norvegicus OX=10116 GN=Ptpre PE=4 SV=1;tr|A0A8I6AUL6|A0A8I6AUL6_RAT Receptor-type tyrosine-protein phosphatase epsilon OS=Rattus norvegicus OX=10116 GN=Ptpre PE=4 SV=	9	50947000	0	0	9873700	3288100	0	36235000	1550200	0	0	299200	99640	0	1098000	46977	A0A8I5ZR03, A0A8I6AUL6, A0A8I5Y9L5, B2GV87, A0A0G2JVR0, A0A8J8YBN3, Q03348	protein-988	Ptpre	299201	299201	99641	99641	199421	199421	1098001	1098001	46978	46978	572490	572490
1033	A0A8I6AVE1;O35547-2;O35547	13;13;13	Long-chain-fatty-acid--CoA ligase 4	Acsl4	tr|A0A8I6AVE1|A0A8I6AVE1_RAT Long-chain-fatty-acid--CoA ligase 4 OS=Rattus norvegicus OX=10116 GN=Acsl4 PE=4 SV=1;sp|O35547-2|ACSL4_RAT Isoform Short of Long-chain-fatty-acid--CoA ligase 4 OS=Rattus norvegicus OX=10116 GN=Acsl4;sp|O35547|ACSL4_RAT Long-cha	3	242840000	5129900	0	53680000	38233000	2339400	94109000	49348000	131540	0	977790	627670	59985	1295800	788970	A0A8I6AVE1, O35547	protein-375	Acsl4	7.43336	977791	4.77168	627671	6.10252	802731	9.85093	21.6017	5.99791	13.1526	7.92442	17.3772
982	F7FF45;A0A8I6AMK5;F1LW91	17;17;17		Numa1	tr|F7FF45|F7FF45_RAT Nuclear mitotic apparatus protein 1 OS=Rattus norvegicus OX=10116 GN=Numa1 PE=1 SV=3;tr|A0A8I6AMK5|A0A8I6AMK5_RAT Nuclear mitotic apparatus protein 1 OS=Rattus norvegicus OX=10116 GN=Numa1 PE=4 SV=1;tr|F1LW91|F1LW91_RAT Nuclear mitotic	3	108670000	1827700	0	14496000	25602000	3449700	25125000	38173000	15621	0	105200	132800	12669	159360	283260	F7FF45, A0A8I6AMK5, F1LW91	protein-398	Numa1	6.73416	105201	8.5009	132801	7.61753	119001	10.2011	12.5778	18.1322	22.3568	14.1666	17.4673
1408	F1M9Q1;A0A8I6AMF2;A0A0G2K712	9;8;8		Tbc1d5	tr|F1M9Q1|F1M9Q1_RAT TBC1 domain family, member 5 OS=Rattus norvegicus OX=10116 GN=Tbc1d5 PE=1 SV=1;tr|A0A8I6AMF2|A0A8I6AMF2_RAT TBC1 domain family, member 5 OS=Rattus norvegicus OX=10116 GN=Tbc1d5 PE=4 SV=1;tr|A0A0G2K712|A0A0G2K712_RAT TBC1 domain family,	3	184850000	0	0	90962000	48827000	0	29616000	15443000	0	0	1238000	59594	0	447620	96363	F1M9Q1, A0A8I6AMF2, A0A0G2K712	protein-556	Tbc1d5	1238001	1238001	59595	59595	648798	648798	447621	447621	96364	96364	271992	271992
1536	P26376;D4A096	4;1	Interferon-induced transmembrane protein 3	ifitm3	sp|P26376|IFM3_RAT Interferon-induced transmembrane protein 3 OS=Rattus norvegicus OX=10116 GN=ifitm3 PE=2 SV=1	2	1096100000	0	0	292840000	245880000	26155000	246290000	284910000	0	0	14317000	21552000	1467100	14625000	11595000	P26376, D4A096	protein-521	ifitm3	14317001	14317001	21552001	21552001	17934501	17934501	14625001	9.96864	11595001	7.90334	13110001	8.93599
970	A0A8I6AKY1;A0A8I6AC02;A0A8I5ZUH5;A0A8I6AI30	53;45;44;44			tr|A0A8I6AKY1|A0A8I6AKY1_RAT Pleckstrin homology domain-containing A6 OS=Rattus norvegicus OX=10116 GN=Plekha6 PE=4 SV=1;tr|A0A8I6AC02|A0A8I6AC02_RAT Pleckstrin homology domain-containing A6 OS=Rattus norvegicus OX=10116 GN=Plekha6 PE=4 SV=1;tr|A0A8I5ZUH5|	4	5429400000	0	47529000	1797000000	1056800000	104420000	1302100000	1121500000	0	592560	17814000	10216000	1236100	12401000	11860000	A0A8I6AKY1, A0A8I6AC02, A0A8I5ZUH5, A0A8I6AI30	protein-41	Plekha6	17814001	30.0627	10216001	17.2404	14015001	23.6516	12401001	10.0324	11860001	9.59469	12130501	9.81352
122	A0A0G2JYZ5;A0A0G2JY63;F7F9U6;A0A0G2K5T2;P30427-3;P30427-2;P30427-4;P30427	39;39;39;39;39;39;39;39	Plectin	Plec	tr|A0A0G2JYZ5|A0A0G2JYZ5_RAT Plectin OS=Rattus norvegicus OX=10116 GN=Plec PE=1 SV=1;tr|A0A0G2JY63|A0A0G2JY63_RAT Plectin OS=Rattus norvegicus OX=10116 GN=Plec PE=1 SV=1;tr|F7F9U6|F7F9U6_RAT Plectin OS=Rattus norvegicus OX=10116 GN=Plec PE=1 SV=2;tr|A0A0G2	8	461060000	0	0	85137000	72667000	7028300	111030000	185200000	0	0	268890	185660	25191	314680	509680	A0A0G2JYZ5, A0A0G2JY63, F7F9U6, A0A0G2K5T2, P30427	protein-176	Plec	268891	268891	185661	185661	227276	227276	314681	12.4913	509681	20.2319	412181	16.3616
783	A0A8I6A4L9;D4A4X4;A0A8I6ACK8	9;9;2		Cgn	tr|A0A8I6A4L9|A0A8I6A4L9_RAT Cingulin OS=Rattus norvegicus OX=10116 GN=Cgn PE=4 SV=1;tr|D4A4X4|D4A4X4_RAT Cingulin OS=Rattus norvegicus OX=10116 GN=Cgn PE=1 SV=3	3	146640000	0	0	54776000	15097000	0	59601000	17166000	0	0	473710	38354	0	361610	34759	A0A8I6A4L9, D4A4X4, A0A8I6ACK8	protein-538	Cgn	473711	473711	38355	38355	256033	256033	361611	361611	34760	34760	198186	198186
673	A0A8I5ZXF4;Q66HA8;A0A8I6GLC4;A0A8I6AB23;A0A8I5ZTY1;A0A8I6AGA6;F1LRV4;F7F2F3;O88600	10;10;9;9;1;1;1;1;1	Heat shock protein 105 kDa	Hsph1	tr|A0A8I5ZXF4|A0A8I5ZXF4_RAT Heat shock protein 105 kDa OS=Rattus norvegicus OX=10116 GN=Hsph1 PE=4 SV=1;sp|Q66HA8|HS105_RAT Heat shock protein 105 kDa OS=Rattus norvegicus OX=10116 GN=Hsph1 PE=1 SV=1;tr|A0A8I6GLC4|A0A8I6GLC4_RAT Heat shock protein 105 kDa	9	163800000	0	0	43030000	24363000	1606000	59869000	34934000	0	0	691200	351020	34171	814920	589690	A0A8I5ZXF4, Q66HA8, A0A8I6GLC4, A0A8I6AB23, A0A8I5ZTY1, A0A8I6AGA6, F1LRV4, F7F2F3, O88600	protein-419	Hsph1	691201	691201	351021	351021	521111	521111	814921	23.8476	589691	17.2566	702306	20.5521
905	A0A8I6G7W8;A0A8I6GLM5;A0A8I6AFE5;Q05096-3;Q05096-2;Q05096;A0A8I6GGN1;F1LV10;A0A8I6AED4;Q62774	20;20;20;20;20;20;17;1;1;1	Unconventional myosin-Ib	Myo1b	tr|A0A8I6G7W8|A0A8I6G7W8_RAT Unconventional myosin-Ib OS=Rattus norvegicus OX=10116 GN=Myo1b PE=4 SV=1;tr|A0A8I6GLM5|A0A8I6GLM5_RAT Unconventional myosin-Ib OS=Rattus norvegicus OX=10116 GN=Myo1b PE=4 SV=1;tr|A0A8I6AFE5|A0A8I6AFE5_RAT Unconventional myosin	10	496480000	0	0	145360000	98764000	9512500	137340000	105510000	0	0	1804100	1307800	155940	2000600	1313900	A0A8I6G7W8, A0A8I6GLM5, A0A8I6AFE5, Q05096, A0A8I6GGN1, F1LV10, A0A8I6AED4, Q62774	protein-221	Myo1b	1804101	1804101	1307801	1307801	1555951	1555951	2000601	12.8292	1313901	8.42563	1657251	10.6274
111	A0A0G2JXM1	61			tr|A0A0G2JXM1|A0A0G2JXM1_RAT Catenin delta 1 OS=Rattus norvegicus OX=10116 GN=Ctnnd1 PE=1 SV=1	1	41301000000	11638000	195690000	14900000000	8821600000	249880000	10715000000	6407200000	242450	2774100	188510000	100060000	3758900	151970000	76031000	A0A0G2JXM1	protein-13	Ctnnd1	777.518	67.9535	412.702	36.0693	595.11	52.0114	626.807	40.4294	313.593	20.2269	470.2	30.3281
934	A0A8I6AH91;A0A8I6GB14;A0A8I6GAM5;D3ZCS3	13;1;1;1			tr|A0A8I6AH91|A0A8I6AH91_RAT Poly(rC)-binding protein 1 OS=Rattus norvegicus OX=10116 GN=Pcbp1 PE=4 SV=1	4	2315400000	31497000	32826000	749220000	415740000	22898000	671730000	391490000	1852800	1930900	40771000	21626000	1346900	35186000	20690000	A0A8I6AH91, A0A8I6GB14, A0A8I6GAM5, D3ZCS3	protein-172	Pcbp1;ENSRNOG00000070131;ENSRNOG00000066561;Pcbp4	22.0051	21.115	11.6721	11.2	16.8386	16.1575	18.9907	26.1237	11.1669	15.3612	15.0788	20.7424
691	A0A8I5ZYP4;A0A8I5ZKV5;E9PTG5;D3ZSV9;A0A8I6AT62	61;60;59;53;29		Plekha5	tr|A0A8I5ZYP4|A0A8I5ZYP4_RAT Pleckstrin homology domain-containing A5 OS=Rattus norvegicus OX=10116 GN=Plekha5 PE=4 SV=1;tr|A0A8I5ZKV5|A0A8I5ZKV5_RAT Pleckstrin homology domain-containing A5 OS=Rattus norvegicus OX=10116 GN=Plekha5 PE=4 SV=1;tr|E9PTG5|E9PT	5	11906000000	0	92891000	3741400000	2044100000	186390000	3564200000	2277500000	0	811710	33861000	20300000	2129400	33389000	21331000	A0A8I5ZYP4, A0A8I5ZKV5, E9PTG5, D3ZSV9, A0A8I6AT62	protein-30	Plekha5	33861001	41.7156	20300001	25.0089	27080501	33.3622	33389001	15.68	21331001	10.0174	27360001	12.8487
1748	Q6P502;A0A8I6GKA7;A0A8I5Y7A1	22;21;20	T-complex protein 1 subunit gamma	Cct3	sp|Q6P502|TCPG_RAT T-complex protein 1 subunit gamma OS=Rattus norvegicus OX=10116 GN=Cct3 PE=1 SV=1;tr|A0A8I6GKA7|A0A8I6GKA7_RAT T-complex protein 1 subunit gamma OS=Rattus norvegicus OX=10116 GN=Cct3 PE=4 SV=1;tr|A0A8I5Y7A1|A0A8I5Y7A1_RAT T-complex prote	3	756280000	14572000	7895100	241700000	146690000	14487000	227090000	103840000	46847	246720	3976700	2939800	198010	4415700	2148200	Q6P502, A0A8I6GKA7, A0A8I5Y7A1	protein-163	Cct3	84.8852	16.1182	62.7519	11.9155	73.8185	14.0168	94.2559	22.3003	45.8547	10.8489	70.0553	16.5746
598	A0A8I5ZSE6;Q66H80	8;8	Coatomer subunit delta	Arcn1	tr|A0A8I5ZSE6|A0A8I5ZSE6_RAT Coatomer subunit delta OS=Rattus norvegicus OX=10116 GN=Arcn1 PE=4 SV=1;sp|Q66H80|COPD_RAT Coatomer subunit delta OS=Rattus norvegicus OX=10116 GN=Arcn1 PE=2 SV=1	2	210860000	0	5021800	71769000	27717000	3845200	61320000	41182000	0	185990	1843300	1026600	142410	2271100	1525300	A0A8I5ZSE6, Q66H80	protein-558	Arcn1	1843301	9.9107	1026601	5.51963	1434951	7.71516	2271101	15.9475	1525301	10.7106	1898201	13.329
633	Q9ER24;A0A8I5ZUU4;A0A8I5YBG8	5;5;4	Ataxin-10	Atxn10	sp|Q9ER24|ATX10_RAT Ataxin-10 OS=Rattus norvegicus OX=10116 GN=Atxn10 PE=1 SV=1;tr|A0A8I5ZUU4|A0A8I5ZUU4_RAT Ataxin-10 OS=Rattus norvegicus OX=10116 GN=Atxn10 PE=4 SV=1;tr|A0A8I5YBG8|A0A8I5YBG8_RAT Ataxin-10 OS=Rattus norvegicus OX=10116 GN=Atxn10 PE=4 SV=	3	104490000	7832100	8707900	14375000	19877000	6766700	26194000	20739000	138860	96361	513400	376570	94866	539650	447740	Q9ER24, A0A8I5ZUU4, A0A8I5YBG8	protein-596	Atxn10	3.69723	5.32784	2.71186	3.90788	3.20454	4.61786	3.88627	5.6885	3.22438	4.71967	3.55533	5.20409
36	A0A0G2JT93;A0A8I6GKV3;Q9WU82	40;39;39	Catenin beta-1	Ctnnb1	tr|A0A0G2JT93|A0A0G2JT93_RAT Catenin (Cadherin associated protein), beta 1, isoform CRA_a OS=Rattus norvegicus OX=10116 GN=Ctnnb1 PE=1 SV=1;tr|A0A8I6GKV3|A0A8I6GKV3_RAT Catenin beta-1 OS=Rattus norvegicus OX=10116 GN=Ctnnb1 PE=4 SV=1;sp|Q9WU82|CTNB1_RAT Ca	3	43726000000	4206300	885590000	15437000000	7822800000	872110000	11611000000	7093100000	100150	13241000	218860000	133460000	14184000	186820000	110050000	A0A0G2JT93, A0A8I6GKV3, Q9WU82	protein-16	Ctnnb1	2185.3	16.529	1332.59	10.0793	1758.94	13.3041	1865.38	13.1712	1098.84	7.75874	1482.11	10.465
1515	P11232;R4GNK3	7;6	Thioredoxin	Txn;Txn1	sp|P11232|THIO_RAT Thioredoxin OS=Rattus norvegicus OX=10116 GN=Txn PE=1 SV=2;tr|R4GNK3|R4GNK3_RAT Thioredoxin OS=Rattus norvegicus OX=10116 GN=Txn1 PE=1 SV=2	2	6459300000	0	3701200	2607300000	888780000	15637000	2225100000	718770000	0	528740	367730000	125110000	2233900	317870000	101660000	P11232, R4GNK3	protein-386	Txn;Txn1	367730001	695.482	125110001	236.619	246420001	466.05	317870001	142.294	101660001	45.5078	209765001	93.9008
1198	C00002;A0A8I6ABL6;G3V803;A0A8I6A028;A0A8I6A049;Q9Z1Y3;A0A0G2K728	28;25;25;24;24;24;2	Cadherin-2	Cdh2	cs|C00002|C00002_CUST __CUST N-cadherin-TurboID-V5;tr|A0A8I6ABL6|A0A8I6ABL6_RAT Cadherin-2 OS=Rattus norvegicus OX=10116 GN=Cdh2 PE=4 SV=1;tr|G3V803|G3V803_RAT Cadherin-2 OS=Rattus norvegicus OX=10116 GN=Cdh2 PE=1 SV=1;tr|A0A8I6A028|A0A8I6A028_RAT Cadherin	7	7633700000	0	29823000	503160000	319430000	244390000	4067900000	2469000000	0	295870	3470800	1878400	1973900	25399000	15866000	C00002, A0A8I6ABL6, G3V803, A0A8I6A028, A0A8I6A049, Q9Z1Y3, A0A0G2K728	protein-62	Cdh2	3470801	11.7308	1878401	6.34872	2674601	9.03975	25399001	12.8674	15866001	8.03789	20632501	10.4527
435	A0A8I6A6M2;A0A8I5YBN1;M0R5H1;A0A8I6GEH8;A0A8I6A4F8;A0A8I6A455;A0A8I6AHF5	98;98;98;98;58;52;47		Etl4	tr|A0A8I6A6M2|A0A8I6A6M2_RAT Enhancer trap locus 4 OS=Rattus norvegicus OX=10116 GN=Etl4 PE=4 SV=1;tr|A0A8I5YBN1|A0A8I5YBN1_RAT Enhancer trap locus 4 OS=Rattus norvegicus OX=10116 GN=Etl4 PE=4 SV=1;tr|M0R5H1|M0R5H1_RAT Enhancer trap locus 4 OS=Rattus norve	7	15069000000	0	93649000	4682900000	2508200000	355410000	4321000000	3108000000	0	496140	25626000	12570000	1924700	24737000	17142000	A0A8I6A6M2, A0A8I5YBN1, M0R5H1, A0A8I6GEH8, A0A8I6A4F8, A0A8I6A455, A0A8I6AHF5	protein-19	Etl4	25626001	51.6506	12570001	25.3355	19098001	38.4931	24737001	12.8524	17142001	8.90632	20939501	10.8794
1197	C00001;A0A8I6G230;Q9R0T4;D3ZL74;Q6W3B0	57;35;35;1;1	Cadherin-1;E-Cad/CTF1;E-Cad/CTF2;E-Cad/CTF3	Cdh1	cs|C00001|C00001_CUST __CUST E-cadherin-TurboID-V5;tr|A0A8I6G230|A0A8I6G230_RAT Cadherin-1 OS=Rattus norvegicus OX=10116 GN=Cdh1 PE=4 SV=1;sp|Q9R0T4|CADH1_RAT Cadherin-1 OS=Rattus norvegicus OX=10116 GN=Cdh1 PE=1 SV=1	5	25108000000	2127400	723690000	11209000000	6287300000	228400000	4200600000	2456100000	44320	7388000	119730000	59261000	2533500	49527000	26776000	C00001, A0A8I6G230, Q9R0T4, D3ZL74, Q6W3B0	protein-21	Cdh1	2701.43	16.206	1337.09	8.02125	2019.26	12.1136	1117.46	19.5488	604.138	10.5688	860.8	15.0588
1674	Q5RJR2;A0A8I6GGS8	7;5	Twinfilin-1	Twf1	sp|Q5RJR2|TWF1_RAT Twinfilin-1 OS=Rattus norvegicus OX=10116 GN=Twf1 PE=1 SV=1;tr|A0A8I6GGS8|A0A8I6GGS8_RAT Uncharacterized protein OS=Rattus norvegicus OX=10116 GN=AC124205.1 PE=4 SV=1	2	369130000	1577400	0	155830000	43888000	4599600	102330000	60909000	78870	0	4695300	2076400	229980	4252500	2614900	Q5RJR2, A0A8I6GGS8	protein-465	Twf1	59.5314	4695301	26.3265	2076401	42.929	3385851	53.9172	18.4907	33.1542	11.3701	43.5357	14.9304
1075	D3ZTE2;A0A8I6GE55;A0A8I6GK25;F1LSG8	2;2;2;2		LOC100911994;Ccdc132	tr|D3ZTE2|D3ZTE2_RAT Syndetin OS=Rattus norvegicus OX=10116 GN=LOC100911994 PE=4 SV=3;tr|A0A8I6GE55|A0A8I6GE55_RAT Syndetin OS=Rattus norvegicus OX=10116 GN=Vps50 PE=4 SV=1;tr|A0A8I6GK25|A0A8I6GK25_RAT Syndetin OS=Rattus norvegicus OX=10116 GN=Vps50 PE=4 S	4	26777000	0	0	8974100	4013900	0	9683800	4105300	0	0	195090	17622	0	210520	8236.9	D3ZTE2, A0A8I6GE55, A0A8I6GK25, F1LSG8	protein-1185	LOC100911994;Ccdc132	195091	195091	17623	17623	106357	106357	210521	210521	8237.9	8237.9	109379	109379
355	A0A140TAA4;Q9QZA2	9;9	Programmed cell death 6-interacting protein	Pdcd6ip	tr|A0A140TAA4|A0A140TAA4_RAT Programmed cell death 6-interacting protein OS=Rattus norvegicus OX=10116 GN=Pdcd6ip PE=1 SV=1;sp|Q9QZA2|PDC6I_RAT Programmed cell death 6-interacting protein OS=Rattus norvegicus OX=10116 GN=Pdcd6ip PE=1 SV=2	2	137250000	0	0	60978000	25176000	876730	24498000	25722000	0	0	1023900	361550	19059	532570	370060	A0A140TAA4, Q9QZA2	protein-512	Pdcd6ip	1023901	1023901	361551	361551	692726	692726	532571	27.9418	370061	19.4156	451316	23.6787
656	A0A8I5ZWC2	75			tr|A0A8I5ZWC2|A0A8I5ZWC2_RAT Myosin VI OS=Rattus norvegicus OX=10116 GN=Myo6 PE=4 SV=1	1	27509000000	0	727030000	9510600000	4912600000	654240000	7152300000	4552400000	0	7014900	94814000	46936000	6495300	72254000	48270000	A0A8I5ZWC2	protein-14	Myo6	94814001	13.5161	46936001	6.6909	70875001	10.1035	72254001	11.124	48270001	7.43153	60262001	9.27778
1499	P05197;A0A8I6A8A4;A0A8I6AFH4;A0A8I6A3L6;A0A8I6AI35;A0A8I6A4V7;F1LM66	27;26;26;1;1;1;1	Elongation factor 2	Eef2	sp|P05197|EF2_RAT Elongation factor 2 OS=Rattus norvegicus OX=10116 GN=Eef2 PE=1 SV=4;tr|A0A8I6A8A4|A0A8I6A8A4_RAT Elongation factor 2 OS=Rattus norvegicus OX=10116 GN=Eef2 PE=4 SV=1;tr|A0A8I6AFH4|A0A8I6AFH4_RAT Elongation factor 2 OS=Rattus norvegicus OX=	7	1731700000	21944000	26545000	668150000	275640000	24348000	412730000	302340000	487640	589880	12223000	4439500	497080	6455200	5282900	P05197, A0A8I6A8A4, A0A8I6AFH4, A0A8I6A3L6, A0A8I6AI35, A0A8I6A4V7, F1LM66	protein-104	Eef2	25.0656	20.7211	9.10404	7.5261	17.0848	14.1236	13.2376	12.9862	10.8336	10.6278	12.0356	11.807
1504	P07340;A0A096MJI9	5;4	Sodium/potassium-transporting ATPase subunit beta-1	Atp1b1	sp|P07340|AT1B1_RAT Sodium/potassium-transporting ATPase subunit beta-1 OS=Rattus norvegicus OX=10116 GN=Atp1b1 PE=1 SV=1;tr|A0A096MJI9|A0A096MJI9_RAT Sodium/potassium-transporting ATPase subunit beta OS=Rattus norvegicus OX=10116 GN=Atp1b1 PE=1 SV=7	2	304470000	0	6411800	108130000	54110000	8467600	83422000	43931000	0	534310	7919300	4509100	705640	6310200	3660900	P07340, A0A096MJI9	protein-549	Atp1b1	7919301	14.8215	4509101	8.43909	6214201	11.6303	6310201	8.94251	3660901	5.18805	4985551	7.06528

## Sheet: GO analysis (Shared)
ONTOLOGY	ID	Description	GeneRatio	BgRatio	RichFactor	FoldEnrichment	zScore	pvalue	p.adjust	qvalue	geneID	Count
BP	GO:0007015	actin filament organization	74/579	481/18954	0.153846	5.03627	15.9165	2.78518e-31	1.51458e-27	1.22929e-27	Abl2/Actr3/Add1/Add3/Arfip1/Arfip2/Arhgap17/Arhgap35/Arhgef18/Arhgef5/Arpc2/Baiap2/Baiap2l1/Cald1/Capza2/Capzb/Cd2ap/Cdc42ep1/Coro1c/Coro7/Cttn/Cyfip1/Dbnl/Dlg1/Ezr/Fermt2/Hip1r/Iqgap1/Iqgap2/Kank1/Kank2/Lcp1/Lima1/Luzp1/Map3k1/Mical3/Micall2/Mtss1/Myh9/Myo1b/Myo1c/Myo1d/Myo1e/Myo6/Nck1/Nckap1/Nf2/Pak2/Pdlim1/Plec/Pls1/Pls3/Ppfia1/Prkci/Rdx/Rictor/Sh3pxd2b/Shroom1/Shroom2/Snx9/Sorbs1/Sorbs3/Sptan…	74
BP	GO:0048193	Golgi vesicle transport	58/579	293/18954	0.197952	6.48011	16.7811	1.39137e-30	3.78315e-27	3.07054e-27	Ank3/Ap3d1/Ap3s1/Arcn1/Arfgap2/Arfgef2/Bcap29/Bcap31/Ccdc22/Cog1/Cog2/Cog3/Cog4/Copa/Copz1/Coro7/Cux1/Cyth3/Eps15/Exoc1/Exoc2/Exoc4/Exoc5/Exoc8/Gak/Gcc2/Gga2/Golga2/Golga4/Golga5/Llgl2/Macf1/Mon2/Myo1b/Nbas/Prkci/Rint1/Scfd1/Scyl1/Sec13/Sec16a/Sec22b/Sec23b/Sec24a/Sec24b/Snx1/Snx3/Sptbn1/Stx18/Stx5/Trappc10/Trappc11/Trappc12/Trappc5/Trip11/Uso1/Vapa/Zw10	58
BP	GO:0032970	regulation of actin filament-based process	58/579	415/18954	0.139759	4.57512	13.0718	1.77682e-22	3.22078e-19	2.61411e-19	Actr3/Add1/Add3/Akap9/Arfip1/Arfip2/Arhgap17/Arhgap35/Arhgef18/Arhgef5/Arpc2/Atp1a1/Baiap2/Baiap2l1/Bcas3/Capza2/Capzb/Cd2ap/Cdc42ep1/Cttn/Cyfip1/Dbnl/Dlg1/Dsg2/Fermt2/Hip1r/Ilk/Iqgap2/Kank1/Kank2/Lima1/Map3k1/Mtss1/Myh9/Myo1c/Nck1/Nckap1/Nf2/Pak2/Pard3/Pkp2/Ppfia1/Rdx/Rictor/Sh3pxd2b/Shroom2/Slc4a2/Snx9/Sorbs3/Sptan1/Sptbn1/Sptbn2/Swap70/Synpo/Tjp1/Twf1/Vasp/Vil1	58
BP	GO:1990778	protein localization to cell periphery	57/579	410/18954	0.139024	4.55107	12.9037	5.46275e-22	7.42661e-19	6.02771e-19	Actr3/Afdn/Ank3/Anxa2/Appl1/Atp1b1/Bsg/C2cd5/Cdh1/Cdh2/Cltc/Cyld/Dab2/Dennd4c/Dlg1/Efr3a/Ehd1/Eif4g1/Epb41/Epb41l1/Epb41l2/Exoc4/Exoc5/Ezr/Fcho2/Flot1/Flot2/Gak/Gga2/Golga4/Gorasp2/Ilk/Itgb1/Kif5b/Macf1/Numa1/Numb/Pacs1/Palm/Picalm/Pkp2/Pkp3/Pls1/Ppfia1/Prkci/Rdx/Sapcd2/Scrib/Sec13/Sec16a/Snap23/Sorbs1/Sptbn1/Stx4/Ttc7a/Vil1/Zdhhc5	57
BP	GO:0110053	regulation of actin filament organization	47/579	280/18954	0.167857	5.49493	13.4508	9.3566e-22	1.01762e-18	8.25941e-19	Actr3/Add1/Add3/Arfip1/Arfip2/Arhgap35/Arhgef18/Arhgef5/Arpc2/Baiap2/Baiap2l1/Capza2/Capzb/Cdc42ep1/Cttn/Cyfip1/Dbnl/Dlg1/Fermt2/Hip1r/Kank1/Kank2/Lima1/Map3k1/Mtss1/Myh9/Myo1c/Nck1/Nckap1/Nf2/Pak2/Ppfia1/Rdx/Rictor/Sh3pxd2b/Shroom2/Snx9/Sorbs3/Sptan1/Sptbn1/Sptbn2/Swap70/Synpo/Tjp1/Twf1/Vasp/Vil1	47
BP	GO:0032956	regulation of actin cytoskeleton organization	53/579	363/18954	0.146006	4.7796	12.9066	1.68326e-21	1.52559e-18	1.23823e-18	Actr3/Add1/Add3/Arfip1/Arfip2/Arhgap17/Arhgap35/Arhgef18/Arhgef5/Arpc2/Baiap2/Baiap2l1/Bcas3/Capza2/Capzb/Cd2ap/Cdc42ep1/Cttn/Cyfip1/Dbnl/Dlg1/Fermt2/Hip1r/Ilk/Iqgap2/Kank1/Kank2/Lima1/Map3k1/Mtss1/Myh9/Myo1c/Nck1/Nckap1/Nf2/Pak2/Ppfia1/Rdx/Rictor/Sh3pxd2b/Shroom2/Slc4a2/Snx9/Sorbs3/Sptan1/Sptbn1/Sptbn2/Swap70/Synpo/Tjp1/Twf1/Vasp/Vil1	53
BP	GO:0008154	actin polymerization or depolymerization	39/579	195/18954	0.2	6.54715	13.8212	4.74022e-21	3.68247e-18	2.98883e-18	Actr3/Add1/Add3/Arhgap35/Arpc2/Baiap2/Baiap2l1/Capza2/Capzb/Cd2ap/Cdc42ep1/Coro7/Cttn/Cyfip1/Dbnl/Dlg1/Hip1r/Kank1/Kank2/Lima1/Map3k1/Mical3/Micall2/Mtss1/Myo1c/Nck1/Nckap1/Rdx/Rictor/Shroom2/Snx9/Sptan1/Sptbn1/Sptbn2/Swap70/Twf1/Vasp/Vil1/Wasl	39
BP	GO:1902903	regulation of supramolecular fiber organization	54/579	405/18954	0.133333	4.36477	12.1503	5.00702e-20	3.40352e-17	2.76243e-17	Actr3/Add1/Add3/Akap9/Apc/Arfip1/Arfip2/Arhgap35/Arhgef18/Arhgef5/Arhgef7/Arpc2/Baiap2/Baiap2l1/Camsap3/Capza2/Capzb/Ccdc88c/Cdc42ep1/Cttn/Cyfip1/Dbnl/Dlg1/Fermt2/Hip1r/Kank1/Kank2/Lima1/Map3k1/Mtss1/Myh9/Myo1c/Nck1/Nckap1/Nf2/Numa1/Ocln/Pak2/Ppfia1/Rdx/Rictor/Sh3pxd2b/Shroom2/Snx9/Sorbs3/Sptan1/Sptbn1/Sptbn2/Swap70/Synpo/Tjp1/Twf1/Vasp/Vil1	54
BP	GO:0072659	protein localization to plasma membrane	47/579	314/18954	0.149682	4.89994	12.3698	1.25041e-19	7.55527e-17	6.13214e-17	Actr3/Afdn/Ank3/Anxa2/Appl1/Atp1b1/Bsg/C2cd5/Cdh1/Cdh2/Cltc/Dab2/Dennd4c/Dlg1/Efr3a/Ehd1/Exoc5/Ezr/Fcho2/Flot1/Flot2/Gak/Gga2/Golga4/Gorasp2/Itgb1/Kif5b/Macf1/Numb/Pacs1/Palm/Picalm/Pkp2/Pkp3/Pls1/Ppfia1/Prkci/Rdx/Scrib/Sec13/Sec16a/Sorbs1/Sptbn1/Stx4/Ttc7a/Vil1/Zdhhc5	47
BP	GO:0045216	cell-cell junction organization	41/579	239/18954	0.171548	5.61576	12.7471	1.78178e-19	9.6893e-17	7.8642e-17	Add1/Afdn/Camsap3/Cd2ap/Cdh1/Cdh2/Cdh3/Cgn/Ctnnb1/Cxadr/Dlg1/Dlg5/Dsg2/Fermt2/Itgb1/Lsr/Marveld2/Micall2/Mtdh/Mtss1/Myo1c/Nf2/Numb/Ocln/Pak2/Pard3/Pdcd6ip/Pkn2/Pkp2/Pkp3/Pkp4/Plec/Plekha7/Prkci/Ptpn23/Rdx/Shroom2/Tjp1/Tjp2/Tjp3/Vcl	41
BP	GO:0051258	protein polymerization	44/579	283/18954	0.155477	5.08966	12.3044	4.26303e-19	2.10749e-16	1.71051e-16	Actr3/Add1/Add3/Akap9/Apc/Arhgef7/Arpc2/Baiap2/Baiap2l1/Camsap3/Capza2/Capzb/Cd2ap/Cdc42ep1/Chmp4b/Coro7/Cttn/Cyfip1/Dbnl/Dlg1/Golga2/Hip1r/Kank1/Kank2/Map3k1/Map4/Micall2/Mtss1/Myo1c/Nck1/Nckap1/Nedd1/Numa1/Ocln/Rdx/Rictor/Snx9/Sptan1/Sptbn1/Sptbn2/Twf1/Vasp/Vil1/Wasl	44
BP	GO:0016197	endosomal transport	44/579	284/18954	0.15493	5.07174	12.2724	4.90385e-19	2.22226e-16	1.80367e-16	Anxa8/Ap3d1/Arfip1/Arhgap1/Ccdc22/Chmp4bl1/Cltc/Coro1c/Dab2/Dnajc13/Dnm1l/Ehd1/Eps15/Eps15l1/Erc1/Ezr/Gcc2/Hook3/Itsn1/Itsn2/Lmtk2/Micall2/Msn/Myo1d/Nf2/Picalm/Ptpn23/Rdx/Reps1/Reps2/Scrib/Snx1/Snx3/Snx5/Snx9/Spag9/Stam/Stx5/Tbc1d23/Tbc1d5/Trappc10/Usp7/Vps13b/Zfyve16	44
BP	GO:0007163	establishment or maintenance of cell polarity	40/579	234/18954	0.17094	5.59585	12.557	5.68986e-19	2.38011e-16	1.93179e-16	Abl2/Actr3/Ank3/Apc/Arhgap35/Camsap3/Ccdc85c/Coro7/Cyth3/Dlg1/Dlg5/Dock7/Dst/Exoc4/Ezr/Flot2/Ilk/Itgb1/Kank1/Llgl2/Macf1/Map4/Mark2/Msn/Myh9/Nckap1/Numa1/Pard3/Pard3b/Pard6b/Pdcd6ip/Pdlim1/Prkci/Rictor/Sapcd2/Scrib/Sipa1l3/Snap91/Stk25/Zw10	40
BP	GO:0030041	actin filament polymerization	34/579	166/18954	0.204819	6.70491	13.1047	7.56541e-19	2.93862e-16	2.3851e-16	Actr3/Add1/Add3/Arpc2/Baiap2/Baiap2l1/Capza2/Capzb/Cd2ap/Cdc42ep1/Coro7/Cttn/Cyfip1/Dbnl/Dlg1/Hip1r/Kank1/Kank2/Map3k1/Micall2/Mtss1/Myo1c/Nck1/Nckap1/Rdx/Rictor/Snx9/Sptan1/Sptbn1/Sptbn2/Twf1/Vasp/Vil1/Wasl	34
BP	GO:0008064	regulation of actin polymerization or depolymerization	33/579	161/18954	0.204969	6.70981	12.9152	2.43483e-18	8.82707e-16	7.16438e-16	Actr3/Add1/Add3/Arhgap35/Arpc2/Baiap2/Baiap2l1/Capza2/Capzb/Cdc42ep1/Cttn/Cyfip1/Dbnl/Dlg1/Hip1r/Kank1/Kank2/Lima1/Map3k1/Myo1c/Nck1/Nckap1/Rdx/Rictor/Shroom2/Snx9/Sptan1/Sptbn1/Sptbn2/Swap70/Twf1/Vasp/Vil1	33
BP	GO:0030832	regulation of actin filament length	33/579	163/18954	0.202454	6.62748	12.8085	3.6215e-18	1.23086e-15	9.99009e-16	Actr3/Add1/Add3/Arhgap35/Arpc2/Baiap2/Baiap2l1/Capza2/Capzb/Cdc42ep1/Cttn/Cyfip1/Dbnl/Dlg1/Hip1r/Kank1/Kank2/Lima1/Map3k1/Myo1c/Nck1/Nckap1/Rdx/Rictor/Shroom2/Snx9/Sptan1/Sptbn1/Sptbn2/Swap70/Twf1/Vasp/Vil1	33
BP	GO:0007030	Golgi organization	30/579	138/18954	0.217391	7.11647	12.8009	1.52935e-17	4.89211e-15	3.97062e-15	Akap9/Arhgap21/Arhgef7/Camsap3/Cltc/Cog1/Cog2/Cog3/Cog4/Coro7/Csnk1a1/Gak/Gcc2/Golga2/Golga5/Gorasp2/Sec16a/Sec22b/Stk25/Stx18/Stx5/Trappc11/Trappc12/Trappc8/Trip11/Uso1/Usp6nl/Vcpip1/Vps13b/Zw10	30
BP	GO:0043254	regulation of protein-containing complex assembly	52/579	448/18954	0.116071	3.79969	10.6453	1.08922e-16	3.25643e-14	2.64304e-14	Actr3/Add1/Add3/Akap9/Apc/Arhgef5/Arhgef7/Arpc2/Baiap2/Baiap2l1/Camsap3/Capza2/Capzb/Cdc42ep1/Csnk1a1/Cttn/Cyfip1/Dbnl/Dlg1/Eif2ak2/Eif4g1/Epn1/Fermt2/Gak/Hcfc1/Hip1r/Ica1/Kank1/Kank2/Lcp1/Map3k1/Msn/Myo1c/Nck1/Nckap1/Numa1/Ocln/Rdx/Rictor/Sec16a/Sirt2/Snap91/Snx9/Sptan1/Sptbn1/Sptbn2/Ticam1/Trappc12/Twf1/Vasp/Vil1/Zdhhc5	52
BP	GO:0032271	regulation of protein polymerization	35/579	206/18954	0.169903	5.5619	11.686	1.15353e-16	3.25643e-14	2.64304e-14	Actr3/Add1/Add3/Akap9/Apc/Arhgef7/Arpc2/Baiap2/Baiap2l1/Camsap3/Capza2/Capzb/Cdc42ep1/Cttn/Cyfip1/Dbnl/Dlg1/Hip1r/Kank1/Kank2/Map3k1/Myo1c/Nck1/Nckap1/Numa1/Ocln/Rdx/Rictor/Snx9/Sptan1/Sptbn1/Sptbn2/Twf1/Vasp/Vil1	35
BP	GO:0007264	small GTPase-mediated signal transduction	52/579	449/18954	0.115813	3.79122	10.6252	1.19766e-16	3.25643e-14	2.64304e-14	Abl2/Arfgap1/Arfgef2/Arhgap1/Arhgap17/Arhgap35/Arhgdia/Arhgef12/Arhgef18/Arhgef7/Bcr/Ccdc88c/Cd2ap/Cdc42bpa/Cdc42ep1/Cdh2/Csnk1a1/Cyfip1/Cyth2/Cyth3/Dbnl/Dennd4c/Dock7/Dock9/Eps8l2/Farp1/Fermt2/Flot1/Git2/Itgb1/Itsn1/Kank1/Kank2/Map4k4/Mapkap1/Nckap1/Nup62/Phactr4/Picalm/Psd3/Rab3gap1/Ralgapb/Rasa3/Rdx/Rtkn/Sdcbp/Shoc2/Sipa1l1/Sipa1l3/Stard13/Tns3/Uso1	52
BP	GO:0032535	regulation of cellular component size	49/579	403/18954	0.121588	3.98028	10.7347	1.3321e-16	3.44951e-14	2.79975e-14	Actr3/Add1/Add3/Anxa7/Arhgap35/Arpc2/Atp7a/Baiap2/Baiap2l1/Capza2/Capzb/Cdc42ep1/Cdh1/Cdk4/Ctnnd2/Cttn/Cyfip1/Dbnl/Dlg1/Dpysl2/Eif4g2/Ezr/Golga4/Hip1r/Ilk/Kank1/Kank2/Lima1/Macf1/Map3k1/Msn/Myo1c/Nck1/Nckap1/Picalm/Pls1/Rdx/Rictor/Rptor/Shroom2/Slc12a7/Snx9/Sptan1/Sptbn1/Sptbn2/Swap70/Twf1/Vasp/Vil1	49
BP	GO:0022604	regulation of cell morphogenesis	40/579	275/18954	0.145455	4.76156	11.1538	1.97508e-16	4.88204e-14	3.96244e-14	Actr3/Afdn/Anxa7/Arhgap35/Arhgdia/Arhgef18/Arhgef7/Baiap2/Capzb/Cd44/Cdc42ep1/Coro1c/Cux1/Dbnl/Dlg1/Dnm1l/Dnmbp/Dvl3/Ezr/Fermt2/Fgd1/Fmnl2/Ilk/Itsn2/Kank1/Limd1/Macf1/Mark2/Msn/Myh9/Nf2/Numb/Palm/Palmd/Picalm/Plxnb2/Rdx/Slc30a1/Spag9/Vil1	40
BP	GO:0030833	regulation of actin filament polymerization	29/579	141/18954	0.205674	6.73289	12.1288	2.5882e-16	6.1194e-14	4.96673e-14	Actr3/Add1/Add3/Arpc2/Baiap2/Baiap2l1/Capza2/Capzb/Cdc42ep1/Cttn/Cyfip1/Dbnl/Dlg1/Hip1r/Kank1/Kank2/Map3k1/Myo1c/Nck1/Nckap1/Rdx/Rictor/Snx9/Sptan1/Sptbn1/Sptbn2/Twf1/Vasp/Vil1	29
BP	GO:0051017	actin filament bundle assembly	32/579	182/18954	0.175824	5.75574	11.4436	8.70976e-16	1.97349e-13	1.60176e-13	Abl2/Add1/Arhgef18/Arhgef5/Baiap2/Baiap2l1/Cald1/Ezr/Fermt2/Lcp1/Lima1/Luzp1/Map3k1/Mtss1/Myh9/Myo1b/Nf2/Pak2/Pdlim1/Pls1/Pls3/Ppfia1/Rdx/Sh3pxd2b/Shroom1/Sorbs1/Sorbs3/Swap70/Synpo/Tjp1/Vil1/Zyx	32
BP	GO:0061572	actin filament bundle organization	32/579	185/18954	0.172973	5.6624	11.312	1.41831e-15	3.08511e-13	2.50399e-13	Abl2/Add1/Arhgef18/Arhgef5/Baiap2/Baiap2l1/Cald1/Ezr/Fermt2/Lcp1/Lima1/Luzp1/Map3k1/Mtss1/Myh9/Myo1b/Nf2/Pak2/Pdlim1/Pls1/Pls3/Ppfia1/Rdx/Sh3pxd2b/Shroom1/Sorbs1/Sorbs3/Swap70/Synpo/Tjp1/Vil1/Zyx	32
BP	GO:0031346	positive regulation of cell projection organization	51/579	463/18954	0.110151	3.60588	10.077	1.89755e-15	3.9688e-13	3.22122e-13	Abl2/Actr3/Afdn/Ap2a1/Apc/Arhgap35/Arhgef7/Arpc2/Atp7a/Baiap2/Cdc42ep1/Coro1c/Ctnnd2/Cux1/Cyfip1/Dbnl/Dnm1l/Dvl3/Ehd1/Eif4g2/Eps8l2/Fnbp1l/Golga2/Golga4/Ilk/Iqgap1/Itga6/Itgb1/Kidins220/Macf1/Mark2/Nck1/Nckap1/Nme1/Nme2/Numb/Ocln/Palm/Picalm/Plxnb2/Prkci/Septin9/Shoc2/Slc30a1/Snap91/Snx3/Stk24/Stk25/Twf1/Vil1/Wasl	51
BP	GO:0016050	vesicle organization	44/579	361/18954	0.121884	3.98995	10.1814	4.65035e-15	9.36616e-13	7.60192e-13	Agfg1/Agfg2/Anxa2/Anxa8/Ap3d1/Arfgap2/Arfgef2/Atp6v1a/C2cd5/Cd2ap/Chmp4bl1/Coro1c/Dnajc13/Erc1/Exoc8/Fnbp1l/Hook3/Kif5b/Pdcd6ip/Picalm/Prkci/Sdcbp/Sec13/Sec16a/Sec22b/Sec23b/Sec23ip/Sec24a/Sec24b/Shroom2/Snap23/Snap29/Snap91/Snx3/Stam/Stx4/Stx5/Tmf1/Tsg101/Uso1/Vapa/Vps13b/Vps33b/Wasl	44
BP	GO:0030865	cortical cytoskeleton organization	19/579	59/18954	0.322034	10.542	13.0304	5.4866e-15	1.02883e-12	8.35039e-13	Dlg1/Epb41/Epb41l1/Epb41l2/Ezr/Fmnl2/Iqgap1/Iqgap2/Kank1/Llgl2/Nckap1/Pdcd6ip/Plec/Pls1/Ppfia1/Ppfibp1/Rtkn/Tln1/Vil1	19
BP	GO:0034332	adherens junction organization	19/579	59/18954	0.322034	10.542	13.0304	5.4866e-15	1.02883e-12	8.35039e-13	Add1/Afdn/Camsap3/Cdh1/Cdh2/Cdh3/Ctnnb1/Dlg5/Fermt2/Mtss1/Numb/Pak2/Pkp2/Plec/Plekha7/Ptpn23/Rdx/Tjp1/Vcl	19
BP	GO:0006898	receptor-mediated endocytosis	39/579	297/18954	0.131313	4.29863	10.1708	1.51659e-14	2.74907e-12	2.23125e-12	Aak1/Anxa2/Ap2a1/Ap2b1/Cd2ap/Cd44/Cltc/Cttn/Dab2/Dnajc13/Eps15/Ezr/Fcho2/Flot1/Fnbp1l/Gak/Hip1r/Itgb1/Itsn1/Itsn2/Myo6/Nedd4/Numb/Pard3/Picalm/Plxnb2/Scrib/Scyl2/Sdcbp/Sirt2/Smap1/Snap91/Snx1/Snx9/Tbc1d5/Tgfbr2/Usp46/Vac14/Wasl	39
BP	GO:0099003	vesicle-mediated transport in synapse	41/579	332/18954	0.123494	4.04267	9.9283	2.62839e-14	4.6107e-12	3.74222e-12	Aak1/Ap2a1/Ap2b1/Ap3d1/Arhgdia/Atp6v1a/Cdh2/Cltc/Ctnnb1/Cxadr/Cyfip1/Dnm1l/Efr3a/Eps15/Eps15l1/Erc1/Fcho2/Git2/Itsn1/Itsn2/Myo6/Nedd4/Numb/Picalm/Pls3/Ppp3cb/Ppp3cc/Rab3gap1/Scrib/Sh3gl1/Sirt2/Snap23/Snap29/Snap91/Snx9/Sptbn2/Stx4/Stxbp2/Stxbp3/Usp46/Vac14	41
BP	GO:0051056	regulation of small GTPase mediated signal transduction	36/579	259/18954	0.138996	4.55014	10.2117	2.75036e-14	4.67389e-12	3.7935e-12	Abl2/Arfgap1/Arfgef2/Arhgap17/Arhgap35/Arhgdia/Bcr/Cd2ap/Cdc42bpa/Cdh2/Csnk1a1/Cyth2/Cyth3/Dennd4c/Dock7/Eps8l2/Fermt2/Flot1/Git2/Itgb1/Kank1/Kank2/Map4k4/Mapkap1/Nup62/Picalm/Psd3/Rab3gap1/Ralgapb/Rasa3/Rdx/Shoc2/Sipa1l1/Sipa1l3/Stard13/Tns3	36
BP	GO:0030866	cortical actin cytoskeleton organization	16/579	42/18954	0.380952	12.4708	13.2103	3.73922e-14	6.16178e-12	5.00113e-12	Dlg1/Epb41/Epb41l1/Epb41l2/Ezr/Fmnl2/Iqgap1/Iqgap2/Llgl2/Nckap1/Pdcd6ip/Plec/Pls1/Rtkn/Tln1/Vil1	16
BP	GO:0051656	establishment of organelle localization	49/579	472/18954	0.103814	3.39841	9.36667	6.93177e-14	1.10867e-11	8.99842e-12	Ap3d1/Ap3s1/Apc/Arfgap2/Arhgap21/Cdc42bpa/Cdh3/Chmp4b/Clmn/Ctnnb1/Dlg1/Dnm1l/Dock7/Dpysl2/Exoc4/Ezr/Fnbp1l/Hook3/Itgb1/Kif5b/Llgl2/Map4/Myh9/Myo1c/Nudc/Numa1/Nup62/Pard3/Pard3b/Pdcd6ip/Picalm/Sapcd2/Scrib/Sdcbp/Sec16a/Sirt2/Snap23/Snap91/Stam/Stk25/Stxbp2/Stxbp3/Tacc2/Tbc1d23/Trappc12/Trip11/Tsg101/Wasl/Zw10	49
BP	GO:0097581	lamellipodium organization	22/579	99/18954	0.222222	7.27461	11.1111	2.00622e-13	3.1171e-11	2.52995e-11	Abi1/Ablim1/Ablim3/Actr3/Arhgef7/Arpc2/Atp7a/Capzb/Cd44/Coro1c/Cttn/Cyfip1/Itgb1/Kank1/Nck1/Nckap1/Ocln/Snx1/Srgap2/Twf1/Vcl/Vil1	22
BP	GO:0048268	clathrin coat assembly	12/579	22/18954	0.545455	17.8559	14.042	2.88705e-13	4.36105e-11	3.53959e-11	Ap1b1/Ap2b1/Clint1/Cltc/Dab2/Epn1/Eps15/Fcho2/Gak/Hip1r/Picalm/Snap91	12
BP	GO:0051495	positive regulation of cytoskeleton organization	30/579	200/18954	0.15	4.91036	9.86847	5.42227e-13	7.96927e-11	6.46816e-11	Actr3/Add3/Akap9/Apc/Arhgef5/Arpc2/Baiap2/Baiap2l1/Cdc42ep1/Cttn/Cyfip1/Dlg1/Fermt2/Map3k1/Mtss1/Myo1c/Nck1/Nckap1/Nf2/Numa1/Nup62/Ocln/Rictor/Sh3pxd2b/Snx9/Sorbs3/Swap70/Synpo/Vasp/Vil1	30
BP	GO:0006892	post-Golgi vesicle-mediated transport	22/579	105/18954	0.209524	6.85892	10.6864	7.20856e-13	1.03158e-10	8.37272e-11	Ank3/Ap3d1/Ap3s1/Arfgef2/Ccdc22/Coro7/Eps15/Exoc1/Exoc2/Exoc4/Exoc5/Exoc8/Gak/Gga2/Golga4/Llgl2/Macf1/Mon2/Myo1b/Scfd1/Sec16a/Sptbn1	22
BP	GO:0030100	regulation of endocytosis	40/579	358/18954	0.111732	3.65763	9.01136	1.46168e-12	2.03811e-10	1.65421e-10	Aak1/Abr/Add1/Ank3/Anxa2/Ap2a1/Ap2b1/Appl1/Arfgap1/Arhgap21/Bcr/Cd2ap/Cxadr/Dab2/Dnm1l/Flot1/Hip1r/Itgb1/Itsn1/Myh9/Nedd4/Numb/Pard3/Picalm/Ppp3ca/Ppp3cb/Ppp3cc/Scrib/Sdcbp/Sh3gl1/Sirt2/Smap1/Snap91/Snx3/Snx9/Tbc1d5/Tsg101/Usp46/Vac14/Wasl	40
BP	GO:0099173	postsynapse organization	38/579	331/18954	0.114804	3.75818	8.98622	2.34269e-12	3.18489e-10	2.58498e-10	Abl2/Actr3/Afdn/Arhgef7/Baiap2/Cd44/Cdh2/Chmp4bl1/Ctnnd2/Cttn/Dbnl/Dlg1/Dlg5/Dnm1l/Dock7/Dpysl2/Ezr/Farp1/Hip1r/Iqgap1/Itgb1/Itsn1/Lzts3/Mark2/Mink1/Nos1ap/Numb/Palm/Pdlim5/Shank2/Sipa1l1/Slc30a1/Sorbs1/Sorbs2/Sptbn2/Srcin1/Tanc1/Wasl	38
BP	GO:1904375	regulation of protein localization to cell periphery	27/579	173/18954	0.156069	5.10905	9.63761	3.05704e-12	4.05468e-10	3.29093e-10	Actr3/Appl1/Cdh1/Cltc/Cyld/Dab2/Dlg1/Eif4g1/Epb41/Epb41l1/Epb41l2/Exoc4/Ezr/Itgb1/Kif5b/Numa1/Numb/Picalm/Pls1/Ppfia1/Prkci/Sapcd2/Sorbs1/Sptbn1/Stx4/Vil1/Zdhhc5	27
BP	GO:1902905	positive regulation of supramolecular fiber organization	28/579	188/18954	0.148936	4.87554	9.47959	3.88821e-12	5.03431e-10	4.08604e-10	Actr3/Akap9/Apc/Arhgef5/Arpc2/Baiap2/Baiap2l1/Cdc42ep1/Cttn/Cyfip1/Dlg1/Fermt2/Map3k1/Mtss1/Myo1c/Nck1/Nckap1/Nf2/Numa1/Ocln/Rictor/Sh3pxd2b/Snx9/Sorbs3/Swap70/Synpo/Vasp/Vil1	28
BP	GO:0006888	endoplasmic reticulum to Golgi vesicle-mediated transport	23/579	128/18954	0.179688	5.88221	9.83799	6.39846e-12	8.09183e-10	6.56763e-10	Arcn1/Bcap29/Bcap31/Cog3/Copa/Golga2/Rint1/Scfd1/Sec13/Sec16a/Sec22b/Sec23b/Sec24a/Sec24b/Stx18/Stx5/Trappc11/Trappc12/Trappc5/Trip11/Uso1/Vapa/Zw10	23
BP	GO:1905475	regulation of protein localization to membrane	31/579	235/18954	0.131915	4.31833	9.08609	7.12558e-12	8.80656e-10	7.14774e-10	Actr3/Ank3/Ap2b1/Appl1/Arpc2/C2cd5/Cdh1/Cdh2/Cltc/Cyld/Dab2/Dlg1/Epb41l1/Exoc4/Ezr/Farp1/Itgb1/Kif5b/Myo1c/Numb/Picalm/Pls1/Ppfia1/Prkci/Slc30a1/Sorbs1/Sorbs2/Sptbn1/Stx4/Vil1/Zdhhc5	31
BP	GO:0098876	vesicle-mediated transport to the plasma membrane	26/579	168/18954	0.154762	5.06625	9.39714	9.43848e-12	1.12235e-09	9.10942e-10	Ank3/Arfgef2/Arhgap1/Ccdc22/Ehd1/Epb41l1/Eps15/Exoc1/Exoc2/Exoc4/Exoc5/Exoc8/Gga2/Golga4/Llgl2/Lmtk2/Macf1/Micall2/Ptpn23/Scrib/Sec16a/Snap23/Snx3/Sptbn1/Stx4/Vps13b	26
BP	GO:0072583	clathrin-dependent endocytosis	15/579	49/18954	0.306122	10.0211	11.2237	9.49396e-12	1.12235e-09	9.10942e-10	Aak1/Ap2a1/Ap2b1/Cltc/Dab2/Fcho2/Fnbp1l/Gak/Itsn1/Itsn2/Picalm/Scyl2/Smap1/Snap91/Wasl	15
BP	GO:0016358	dendrite development	37/579	333/18954	0.111111	3.63731	8.61878	1.21902e-11	1.41043e-09	1.14476e-09	Abi1/Abl2/Acsl4/Actr3/Afdn/Atp7a/Baiap2/Ctnnd2/Cux1/Cyfip1/Cyth2/Dbnl/Dlg5/Dnm1l/Eif4g2/Farp1/Ilk/Iqgap1/Itgb1/Itsn1/Kidins220/Lzts3/Mink1/Myo6/Nedd4/Nr3c1/Numb/Pak2/Palm/Pdlim5/Picalm/Ppp3ca/Sipa1l1/Slc30a1/Srcin1/Srgap2/Wasl	37
BP	GO:0099504	synaptic vesicle cycle	33/579	274/18954	0.120438	3.94263	8.70937	1.84611e-11	2.09148e-09	1.69753e-09	Ap2a1/Ap2b1/Ap3d1/Arhgdia/Atp6v1a/Cdh2/Cltc/Ctnnb1/Cxadr/Cyfip1/Dnm1l/Efr3a/Eps15l1/Erc1/Fcho2/Git2/Itsn1/Itsn2/Picalm/Pls3/Ppp3cb/Ppp3cc/Rab3gap1/Scrib/Sh3gl1/Snap23/Snap29/Snap91/Snx9/Sptbn2/Stx4/Stxbp2/Stxbp3	33
BP	GO:1902115	regulation of organelle assembly	31/579	248/18954	0.125	4.09197	8.70032	2.92238e-11	3.24325e-09	2.63234e-09	Arhgap35/Arhgef5/Arpc2/Chmp4b/Cnot1/Cnot2/Cyld/Ezr/Lcp1/Lima1/Luzp1/Map4/Msn/Nf2/Numa1/Nup62/Pan3/Pdcd6ip/Rab3gap1/Rdx/Scfd1/Sdcbp/Sec22b/Septin9/Sipa1l1/Sptbn2/Stam/Stx18/Trappc12/Tsg101/Yap1	31
BP	GO:0051494	negative regulation of cytoskeleton organization	26/579	179/18954	0.145251	4.75491	8.95986	4.09218e-11	4.45066e-09	3.61232e-09	Add1/Add3/Apc/Arhgef18/Arhgef7/Arpc2/Camsap3/Capza2/Capzb/Ccdc88c/Hip1r/Kank1/Kank2/Lima1/Map3k1/Pak2/Ppfia1/Rdx/Shroom2/Sptan1/Sptbn1/Sptbn2/Swap70/Tjp1/Twf1/Vil1	26
BP	GO:0030835	negative regulation of actin filament depolymerization	14/579	46/18954	0.304348	9.96305	10.8038	5.14109e-11	5.48182e-09	4.44925e-09	Add1/Add3/Arpc2/Capza2/Capzb/Lima1/Rdx/Shroom2/Sptan1/Sptbn1/Sptbn2/Swap70/Twf1/Vil1	14
BP	GO:1902904	negative regulation of supramolecular fiber organization	26/579	182/18954	0.142857	4.67654	8.84675	5.98134e-11	6.2551e-09	5.07687e-09	Add1/Add3/Apc/Arhgef18/Arhgef7/Arpc2/Camsap3/Capza2/Capzb/Ccdc88c/Hip1r/Kank1/Kank2/Lima1/Map3k1/Pak2/Ppfia1/Rdx/Shroom2/Sptan1/Sptbn1/Sptbn2/Swap70/Tjp1/Twf1/Vil1	26
BP	GO:0050807	regulation of synapse organization	40/579	407/18954	0.0982801	3.21727	8.02683	8.12114e-11	8.3326e-09	6.76305e-09	Actr3/Adgrl2/Afdn/Agap1/Ank3/Baiap2/Cd44/Cdh2/Chmp4bl1/Ctnnb1/Cyfip1/Dbnl/Dlg5/Dnm1l/Dpysl2/Eif4g1/Exoc7/Farp1/Iqgap1/Itgb1/Itsn1/Kif5b/Lzts3/Mark2/Mink1/Nedd4/Numb/Palm/Pdlim5/Picalm/Ptpn13/Septin11/Shank2/Sipa1l1/Slc30a1/Snap91/Srcin1/Srgap2/Tanc1/Wasl	40
BP	GO:0050803	regulation of synapse structure or activity	40/579	414/18954	0.0966184	3.16287	7.89844	1.36224e-10	1.37183e-08	1.11343e-08	Actr3/Adgrl2/Afdn/Agap1/Ank3/Baiap2/Cd44/Cdh2/Chmp4bl1/Ctnnb1/Cyfip1/Dbnl/Dlg5/Dnm1l/Dpysl2/Eif4g1/Exoc7/Farp1/Iqgap1/Itgb1/Itsn1/Kif5b/Lzts3/Mark2/Mink1/Nedd4/Numb/Palm/Pdlim5/Picalm/Ptpn13/Septin11/Shank2/Sipa1l1/Slc30a1/Snap91/Srcin1/Srgap2/Tanc1/Wasl	40
BP	GO:0006900	vesicle budding from membrane	16/579	69/18954	0.231884	7.5909	9.73588	2.00024e-10	1.97769e-08	1.60517e-08	Anxa2/Ap3d1/Arfgap2/Chmp4bl1/Fnbp1l/Picalm/Prkci/Sec13/Sec16a/Sec23b/Sec24a/Sec24b/Snap91/Snx3/Vapa/Wasl	16
BP	GO:0043297	apical junction assembly	19/579	102/18954	0.186275	6.09784	9.16372	2.31472e-10	2.24776e-08	1.82437e-08	Afdn/Cdh1/Cgn/Ctnnb1/Dlg1/Dlg5/Itgb1/Marveld2/Micall2/Mtdh/Myo1c/Ocln/Pak2/Pard3/Pdcd6ip/Pkn2/Pkp2/Tjp1/Vcl	19
BP	GO:0051648	vesicle localization	27/579	208/18954	0.129808	4.24935	8.36448	2.37387e-10	2.2621e-08	1.83601e-08	Ap3d1/Ap3s1/Arfgap2/Cdh2/Cdh3/Ctnnb1/Dpysl2/Exoc4/Fnbp1l/Kif5b/Myh9/Myo1c/Pdcd6ip/Picalm/Scrib/Sdcbp/Sec16a/Snap91/Stam/Stxbp2/Stxbp3/Tbc1d23/Trip11/Tsg101/Uso1/Vps33b/Wasl	27
BP	GO:0031032	actomyosin structure organization	28/579	223/18954	0.125561	4.11032	8.29357	2.41269e-10	2.2621e-08	1.83601e-08	Arhgef18/Arhgef5/Cdc42bpa/Cdc42bpb/Cdc42bpg/Epb41/Epb41l1/Epb41l2/Epb41l5/Fermt2/Iqgap1/Iqgap2/Itgb1/Luzp1/Myh9/Nf2/Pak2/Pdcd6ip/Pdlim1/Plec/Ppfia1/Rtkn/Sh3pxd2b/Sorbs1/Sorbs3/Synpo/Tjp1/Zyx	28
BP	GO:0030010	establishment of cell polarity	24/579	166/18954	0.144578	4.73288	8.57477	2.54981e-10	2.35015e-08	1.90747e-08	Abl2/Camsap3/Ccdc85c/Coro7/Cyth3/Dock7/Exoc4/Flot2/Itgb1/Kank1/Llgl2/Map4/Mark2/Msn/Myh9/Numa1/Pard3/Pard3b/Prkci/Rictor/Sapcd2/Scrib/Sipa1l3/Zw10	24
BP	GO:0030042	actin filament depolymerization	15/579	61/18954	0.245902	8.04977	9.78936	3.02894e-10	2.74523e-08	2.22813e-08	Add1/Add3/Arpc2/Capza2/Capzb/Lima1/Mical3/Rdx/Shroom2/Sptan1/Sptbn1/Sptbn2/Swap70/Twf1/Vil1	15
BP	GO:0150105	protein localization to cell-cell junction	11/579	29/18954	0.37931	12.417	10.9219	4.13014e-10	3.68192e-08	2.98838e-08	Abcb1a/Arhgef18/Ctnnd1/Dlg5/Lsr/Pak2/Scrib/Tjp1/Tjp2/Tjp3/Vcl	11
BP	GO:1901880	negative regulation of protein depolymerization	17/579	83/18954	0.204819	6.70491	9.24603	4.3677e-10	3.8309e-08	3.1093e-08	Add1/Add3/Apc/Arpc2/Camsap3/Capza2/Capzb/Ccdc88c/Lima1/Rdx/Shroom2/Sptan1/Sptbn1/Sptbn2/Swap70/Twf1/Vil1	17
BP	GO:0036465	synaptic vesicle recycling	19/579	106/18954	0.179245	5.86773	8.92095	4.61078e-10	3.97991e-08	3.23024e-08	Ap2a1/Ap2b1/Ap3d1/Cltc/Cxadr/Cyfip1/Dnm1l/Eps15l1/Fcho2/Git2/Itsn1/Itsn2/Picalm/Ppp3cb/Ppp3cc/Scrib/Sh3gl1/Snap91/Snx9	19
BP	GO:0007043	cell-cell junction assembly	24/579	171/18954	0.140351	4.59449	8.38142	4.75526e-10	4.04048e-08	3.27941e-08	Afdn/Cdh1/Cdh2/Cdh3/Cgn/Ctnnb1/Dlg1/Dlg5/Itgb1/Lsr/Marveld2/Micall2/Mtdh/Myo1c/Ocln/Pak2/Pard3/Pdcd6ip/Pkn2/Pkp2/Pkp3/Pkp4/Tjp1/Vcl	24
BP	GO:0032273	positive regulation of protein polymerization	18/579	95/18954	0.189474	6.20256	9.0237	5.15635e-10	4.31389e-08	3.50131e-08	Actr3/Akap9/Apc/Arpc2/Baiap2/Baiap2l1/Cdc42ep1/Cttn/Dlg1/Map3k1/Myo1c/Nck1/Nckap1/Numa1/Ocln/Rictor/Snx9/Vasp	18
BP	GO:0006887	exocytosis	38/579	399/18954	0.0952381	3.11769	7.58897	6.02737e-10	4.96619e-08	4.03074e-08	Abr/Anxa4/Arfgef2/Arhgap17/Bcr/Dnm1l/Efr3a/Epb41l1/Erc1/Exoc1/Exoc2/Exoc3/Exoc4/Exoc5/Exoc7/Exoc8/Git2/Itsn1/Llgl2/Mical3/Myh9/Pdcd6ip/Ppp3ca/Ppp3cb/Rab3gap1/Scamp1/Scrib/Sdcbp/Snap23/Snap29/Sptbn2/Srcin1/Stam/Stx4/Stxbp2/Stxbp3/Trappc11/Tsg101	38
BP	GO:0030834	regulation of actin filament depolymerization	14/579	55/18954	0.254545	8.33274	9.66702	7.24249e-10	5.79186e-08	4.70089e-08	Add1/Add3/Arpc2/Capza2/Capzb/Lima1/Rdx/Shroom2/Sptan1/Sptbn1/Sptbn2/Swap70/Twf1/Vil1	14
BP	GO:0030838	positive regulation of actin filament polymerization	14/579	55/18954	0.254545	8.33274	9.66702	7.24249e-10	5.79186e-08	4.70089e-08	Actr3/Arpc2/Baiap2/Baiap2l1/Cdc42ep1/Cttn/Dlg1/Map3k1/Myo1c/Nck1/Nckap1/Rictor/Snx9/Vasp	14
BP	GO:0000910	cytokinesis	24/579	175/18954	0.137143	4.48947	8.23204	7.6959e-10	6.06526e-08	4.92279e-08	Actr3/Ank3/Anxa11/Apc/Atxn10/Chmp4b/Exoc7/Iqgap1/Iqgap2/Luzp1/Lzts2/Myh9/Nup62/Pdcd6ip/Pkn2/Pkp4/Plec/Rtkn/Septin10/Septin11/Septin2/Septin9/Snx9/Sptbn1	24
BP	GO:0034334	adherens junction maintenance	7/579	9/18954	0.777778	25.4611	13.0291	8.17651e-10	6.35198e-08	5.15551e-08	Afdn/Camsap3/Fermt2/Mtss1/Pkp2/Plekha7/Tjp1	7
BP	GO:0031334	positive regulation of protein-containing complex assembly	27/579	220/18954	0.122727	4.01757	7.99131	8.47141e-10	6.48838e-08	5.26622e-08	Actr3/Akap9/Apc/Arhgef5/Arpc2/Baiap2/Baiap2l1/Cdc42ep1/Cttn/Dlg1/Eif4g1/Epn1/Fermt2/Hip1r/Lcp1/Map3k1/Msn/Myo1c/Nck1/Nckap1/Numa1/Ocln/Rictor/Snap91/Snx9/Vasp/Zdhhc5	27
BP	GO:0008360	regulation of cell shape	21/579	135/18954	0.155556	5.09223	8.47019	8.59888e-10	6.49454e-08	5.27121e-08	Anxa7/Arhgap35/Arhgdia/Arhgef18/Baiap2/Cdc42ep1/Dlg1/Dnmbp/Ezr/Fgd1/Fmnl2/Limd1/Mark2/Msn/Myh9/Nf2/Palm/Palmd/Plxnb2/Rdx/Vil1	21
BP	GO:0051261	protein depolymerization	21/579	136/18954	0.154412	5.05479	8.42394	9.88365e-10	7.36264e-08	5.97579e-08	Add1/Add3/Apc/Arpc2/Camsap3/Capza2/Capzb/Ccdc88c/Cltc/Gak/Lima1/Mical3/Rdx/Sh3gl1/Shroom2/Sptan1/Sptbn1/Sptbn2/Swap70/Twf1/Vil1	21
BP	GO:0007044	cell-substrate junction assembly	18/579	99/18954	0.181818	5.95195	8.76891	1.04148e-09	7.6535e-08	6.21187e-08	Bcr/Camsap3/Coro1c/Cttn/Dst/Epb41l5/Fermt2/Iqgap1/Itgb4/Macf1/Map4k4/Myh9/Peak1/Plec/Slk/Sorbs1/Tln1/Vcl	18
BP	GO:0061640	cytoskeleton-dependent cytokinesis	19/579	113/18954	0.168142	5.50424	8.52459	1.42588e-09	1.03386e-07	8.39116e-08	Actr3/Ank3/Apc/Chmp4b/Exoc7/Iqgap1/Iqgap2/Luzp1/Lzts2/Nup62/Pdcd6ip/Plec/Rtkn/Septin10/Septin11/Septin2/Septin9/Snx9/Sptbn1	19
BP	GO:0099072	regulation of postsynaptic membrane neurotransmitter receptor levels	24/579	181/18954	0.132597	4.34065	8.0162	1.54249e-09	1.10369e-07	8.95799e-08	Agap3/Ap2b1/Ctnnd1/Ctnnd2/Cyld/Dlg1/Epb41l1/Eps15/Exoc4/Flot2/Itgb1/Myo6/Nedd4/Numb/Ppfia1/Prkci/Rdx/Scrib/Sirt2/Snap23/Stx4/Usp46/Vac14/Zdhhc5	24
BP	GO:1904377	positive regulation of protein localization to cell periphery	16/579	79/18954	0.202532	6.63003	8.90113	1.69934e-09	1.20013e-07	9.74071e-08	Actr3/Dlg1/Eif4g1/Epb41/Epb41l2/Ezr/Itgb1/Kif5b/Numa1/Pls1/Prkci/Sorbs1/Sptbn1/Stx4/Vil1/Zdhhc5	16
BP	GO:0048813	dendrite morphogenesis	25/579	198/18954	0.126263	4.1333	7.86737	1.98168e-09	1.38159e-07	1.12135e-07	Abi1/Abl2/Actr3/Afdn/Atp7a/Baiap2/Ctnnd2/Cux1/Dbnl/Dnm1l/Farp1/Ilk/Itgb1/Kidins220/Lzts3/Mink1/Nedd4/Numb/Pdlim5/Picalm/Ppp3ca/Sipa1l1/Slc30a1/Srcin1/Wasl	25
BP	GO:1902414	protein localization to cell junction	22/579	156/18954	0.141026	4.61658	8.05136	2.30391e-09	1.58591e-07	1.28718e-07	Abcb1a/Afdn/Arhgef18/Baiap2/Ctnnd1/Cyld/Dlg1/Dlg5/Epb41l1/Exoc4/Fermt2/Kif5b/Klc1/Lsr/Pak2/Scrib/Snap23/Stx4/Tjp1/Tjp2/Tjp3/Vcl	22
BP	GO:0051650	establishment of vesicle localization	24/579	186/18954	0.129032	4.22397	7.84337	2.69025e-09	1.8287e-07	1.48424e-07	Ap3d1/Ap3s1/Arfgap2/Cdh3/Ctnnb1/Dpysl2/Exoc4/Fnbp1l/Kif5b/Myh9/Myo1c/Pdcd6ip/Picalm/Scrib/Sdcbp/Sec16a/Snap91/Stam/Stxbp2/Stxbp3/Tbc1d23/Trip11/Tsg101/Wasl	24
BP	GO:0043242	negative regulation of protein-containing complex disassembly	17/579	93/18954	0.182796	5.98395	8.55259	2.78494e-09	1.86969e-07	1.51751e-07	Add1/Add3/Apc/Arpc2/Camsap3/Capza2/Capzb/Ccdc88c/Lima1/Rdx/Shroom2/Sptan1/Sptbn1/Sptbn2/Swap70/Twf1/Vil1	17
BP	GO:0002064	epithelial cell development	29/579	266/18954	0.109023	3.56894	7.48992	3.26209e-09	2.14765e-07	1.74312e-07	Abcb1a/Add1/Afdn/Akap9/Ccdc88c/Cdh1/Cdh2/Cgn/Epb41l5/Ezr/Fasn/Flnb/Gak/Itgb1/Luzp1/Magi1/Map3k1/Marveld2/Msn/Myo1e/Pard3/Plec/Rdx/Sipa1l3/Tjp1/Tjp2/Tjp3/Vcl/Yap1	29
BP	GO:0150115	cell-substrate junction organization	18/579	106/18954	0.169811	5.5589	8.35497	3.27796e-09	2.14765e-07	1.74312e-07	Bcr/Camsap3/Coro1c/Cttn/Dst/Epb41l5/Fermt2/Iqgap1/Itgb4/Macf1/Map4k4/Myh9/Peak1/Plec/Slk/Sorbs1/Tln1/Vcl	18
BP	GO:0140238	presynaptic endocytosis	17/579	95/18954	0.178947	5.85798	8.42602	3.91278e-09	2.53306e-07	2.05592e-07	Aak1/Ap2a1/Ap2b1/Cltc/Cxadr/Dnm1l/Eps15l1/Fcho2/Itsn1/Itsn2/Picalm/Ppp3cb/Ppp3cc/Scrib/Sh3gl1/Snap91/Snx9	17
BP	GO:0043547	positive regulation of GTPase activity	21/579	148/18954	0.141892	4.64494	7.90201	4.7643e-09	3.04803e-07	2.4739e-07	Abr/Arhgap35/Arhgef5/Arhgef7/Bcr/Coro1c/Dock7/Dock9/Dvl3/Itga6/Itgb1/Map4k4/Pkp4/Rab3gap1/Ralgapb/Scrib/Sipa1l1/Snx9/Srgap2/Tbc1d2/Usp6nl	21
BP	GO:0030837	negative regulation of actin filament polymerization	14/579	63/18954	0.222222	7.27461	8.85512	4.96653e-09	3.13158e-07	2.5417e-07	Add1/Add3/Arpc2/Capza2/Capzb/Hip1r/Kank1/Kank2/Rdx/Sptan1/Sptbn1/Sptbn2/Twf1/Vil1	14
BP	GO:1901888	regulation of cell junction assembly	32/579	322/18954	0.0993789	3.25324	7.23887	5.01006e-09	3.13158e-07	2.5417e-07	Actr3/Adgrl2/Afdn/Camsap3/Coro1c/Ctnnb1/Dlg5/Dpysl2/Eif4g1/Epb41l5/Exoc7/Farp1/Fermt2/Flot1/Iqgap1/Lzts3/Macf1/Map4k4/Myh9/Myo1c/Numb/Palm/Pdlim5/Peak1/Pkp2/Ptpn13/Sipa1l1/Slk/Srcin1/Srgap2/Tjp1/Vcl	32
BP	GO:0120193	tight junction organization	18/579	109/18954	0.165138	5.4059	8.1887	5.20249e-09	3.2149e-07	2.60933e-07	Afdn/Cdh1/Cgn/Ctnnb1/Dlg1/Itgb1/Lsr/Marveld2/Micall2/Mtdh/Myo1c/Ocln/Pak2/Pard3/Pdcd6ip/Pkp2/Plec/Tjp1	18
BP	GO:0060996	dendritic spine development	20/579	136/18954	0.147059	4.81408	7.92387	5.90871e-09	3.61029e-07	2.93024e-07	Acsl4/Actr3/Afdn/Baiap2/Ctnnd2/Dbnl/Dlg5/Dnm1l/Eif4g2/Itsn1/Lzts3/Nr3c1/Pak2/Palm/Pdlim5/Sipa1l1/Slc30a1/Srcin1/Srgap2/Wasl	20
BP	GO:0022406	membrane docking	16/579	86/18954	0.186047	6.09037	8.39847	6.24964e-09	3.77617e-07	3.06488e-07	Ahcyl1/Esyt1/Esyt2/Exoc2/Exoc4/Ezr/Msn/Snap29/Snx3/Sptbn2/Stx4/Stx5/Stxbp2/Stxbp3/Uso1/Vapa	16
BP	GO:0006893	Golgi to plasma membrane transport	14/579	65/18954	0.215385	7.05078	8.67417	7.65932e-09	4.57708e-07	3.71493e-07	Ank3/Arfgef2/Ccdc22/Exoc1/Exoc2/Exoc4/Exoc5/Exoc8/Gga2/Golga4/Llgl2/Macf1/Sec16a/Sptbn1	14
BP	GO:0120192	tight junction assembly	17/579	100/18954	0.17	5.56508	8.12477	8.80678e-09	5.1496e-07	4.17961e-07	Afdn/Cdh1/Cgn/Ctnnb1/Dlg1/Itgb1/Lsr/Marveld2/Micall2/Mtdh/Myo1c/Ocln/Pak2/Pard3/Pdcd6ip/Pkp2/Tjp1	17
BP	GO:1901879	regulation of protein depolymerization	17/579	100/18954	0.17	5.56508	8.12477	8.80678e-09	5.1496e-07	4.17961e-07	Add1/Add3/Apc/Arpc2/Camsap3/Capza2/Capzb/Ccdc88c/Lima1/Rdx/Shroom2/Sptan1/Sptbn1/Sptbn2/Swap70/Twf1/Vil1	17
BP	GO:1903076	regulation of protein localization to plasma membrane	19/579	126/18954	0.150794	4.93634	7.86938	9.29047e-09	5.37464e-07	4.36226e-07	Actr3/Appl1/Cdh1/Cltc/Dab2/Dlg1/Ezr/Itgb1/Kif5b/Numb/Picalm/Pls1/Ppfia1/Prkci/Sorbs1/Sptbn1/Stx4/Vil1/Zdhhc5	19
BP	GO:0043087	regulation of GTPase activity	23/579	184/18954	0.125	4.09197	7.48129	1.06681e-08	6.10665e-07	4.95639e-07	Abr/Arhgap35/Arhgef5/Arhgef7/Bcr/Coro1c/Dock7/Dock9/Dvl3/Itga6/Itgb1/Map4k4/Pkp4/Rab3gap1/Ralgapb/Rdx/Scrib/Sipa1l1/Snx9/Srgap2/Tbc1d2/Tns3/Usp6nl	23
BP	GO:0006891	intra-Golgi vesicle-mediated transport	10/579	30/18954	0.333333	10.9119	9.64443	1.13401e-08	6.42367e-07	5.21369e-07	Cog1/Cog2/Cog3/Cog4/Copa/Copz1/Cux1/Golga5/Trappc10/Uso1	10
BP	GO:0006890	retrograde vesicle-mediated transport, Golgi to endoplasmic reticulum	12/579	47/18954	0.255319	8.35806	8.96532	1.1602e-08	6.44359e-07	5.22986e-07	Arcn1/Cog3/Cog4/Copa/Copz1/Nbas/Rint1/Scfd1/Scyl1/Sec22b/Stx18/Stx5	12
BP	GO:0030032	lamellipodium assembly	15/579	78/18954	0.192308	6.29534	8.3186	1.16122e-08	6.44359e-07	5.22986e-07	Ablim1/Ablim3/Actr3/Arhgef7/Arpc2/Atp7a/Capzb/Cyfip1/Itgb1/Nck1/Nckap1/Ocln/Srgap2/Twf1/Vcl	15
BP	GO:1902743	regulation of lamellipodium organization	13/579	57/18954	0.22807	7.46605	8.6785	1.25873e-08	6.91409e-07	5.61173e-07	Actr3/Arhgef7/Arpc2/Atp7a/Capzb/Cd44/Coro1c/Cyfip1/Kank1/Nckap1/Ocln/Twf1/Vil1	13
BP	GO:0032272	negative regulation of protein polymerization	15/579	79/18954	0.189873	6.21565	8.24599	1.39355e-08	7.57814e-07	6.1507e-07	Add1/Add3/Arhgef7/Arpc2/Capza2/Capzb/Hip1r/Kank1/Kank2/Rdx/Sptan1/Sptbn1/Sptbn2/Twf1/Vil1	15
BP	GO:0060491	regulation of cell projection assembly	25/579	219/18954	0.114155	3.73696	7.23149	1.58425e-08	8.52983e-07	6.92313e-07	Actr3/Apc/Arhgap35/Arpc2/Atp7a/Capzb/Cdc42ep1/Coro1c/Cttn/Cyfip1/Cyld/Eps8l2/Fnbp1l/Kank1/Lima1/Luzp1/Map4/Nckap1/Ocln/Palm/Rdx/Septin9/Twf1/Wasl/Yap1	25
BP	GO:0007266	Rho protein signal transduction	20/579	144/18954	0.138889	4.54663	7.58346	1.60845e-08	8.57526e-07	6.96e-07	Abl2/Arhgap35/Arhgdia/Arhgef12/Arhgef7/Bcr/Cdc42ep1/Cdh2/Csnk1a1/Dock7/Eps8l2/Fermt2/Flot1/Itgb1/Kank1/Kank2/Phactr4/Rtkn/Stard13/Tns3	20
BP	GO:0002475	antigen processing and presentation via MHC class Ib	10/579	31/18954	0.322581	10.5599	9.45594	1.62848e-08	8.59773e-07	6.97824e-07	Ap3d1/RT1-A2/RT1-CE1/RT1-CE11/RT1-CE14/RT1-CE16/RT1-N2/RT1-N3/RT1-T24-1/RT1-T24-4	10
BP	GO:0048488	synaptic vesicle endocytosis	16/579	92/18954	0.173913	5.69317	8.00998	1.72063e-08	8.99693e-07	7.30225e-07	Ap2a1/Ap2b1/Cltc/Cxadr/Dnm1l/Eps15l1/Fcho2/Itsn1/Itsn2/Picalm/Ppp3cb/Ppp3cc/Scrib/Sh3gl1/Snap91/Snx9	16
BP	GO:0070830	bicellular tight junction assembly	16/579	93/18954	0.172043	5.63196	7.94856	2.0203e-08	1.04316e-06	8.46669e-07	Afdn/Cdh1/Cgn/Ctnnb1/Dlg1/Itgb1/Marveld2/Micall2/Mtdh/Myo1c/Ocln/Pak2/Pard3/Pdcd6ip/Pkp2/Tjp1	16
BP	GO:0051693	actin filament capping	11/579	40/18954	0.275	9.00233	8.99331	2.03338e-08	1.04316e-06	8.46669e-07	Add1/Add3/Arpc2/Capza2/Capzb/Rdx/Sptan1/Sptbn1/Sptbn2/Twf1/Vil1	11
BP	GO:0010639	negative regulation of organelle organization	34/579	378/18954	0.0899471	2.94449	6.77859	2.0721e-08	1.04334e-06	8.46814e-07	Add1/Add3/Apc/Arhgef18/Arhgef7/Arpc2/Camsap3/Capza2/Capzb/Ccdc88c/Dnm1l/Hip1r/Kank1/Kank2/Lima1/Luzp1/Map3k1/Map4/Pak2/Ppfia1/Rdx/Scfd1/Sec22b/Shroom2/Sptan1/Sptbn1/Sptbn2/Stn1/Swap70/Tjp1/Twf1/Vil1/Yap1/Zw10	34
BP	GO:0031589	cell-substrate adhesion	34/579	378/18954	0.0899471	2.94449	6.77859	2.0721e-08	1.04334e-06	8.46814e-07	Anxa2/Arhgef7/Arpc2/Bcr/Camsap3/Coro1c/Ctnnb1/Cttn/Dab2/Epb41l5/Fermt2/Ilk/Iqgap1/Itga6/Itgb1/Itgb4/Kank1/Macf1/Map4k4/Micall2/Mink1/Myh9/Peak1/Pkp2/Slk/Sorbs1/Sorbs3/Srcin1/Srgap2/Stk4/Triobp/Utrn/Vcl/Zyx	34
BP	GO:0035088	establishment or maintenance of apical/basal cell polarity	12/579	50/18954	0.24	7.85658	8.61748	2.47925e-08	1.22565e-06	9.94786e-07	Camsap3/Dlg1/Dlg5/Ezr/Ilk/Mark2/Msn/Pard3/Pard3b/Pdcd6ip/Prkci/Scrib	12
BP	GO:0061245	establishment or maintenance of bipolar cell polarity	12/579	50/18954	0.24	7.85658	8.61748	2.47925e-08	1.22565e-06	9.94786e-07	Camsap3/Dlg1/Dlg5/Ezr/Ilk/Mark2/Msn/Pard3/Pard3b/Pdcd6ip/Prkci/Scrib	12
BP	GO:0022411	cellular component disassembly	37/579	439/18954	0.0842825	2.75905	6.61932	2.73631e-08	1.34054e-06	1.08804e-06	Add1/Add3/Apc/Arpc2/Camsap3/Capza2/Capzb/Ccdc88c/Chmp4b/Cltc/Exoc8/Flot1/Gak/Golga2/Gspt1/Itgb1/Kif5b/Klc1/Lcp1/Lima1/Map4/Map4k4/Mical3/Plin3/Rdx/Sh3gl1/Sh3pxd2b/Shroom2/Snap29/Sptan1/Sptbn1/Sptbn2/Stx5/Swap70/Twf1/Upf1/Vil1	37
BP	GO:1905477	positive regulation of protein localization to membrane	18/579	123/18954	0.146341	4.7906	7.48666	3.67925e-08	1.78641e-06	1.44992e-06	Actr3/Ank3/Ap2b1/Arpc2/C2cd5/Dlg1/Ezr/Farp1/Itgb1/Kif5b/Myo1c/Pls1/Prkci/Sorbs1/Sptbn1/Stx4/Vil1/Zdhhc5	18
BP	GO:0043244	regulation of protein-containing complex disassembly	19/579	137/18954	0.138686	4.53999	7.38163	3.76169e-08	1.81027e-06	1.46928e-06	Add1/Add3/Apc/Arpc2/Camsap3/Capza2/Capzb/Ccdc88c/Gspt1/Lima1/Rdx/Shroom2/Sptan1/Sptbn1/Sptbn2/Swap70/Twf1/Upf1/Vil1	19
BP	GO:0032506	cytokinetic process	12/579	52/18954	0.230769	7.5544	8.40128	3.98619e-08	1.90148e-06	1.54332e-06	Anxa11/Chmp4b/Exoc7/Iqgap1/Iqgap2/Luzp1/Myh9/Nup62/Pdcd6ip/Plec/Rtkn/Snx9	12
BP	GO:0032984	protein-containing complex disassembly	27/579	265/18954	0.101887	3.33534	6.79586	4.77863e-08	2.25967e-06	1.83403e-06	Add1/Add3/Apc/Arpc2/Camsap3/Capza2/Capzb/Ccdc88c/Chmp4b/Cltc/Gak/Gspt1/Kif5b/Klc1/Lima1/Mical3/Rdx/Sh3gl1/Shroom2/Snap29/Sptan1/Sptbn1/Sptbn2/Swap70/Twf1/Upf1/Vil1	27
BP	GO:0120032	regulation of plasma membrane bounded cell projection assembly	24/579	216/18954	0.111111	3.63731	6.91975	5.17684e-08	2.42687e-06	1.96974e-06	Actr3/Apc/Arhgap35/Arpc2/Atp7a/Capzb/Cdc42ep1/Coro1c/Cyfip1/Cyld/Eps8l2/Fnbp1l/Kank1/Lima1/Luzp1/Map4/Nckap1/Ocln/Palm/Rdx/Septin9/Twf1/Wasl/Yap1	24
BP	GO:0032386	regulation of intracellular transport	29/579	302/18954	0.0960265	3.1435	6.66544	5.6279e-08	2.61577e-06	2.12306e-06	Anxa2/Arfip1/Arhgap1/Bcap31/Cdh1/Dab2/Dnajc13/Ehd1/Ezr/Gcc2/Kif5b/Lcp1/Msn/Nedd4/Nf2/Numa1/Nup214/Nup62/Ppp1cc/Ppp1r12a/Ptpn23/Rdx/Rint1/Scfd1/Sec24b/Snx3/Stx18/Txn1/Usp7	29
BP	GO:0031623	receptor internalization	21/579	170/18954	0.123529	4.04383	7.07644	5.7212e-08	2.6366e-06	2.13996e-06	Anxa2/Ap2b1/Cltc/Dab2/Eps15/Ezr/Flot1/Itgb1/Myo6/Nedd4/Numb/Pard3/Picalm/Scrib/Scyl2/Sdcbp/Sirt2/Snx1/Tbc1d5/Usp46/Vac14	21
BP	GO:0043954	cellular component maintenance	17/579	113/18954	0.150442	4.92485	7.42805	5.7988e-08	2.64991e-06	2.15076e-06	Abl2/Afdn/Appl1/Camsap3/Ctnnd2/Cttn/Dlg1/Erc1/Fermt2/Itgb1/Mtss1/Pkp2/Plekha7/Shank2/Shroom2/Tanc1/Tjp1	17
BP	GO:0045197	establishment or maintenance of epithelial cell apical/basal polarity	11/579	44/18954	0.25	8.18394	8.46852	6.03741e-08	2.73595e-06	2.2206e-06	Camsap3/Dlg1/Dlg5/Ilk/Mark2/Msn/Pard3/Pard3b/Pdcd6ip/Prkci/Scrib	11
BP	GO:0043622	cortical microtubule organization	6/579	9/18954	0.666667	21.8238	11.0917	6.15181e-08	2.74209e-06	2.22559e-06	Dlg1/Ezr/Kank1/Ppfia1/Ppfibp1/Tln1	6
BP	GO:2000643	positive regulation of early endosome to late endosome transport	6/579	9/18954	0.666667	21.8238	11.0917	6.15181e-08	2.74209e-06	2.22559e-06	Dab2/Ezr/Msn/Nf2/Ptpn23/Rdx	6
BP	GO:0002476	antigen processing and presentation of endogenous peptide antigen via MHC class Ib	9/579	27/18954	0.333333	10.9119	9.14878	6.2404e-08	2.75897e-06	2.23928e-06	RT1-A2/RT1-CE1/RT1-CE11/RT1-CE14/RT1-CE16/RT1-N2/RT1-N3/RT1-T24-1/RT1-T24-4	9
BP	GO:2000641	regulation of early endosome to late endosome transport	8/579	20/18954	0.4	13.0943	9.60592	6.58197e-08	2.88651e-06	2.3428e-06	Dab2/Dnajc13/Ezr/Msn/Nf2/Ptpn23/Rdx/Snx3	8
BP	GO:0010976	positive regulation of neuron projection development	25/579	237/18954	0.105485	3.45314	6.74594	7.6413e-08	3.32427e-06	2.6981e-06	Abl2/Actr3/Afdn/Ap2a1/Arhgap35/Baiap2/Cyfip1/Dbnl/Dnm1l/Ehd1/Iqgap1/Itga6/Itgb1/Kidins220/Mark2/Nck1/Nme1/Nme2/Plxnb2/Prkci/Shoc2/Slc30a1/Snx3/Stk24/Twf1	25
BP	GO:0031122	cytoplasmic microtubule organization	13/579	66/18954	0.19697	6.44795	7.87004	8.17217e-08	3.527e-06	2.86265e-06	Apc/Camsap3/Ccdc88c/Dlg1/Ezr/Hook3/Kank1/Numa1/Ppfia1/Ppfibp1/Slk/Tacc2/Tln1	13
BP	GO:0002428	antigen processing and presentation of peptide antigen via MHC class Ib	9/579	28/18954	0.321429	10.5222	8.95059	8.94844e-08	3.83162e-06	3.10989e-06	RT1-A2/RT1-CE1/RT1-CE11/RT1-CE14/RT1-CE16/RT1-N2/RT1-N3/RT1-T24-1/RT1-T24-4	9
BP	GO:0034331	cell junction maintenance	14/579	79/18954	0.177215	5.80127	7.59086	1.0545e-07	4.47996e-06	3.6361e-06	Afdn/Appl1/Camsap3/Ctnnd2/Dlg1/Erc1/Fermt2/Itgb1/Mtss1/Pkp2/Plekha7/Shank2/Shroom2/Tjp1	14
BP	GO:0045807	positive regulation of endocytosis	22/579	193/18954	0.11399	3.73154	6.77052	1.18315e-07	4.98756e-06	4.04809e-06	Abr/Add1/Anxa2/Ap2a1/Ap2b1/Appl1/Bcr/Dab2/Dnm1l/Flot1/Itgb1/Itsn1/Myh9/Pard3/Picalm/Ppp3ca/Ppp3cc/Sh3gl1/Snap91/Tbc1d5/Tsg101/Wasl	22
BP	GO:0016482	cytosolic transport	18/579	134/18954	0.134328	4.39734	7.00561	1.40887e-07	5.89341e-06	4.78331e-06	Arfip1/Cltc/Coro7/Eps15/Erc1/Gak/Gcc2/Kif5b/Mon2/Snx1/Snx3/Snx5/Spag9/Stx5/Tbc1d23/Tbc1d5/Trappc10/Usp7	18
BP	GO:0048259	regulation of receptor-mediated endocytosis	19/579	149/18954	0.127517	4.17436	6.90521	1.47307e-07	6.11493e-06	4.96311e-06	Aak1/Anxa2/Ap2a1/Cd2ap/Dab2/Flot1/Nedd4/Numb/Pard3/Picalm/Scrib/Sdcbp/Sirt2/Smap1/Snap91/Tbc1d5/Usp46/Vac14/Wasl	19
BP	GO:0000301	retrograde transport, vesicle recycling within Golgi	6/579	10/18954	0.6	19.6415	10.4667	1.49815e-07	6.17192e-06	5.00936e-06	Cog1/Cog2/Cog3/Cog4/Cux1/Golga5	6
BP	GO:0099175	regulation of postsynapse organization	22/579	198/18954	0.111111	3.63731	6.62198	1.86123e-07	7.61006e-06	6.17661e-06	Actr3/Afdn/Baiap2/Cdh2/Chmp4bl1/Dbnl/Dnm1l/Dpysl2/Iqgap1/Itsn1/Lzts3/Mark2/Mink1/Numb/Palm/Pdlim5/Shank2/Sipa1l1/Slc30a1/Srcin1/Tanc1/Wasl	22
BP	GO:0033962	P-body assembly	8/579	23/18954	0.347826	11.3863	8.84717	2.36225e-07	9.58652e-06	7.78078e-06	Cnot1/Cnot2/Cnot7/Ddx6/Edc3/Limd1/Pan3/Tnrc6a	8
BP	GO:0098927	vesicle-mediated transport between endosomal compartments	11/579	50/18954	0.22	7.20187	7.79462	2.49017e-07	1.00308e-05	8.14134e-06	Dab2/Dnajc13/Ezr/Hook3/Lmtk2/Msn/Myo1d/Nf2/Ptpn23/Rdx/Snx3	11
BP	GO:0035023	regulation of Rho protein signal transduction	15/579	98/18954	0.153061	5.01057	7.06577	2.76604e-07	1.09794e-05	8.91125e-06	Abl2/Arhgap35/Arhgdia/Bcr/Cdh2/Csnk1a1/Dock7/Eps8l2/Fermt2/Flot1/Itgb1/Kank1/Kank2/Stard13/Tns3	15
BP	GO:1902117	positive regulation of organelle assembly	15/579	98/18954	0.153061	5.01057	7.06577	2.76604e-07	1.09794e-05	8.91125e-06	Arhgap35/Arhgef5/Arpc2/Cnot1/Cnot2/Lcp1/Msn/Numa1/Nup62/Pan3/Pdcd6ip/Rab3gap1/Sdcbp/Septin9/Stx18	15
BP	GO:0140056	organelle localization by membrane tethering	13/579	73/18954	0.178082	5.82965	7.33888	2.83486e-07	1.1171e-05	9.06678e-06	Ahcyl1/Esyt1/Esyt2/Exoc2/Exoc4/Snap29/Sptbn2/Stx4/Stx5/Stxbp2/Stxbp3/Uso1/Vapa	13
BP	GO:0098974	postsynaptic actin cytoskeleton organization	9/579	32/18954	0.28125	9.20693	8.24777	3.25787e-07	1.27455e-05	1.03447e-05	Actr3/Arhgef7/Dbnl/Ezr/Farp1/Nos1ap/Sipa1l1/Srcin1/Wasl	9
BP	GO:0002486	antigen processing and presentation of endogenous peptide antigen via MHC class I via ER pathway, TAP-independent	8/579	24/18954	0.333333	10.9119	8.62487	3.44889e-07	1.33965e-05	1.08731e-05	RT1-CE1/RT1-CE11/RT1-CE14/RT1-CE16/RT1-N2/RT1-N3/RT1-T24-1/RT1-T24-4	8
BP	GO:0030048	actin filament-based movement	17/579	128/18954	0.132812	4.34772	6.74589	3.68937e-07	1.42289e-05	1.15487e-05	Akap9/Atp1a1/Ccdc88c/Dlg1/Dsg2/Epb41l5/Fnbp1l/Luzp1/Myh9/Myo1b/Myo1c/Myo1d/Myo6/Pard3/Pkp2/Vil1/Wasl	17
BP	GO:0060560	developmental growth involved in morphogenesis	27/579	294/18954	0.0918367	3.00634	6.15443	3.96483e-07	1.51836e-05	1.23236e-05	Actr3/Afdn/Cd2ap/Cdh1/Cpne1/Ctnnb1/Ctnnd2/Cttn/Cyfip1/Dbnl/Dpysl2/Eif4g2/Epb41l5/Golga4/Ilk/Iqgap1/Itgb1/Itsn2/Lzts2/Macf1/Picalm/Ppp2r3a/Raph1/Spag9/Tgfbr2/Vcl/Yap1	27
BP	GO:0048041	focal adhesion assembly	14/579	88/18954	0.159091	5.20796	7.02324	4.23498e-07	1.61048e-05	1.30712e-05	Bcr/Camsap3/Coro1c/Cttn/Epb41l5/Fermt2/Iqgap1/Macf1/Map4k4/Myh9/Peak1/Slk/Sorbs1/Vcl	14
BP	GO:0000289	nuclear-transcribed mRNA poly(A) tail shortening	8/579	25/18954	0.32	10.4754	8.41531	4.9367e-07	1.85143e-05	1.50269e-05	Cnot1/Cnot2/Cnot7/Pabpc1/Pan3/Tnrc6a/Tnrc6b/Tnrc6c	8
BP	GO:0002484	antigen processing and presentation of endogenous peptide antigen via MHC class I via ER pathway	8/579	25/18954	0.32	10.4754	8.41531	4.9367e-07	1.85143e-05	1.50269e-05	RT1-CE1/RT1-CE11/RT1-CE14/RT1-CE16/RT1-N2/RT1-N3/RT1-T24-1/RT1-T24-4	8
BP	GO:0050770	regulation of axonogenesis	20/579	178/18954	0.11236	3.67817	6.37253	5.59127e-07	2.08256e-05	1.69028e-05	Actr3/Arhgap35/Cdh1/Cdh2/Ctnnd2/Cyfip1/Dbnl/Eif4g2/Golga2/Golga4/Ilk/Kif13b/Macf1/Mark2/Pak2/Picalm/Plxnb2/Sipa1l1/Snap91/Stk25	20
BP	GO:0002483	antigen processing and presentation of endogenous peptide antigen	9/579	34/18954	0.264706	8.66535	7.941	5.76861e-07	2.13399e-05	1.73203e-05	RT1-A2/RT1-CE1/RT1-CE11/RT1-CE14/RT1-CE16/RT1-N2/RT1-N3/RT1-T24-1/RT1-T24-4	9
BP	GO:0045022	early endosome to late endosome transport	10/579	44/18954	0.227273	7.43994	7.59149	6.3692e-07	2.34025e-05	1.89944e-05	Dab2/Dnajc13/Ezr/Hook3/Lmtk2/Msn/Nf2/Ptpn23/Rdx/Snx3	10
BP	GO:0045217	cell-cell junction maintenance	8/579	26/18954	0.307692	10.0725	8.21727	6.94076e-07	2.50137e-05	2.03021e-05	Afdn/Camsap3/Fermt2/Mtss1/Pkp2/Plekha7/Shroom2/Tjp1	8
BP	GO:0051016	barbed-end actin filament capping	8/579	26/18954	0.307692	10.0725	8.21727	6.94076e-07	2.50137e-05	2.03021e-05	Add1/Add3/Arpc2/Capza2/Capzb/Rdx/Twf1/Vil1	8
BP	GO:0061028	establishment of endothelial barrier	11/579	55/18954	0.2	6.54715	7.31301	6.9457e-07	2.50137e-05	2.03021e-05	Add1/Afdn/Ezr/Fasn/Marveld2/Msn/Rdx/Tjp1/Tjp2/Tjp3/Vcl	11
BP	GO:1903078	positive regulation of protein localization to plasma membrane	12/579	67/18954	0.179104	5.86312	7.07841	7.62908e-07	2.72941e-05	2.21529e-05	Actr3/Dlg1/Ezr/Itgb1/Kif5b/Pls1/Prkci/Sorbs1/Sptbn1/Stx4/Vil1/Zdhhc5	12
BP	GO:0106027	neuron projection organization	16/579	120/18954	0.133333	4.36477	6.56355	7.68973e-07	2.73312e-05	2.2183e-05	Abl2/Actr3/Afdn/Baiap2/Ctnnd2/Cttn/Dbnl/Dnm1l/Lzts3/Pdlim5/Pls1/Sipa1l1/Slc30a1/Srcin1/Tanc1/Wasl	16
BP	GO:0001667	ameboidal-type cell migration	26/579	286/18954	0.0909091	2.97598	5.97696	7.89135e-07	2.78657e-05	2.26168e-05	Actr3/Apc/Appl1/Cdh2/Coro1c/Epb41l5/Fam114a1/Ilk/Iqgap1/Irs2/Itgb1/Itgb4/Kank1/Kank2/Macf1/Map4k4/Nckap1/Pdlim1/Phactr4/Pkn2/Plec/Ptpn23/Scrib/Srgap2/Tgfbr2/Vil1	26
BP	GO:0001914	regulation of T cell mediated cytotoxicity	11/579	56/18954	0.196429	6.43024	7.22386	8.4077e-07	2.94975e-05	2.39412e-05	Ppp3cb/RT1-A1/RT1-A2/RT1-CE1/RT1-CE11/RT1-CE14/RT1-CE16/RT1-N2/RT1-N3/RT1-T24-1/RT1-T24-4	11
BP	GO:0072673	lamellipodium morphogenesis	7/579	19/18954	0.368421	12.0605	8.56219	8.76249e-07	3.05451e-05	2.47916e-05	Abi1/Arhgef7/Cd44/Coro1c/Kank1/Snx1/Vil1	7
BP	GO:0019883	antigen processing and presentation of endogenous antigen	9/579	36/18954	0.25	8.18394	7.65845	9.80424e-07	3.39589e-05	2.75623e-05	RT1-A2/RT1-CE1/RT1-CE11/RT1-CE14/RT1-CE16/RT1-N2/RT1-N3/RT1-T24-1/RT1-T24-4	9
BP	GO:0097061	dendritic spine organization	15/579	108/18954	0.138889	4.54663	6.5612	1.00081e-06	3.44456e-05	2.79574e-05	Abl2/Actr3/Afdn/Baiap2/Ctnnd2/Cttn/Dbnl/Dnm1l/Lzts3/Pdlim5/Sipa1l1/Slc30a1/Srcin1/Tanc1/Wasl	15
BP	GO:0034109	homotypic cell-cell adhesion	15/579	109/18954	0.137615	4.50492	6.51415	1.12836e-06	3.82242e-05	3.10242e-05	Ank3/Clic1/Cxadr/Dsg2/Fibp/Gnas/Ilk/Myh9/Pkp2/Rdx/Stxbp3/Tjp2/Tln1/Vcl/Vps33b	15
BP	GO:0060213	positive regulation of nuclear-transcribed mRNA poly(A) tail shortening	6/579	13/18954	0.461538	15.1088	9.03286	1.13168e-06	3.82242e-05	3.10242e-05	Cnot1/Cnot7/Pabpc1/Tnrc6a/Tnrc6b/Tnrc6c	6
BP	GO:0072697	protein localization to cell cortex	6/579	13/18954	0.461538	15.1088	9.03286	1.13168e-06	3.82242e-05	3.10242e-05	Epb41/Epb41l2/Ezr/Ilk/Numa1/Sapcd2	6
BP	GO:0007160	cell-matrix adhesion	23/579	238/18954	0.0966387	3.16354	5.96227	1.19362e-06	4.00673e-05	3.25201e-05	Anxa2/Bcr/Camsap3/Coro1c/Ctnnb1/Cttn/Epb41l5/Fermt2/Ilk/Iqgap1/Itga6/Itgb1/Itgb4/Macf1/Map4k4/Mink1/Myh9/Peak1/Slk/Sorbs1/Utrn/Vcl/Zyx	23
BP	GO:0001916	positive regulation of T cell mediated cytotoxicity	10/579	47/18954	0.212766	6.96505	7.26803	1.22397e-06	4.0585e-05	3.29403e-05	RT1-A1/RT1-A2/RT1-CE1/RT1-CE11/RT1-CE14/RT1-CE16/RT1-N2/RT1-N3/RT1-T24-1/RT1-T24-4	10
BP	GO:0044331	cell-cell adhesion mediated by cadherin	10/579	47/18954	0.212766	6.96505	7.26803	1.22397e-06	4.0585e-05	3.29403e-05	Afdn/Cd2ap/Cdh1/Cdh2/Cdh3/Ctnnb1/Ctnnd1/Flot1/Plekha7/Tjp1	10
BP	GO:0001913	T cell mediated cytotoxicity	12/579	70/18954	0.171429	5.61184	6.86185	1.24514e-06	4.10369e-05	3.33071e-05	Ebag9/Ppp3cb/RT1-A1/RT1-A2/RT1-CE1/RT1-CE11/RT1-CE14/RT1-CE16/RT1-N2/RT1-N3/RT1-T24-1/RT1-T24-4	12
BP	GO:0010810	regulation of cell-substrate adhesion	23/579	239/18954	0.0962343	3.1503	5.93838	1.28367e-06	4.20518e-05	3.41308e-05	Arhgef7/Arpc2/Camsap3/Coro1c/Dab2/Epb41l5/Fermt2/Ilk/Iqgap1/Itga6/Itgb1/Kank1/Macf1/Map4k4/Mink1/Myh9/Peak1/Pkp2/Slk/Stk4/Triobp/Utrn/Vcl	23
BP	GO:0031503	protein-containing complex localization	25/579	276/18954	0.0905797	2.96519	5.83794	1.3722e-06	4.46829e-05	3.62663e-05	Akap9/Ap2b1/Ap3d1/Cyld/Dlg1/Epb41l1/Eps15/Exoc3/Exoc4/Ezr/Itgb1/Kif5b/Myo6/Nedd4/Numb/Ralgapb/Rdx/Scrib/Septin9/Sirt2/Snap23/Stx4/Usp46/Vac14/Wasl	25
BP	GO:0007416	synapse assembly	27/579	315/18954	0.0857143	2.80592	5.7373	1.52677e-06	4.94202e-05	4.01113e-05	Actr3/Adgrl2/Afdn/Cdh1/Cdh2/Ctnnb1/Dbnl/Dlg5/Dock7/Dpysl2/Eif4g1/Exoc7/Farp1/Iqgap1/Lzts3/Myo6/Numb/Palm/Pdlim5/Plxnb2/Ptpn13/Sdcbp/Shank2/Sipa1l1/Sptbn2/Srcin1/Srgap2	27
BP	GO:0099188	postsynaptic cytoskeleton organization	9/579	38/18954	0.236842	7.7532	7.39693	1.60755e-06	5.14651e-05	4.1771e-05	Actr3/Arhgef7/Dbnl/Ezr/Farp1/Nos1ap/Sipa1l1/Srcin1/Wasl	9
BP	GO:0048588	developmental cell growth	26/579	297/18954	0.0875421	2.86576	5.75277	1.60888e-06	5.14651e-05	4.1771e-05	Actr3/Afdn/Cd2ap/Cdh1/Cpne1/Ctnnb1/Ctnnd2/Cttn/Cyfip1/Dbnl/Dpysl2/Eif4g2/Golga4/Ilk/Iqgap1/Itgb1/Itsn2/Macf1/Nr3c1/Pdlim5/Picalm/Raph1/Sorbs2/Spag9/Tgfbr2/Vcl	26
BP	GO:0045785	positive regulation of cell adhesion	36/579	497/18954	0.0724346	2.3712	5.49874	1.67117e-06	5.31451e-05	4.31346e-05	Abl2/Afdn/Ank3/Ap3d1/Apc/Arhgef7/Arpc2/Cd44/Cdh1/Cyld/Cyth3/Dab2/Epb41l5/Fermt2/Flot1/Flot2/Ilk/Iqgap1/Itga6/Itgb1/Magi1/Map4k4/Myh9/Nck1/Pkp2/Pkp3/Ppp3ca/Ptpn23/RT1-A2/RT1-CE16/Stk4/Stx4/Tgfbr2/Tjp1/Triobp/Utrn	36
BP	GO:1990138	neuron projection extension	21/579	210/18954	0.1	3.27358	5.88102	2.00147e-06	6.3279e-05	5.13596e-05	Actr3/Afdn/Cdh1/Cpne1/Ctnnb1/Ctnnd2/Cttn/Cyfip1/Dbnl/Dpysl2/Eif4g2/Golga4/Ilk/Iqgap1/Itgb1/Itsn2/Macf1/Picalm/Raph1/Spag9/Vcl	21
BP	GO:1902745	positive regulation of lamellipodium organization	9/579	39/18954	0.230769	7.5544	7.27322	2.03364e-06	6.39246e-05	5.18836e-05	Actr3/Arhgef7/Arpc2/Atp7a/Coro1c/Cyfip1/Nckap1/Ocln/Vil1	9
BP	GO:0046847	filopodium assembly	12/579	74/18954	0.162162	5.3085	6.59182	2.29814e-06	7.18235e-05	5.82946e-05	Actr3/Arpc2/Capzb/Cd2ap/Ezr/Fgd1/Fnbp1l/Itga6/Itgb4/Palm/Srgap2/Wasl	12
BP	GO:0019885	antigen processing and presentation of endogenous peptide antigen via MHC class I	8/579	30/18954	0.266667	8.72953	7.52094	2.33421e-06	7.2534e-05	5.88713e-05	RT1-CE1/RT1-CE11/RT1-CE14/RT1-CE16/RT1-N2/RT1-N3/RT1-T24-1/RT1-T24-4	8
BP	GO:0003382	epithelial cell morphogenesis	10/579	51/18954	0.196078	6.41877	6.87837	2.70612e-06	8.31405e-05	6.74799e-05	Ccdc88c/Cdh1/Cgn/Epb41l5/Flnb/Luzp1/Magi1/Map3k1/Pard3/Sipa1l3	10
BP	GO:0043114	regulation of vascular permeability	10/579	51/18954	0.196078	6.41877	6.87837	2.70612e-06	8.31405e-05	6.74799e-05	Abr/Arhgap35/Bcr/Fermt2/Nr3c1/Ocln/Plec/Tjp1/Tjp2/Tjp3	10
BP	GO:0032231	regulation of actin filament bundle assembly	15/579	118/18954	0.127119	4.16132	6.11477	3.12206e-06	9.51649e-05	7.72394e-05	Arhgef18/Arhgef5/Fermt2/Map3k1/Mtss1/Nf2/Pak2/Ppfia1/Rdx/Sh3pxd2b/Sorbs3/Swap70/Synpo/Tjp1/Vil1	15
BP	GO:0060211	regulation of nuclear-transcribed mRNA poly(A) tail shortening	6/579	15/18954	0.4	13.0943	8.31788	3.1325e-06	9.51649e-05	7.72394e-05	Cnot1/Cnot7/Pabpc1/Tnrc6a/Tnrc6b/Tnrc6c	6
BP	GO:0051345	positive regulation of hydrolase activity	22/579	235/18954	0.093617	3.06462	5.65325	3.43035e-06	0.000103635	8.41137e-05	Abr/Arhgap35/Arhgef5/Arhgef7/Bcr/Coro1c/Dock7/Dock9/Dvl3/Itga6/Itgb1/Map4k4/Pkp4/Rab3gap1/Ralgapb/Scrib/Sipa1l1/Snx9/Srgap2/Stat3/Tbc1d2/Usp6nl	22
BP	GO:0060997	dendritic spine morphogenesis	12/579	77/18954	0.155844	5.10168	6.40184	3.54105e-06	0.000106388	8.63485e-05	Actr3/Afdn/Baiap2/Ctnnd2/Dbnl/Dnm1l/Lzts3/Pdlim5/Sipa1l1/Slc30a1/Srcin1/Wasl	12
BP	GO:0032011	ARF protein signal transduction	7/579	23/18954	0.304348	9.96305	7.6348	3.83258e-06	0.000113888	9.24362e-05	Arfgap1/Arfgef2/Cyth2/Cyth3/Git2/Map4k4/Psd3	7
BP	GO:0032012	regulation of ARF protein signal transduction	7/579	23/18954	0.304348	9.96305	7.6348	3.83258e-06	0.000113888	9.24362e-05	Arfgap1/Arfgef2/Cyth2/Cyth3/Git2/Map4k4/Psd3	7
BP	GO:0001885	endothelial cell development	12/579	78/18954	0.153846	5.03627	6.3407	4.07032e-06	0.000120296	9.76364e-05	Add1/Afdn/Ezr/Fasn/Magi1/Marveld2/Msn/Rdx/Tjp1/Tjp2/Tjp3/Vcl	12
BP	GO:0031333	negative regulation of protein-containing complex assembly	17/579	152/18954	0.111842	3.66124	5.84747	4.17584e-06	0.000122704	9.95908e-05	Add1/Add3/Arhgef7/Arpc2/Capza2/Capzb/Csnk1a1/Hip1r/Kank1/Kank2/Rdx/Sirt2/Sptan1/Sptbn1/Sptbn2/Twf1/Vil1	17
BP	GO:1905605	positive regulation of blood-brain barrier permeability	4/579	5/18954	0.8	26.1886	9.99909	4.20568e-06	0.000122704	9.95908e-05	Ocln/Tjp1/Tjp2/Tjp3	4
BP	GO:0019058	viral life cycle	22/579	238/18954	0.092437	3.02599	5.58322	4.21948e-06	0.000122704	9.95908e-05	Anxa2/Bsg/Chmp4b/Cnot7/Ddx6/Eif2ak2/Eps15/Myh9/Nedd4/Pabpc1/Pcbp1/Pcbp2/Pdcd6ip/Pkn2/Slc3a2/Trim25/Trim5/Tsg101/Usp6nl/Vapa/Xpr1/Zc3hav1	22
BP	GO:0051893	regulation of focal adhesion assembly	11/579	66/18954	0.166667	5.45596	6.43702	4.60046e-06	0.000132367	0.000107434	Camsap3/Coro1c/Epb41l5/Fermt2/Iqgap1/Macf1/Map4k4/Myh9/Peak1/Slk/Vcl	11
BP	GO:0090109	regulation of cell-substrate junction assembly	11/579	66/18954	0.166667	5.45596	6.43702	4.60046e-06	0.000132367	0.000107434	Camsap3/Coro1c/Epb41l5/Fermt2/Iqgap1/Macf1/Map4k4/Myh9/Peak1/Slk/Vcl	11
BP	GO:0016032	viral process	26/579	316/18954	0.0822785	2.69345	5.38865	5.03293e-06	0.000144048	0.000116915	Anxa2/Bsg/Chmp4b/Cnot7/Ddx6/Eif2ak2/Eif3d/Eps15/Hcfc1/Igf2r/Map3k1/Myh9/Nedd4/Pabpc1/Pcbp1/Pcbp2/Pdcd6ip/Pkn2/Slc3a2/Trim25/Trim5/Tsg101/Usp6nl/Vapa/Xpr1/Zc3hav1	26
BP	GO:0060999	positive regulation of dendritic spine development	11/579	67/18954	0.164179	5.37453	6.36724	5.35427e-06	0.000152442	0.000123728	Actr3/Afdn/Baiap2/Dbnl/Dlg5/Dnm1l/Eif4g2/Itsn1/Nr3c1/Palm/Slc30a1	11
BP	GO:0000912	assembly of actomyosin apparatus involved in cytokinesis	5/579	10/18954	0.5	16.3679	8.62864	5.80173e-06	0.000160969	0.000130648	Iqgap1/Iqgap2/Pdcd6ip/Plec/Rtkn	5
BP	GO:0000915	actomyosin contractile ring assembly	5/579	10/18954	0.5	16.3679	8.62864	5.80173e-06	0.000160969	0.000130648	Iqgap1/Iqgap2/Pdcd6ip/Plec/Rtkn	5
BP	GO:0030952	establishment or maintenance of cytoskeleton polarity	5/579	10/18954	0.5	16.3679	8.62864	5.80173e-06	0.000160969	0.000130648	Ank3/Arhgap35/Camsap3/Nckap1/Pdlim1	5
BP	GO:0033572	transferrin transport	5/579	10/18954	0.5	16.3679	8.62864	5.80173e-06	0.000160969	0.000130648	Arhgap1/Cltc/Lmtk2/Myo1b/Snx3	5
BP	GO:0044837	actomyosin contractile ring organization	5/579	10/18954	0.5	16.3679	8.62864	5.80173e-06	0.000160969	0.000130648	Iqgap1/Iqgap2/Pdcd6ip/Plec/Rtkn	5
BP	GO:0044091	membrane biogenesis	11/579	68/18954	0.161765	5.29549	6.29886	6.21367e-06	0.000171523	0.000139214	Ank3/Anxa2/Cdh2/Chmp4b/Exoc4/Flot1/Ilk/Iqgap1/Lrch4/Sptbn1/Stx4	11
BP	GO:0042147	retrograde transport, endosome to Golgi	13/579	96/18954	0.135417	4.43297	5.9858	6.98146e-06	0.000191743	0.000155626	Arfip1/Cltc/Erc1/Gcc2/Snx1/Snx3/Snx5/Spag9/Stx5/Tbc1d23/Tbc1d5/Trappc10/Usp7	13
BP	GO:0002474	antigen processing and presentation of peptide antigen via MHC class I	9/579	45/18954	0.2	6.54715	6.61312	7.22256e-06	0.000197368	0.000160191	RT1-CE1/RT1-CE11/RT1-CE14/RT1-CE16/RT1-CE2/RT1-N2/RT1-N3/RT1-T24-1/RT1-T24-4	9
BP	GO:0051642	centrosome localization	8/579	35/18954	0.228571	7.48246	6.8138	8.2032e-06	0.000223045	0.000181032	Akap9/Dlg1/Dync1li2/Ezr/Kif5b/Pard3/Pard3b/Ranbp2	8
BP	GO:1903421	regulation of synaptic vesicle recycling	9/579	46/18954	0.195652	6.40482	6.51481	8.73849e-06	0.000236418	0.000191885	Cxadr/Cyfip1/Dnm1l/Picalm/Ppp3cb/Ppp3cc/Sh3gl1/Snap91/Snx9	9
BP	GO:0150116	regulation of cell-substrate junction organization	11/579	71/18954	0.15493	5.07174	6.10152	9.55388e-06	0.000257198	0.000208752	Camsap3/Coro1c/Epb41l5/Fermt2/Iqgap1/Macf1/Map4k4/Myh9/Peak1/Slk/Vcl	11
BP	GO:0003158	endothelium development	17/579	162/18954	0.104938	3.43523	5.52556	9.87591e-06	0.000264558	0.000214725	Add1/Afdn/Bsg/Cd2ap/Ctnnb1/Ezr/Fasn/Magi1/Marveld2/Msn/Rdx/Stard13/Tjp1/Tjp2/Tjp3/Vcl/Xdh	17
BP	GO:0061842	microtubule organizing center localization	8/579	36/18954	0.222222	7.27461	6.68906	1.02669e-05	0.000273682	0.000222131	Akap9/Dlg1/Dync1li2/Ezr/Kif5b/Pard3/Pard3b/Ranbp2	8
BP	GO:2000392	regulation of lamellipodium morphogenesis	5/579	11/18954	0.454545	14.8799	8.17377	1.0369e-05	0.000275056	0.000223245	Arhgef7/Cd44/Coro1c/Kank1/Vil1	5
BP	GO:0071709	membrane assembly	10/579	59/18954	0.169492	5.54843	6.21125	1.06848e-05	0.000282057	0.000228928	Ank3/Anxa2/Cdh2/Chmp4b/Flot1/Ilk/Iqgap1/Lrch4/Sptbn1/Stx4	10
BP	GO:0000281	mitotic cytokinesis	12/579	86/18954	0.139535	4.56778	5.88639	1.14784e-05	0.000301543	0.000244744	Ank3/Apc/Chmp4b/Exoc7/Iqgap1/Iqgap2/Lzts2/Nup62/Pdcd6ip/Rtkn/Snx9/Sptbn1	12
BP	GO:0050767	regulation of neurogenesis	33/579	477/18954	0.0691824	2.26474	4.96602	1.18373e-05	0.000309476	0.000251182	Actr3/Afdn/Anxa2/Baiap2/Cdh1/Ctnnb1/Ctnnd2/Cux1/Cyfip1/Dbnl/Dnm1l/Dock7/Eif4g2/Golga2/Golga4/Hook3/Ilk/Itgb1/Macf1/Nap1l1/Nf2/Numb/Picalm/Plxnb2/Ppp1cc/Ppp3ca/Prkci/Sirt2/Slc30a1/Slc7a5/Snap91/Stk25/Yap1	33
BP	GO:0003383	apical constriction	4/579	6/18954	0.666667	21.8238	9.05564	1.23111e-05	0.000318798	0.000258749	Ccdc88c/Epb41l5/Luzp1/Pard3	4
BP	GO:1903551	regulation of extracellular exosome assembly	4/579	6/18954	0.666667	21.8238	9.05564	1.23111e-05	0.000318798	0.000258749	Pdcd6ip/Sdcbp/Stam/Tsg101	4
BP	GO:0061001	regulation of dendritic spine morphogenesis	10/579	60/18954	0.166667	5.45596	6.13648	1.24752e-05	0.000320187	0.000259876	Actr3/Afdn/Baiap2/Dbnl/Dnm1l/Lzts3/Pdlim5/Sipa1l1/Slc30a1/Srcin1	10
BP	GO:0071800	podosome assembly	7/579	27/18954	0.259259	8.48705	6.91061	1.24825e-05	0.000320187	0.000259876	Arhgef5/Arpc2/Dbnl/Lcp1/Msn/Sh3pxd2b/Tns3	7
BP	GO:0001894	tissue homeostasis	24/579	295/18954	0.0813559	2.66325	5.11079	1.39539e-05	0.000354584	0.000287794	Abcb1a/Add1/Bsg/Cd2ap/Cdh3/Chmp4b/Ctnnb1/Cxadr/Dlg1/Gnas/Itgb1/Lsr/Nt5e/Ocln/Pkp3/Prrc1/Scrib/Slc4a2/Tjp1/Tjp2/Tjp3/Tns3/Vps13b/Yap1	24
BP	GO:0060249	anatomical structure homeostasis	24/579	295/18954	0.0813559	2.66325	5.11079	1.39539e-05	0.000354584	0.000287794	Abcb1a/Add1/Bsg/Cd2ap/Cdh3/Chmp4b/Ctnnb1/Cxadr/Dlg1/Gnas/Itgb1/Lsr/Nt5e/Ocln/Pkp3/Prrc1/Scrib/Slc4a2/Tjp1/Tjp2/Tjp3/Tns3/Vps13b/Yap1	24
BP	GO:1900242	regulation of synaptic vesicle endocytosis	8/579	38/18954	0.210526	6.89174	6.45335	1.5723e-05	0.000397122	0.000322319	Cxadr/Dnm1l/Picalm/Ppp3cb/Ppp3cc/Sh3gl1/Snap91/Snx9	8
BP	GO:0030111	regulation of Wnt signaling pathway	26/579	337/18954	0.0771513	2.52561	5.01611	1.57739e-05	0.000397122	0.000322319	Abl2/Apc/Ccdc88c/Cdh1/Cdh2/Cdh3/Csnk1a1/Ctnnb1/Ctnnd1/Ctnnd2/Cyld/Dab2/Ilk/Kank1/Limd1/Lzts2/Macf1/Map3k1/Ppm1b/Ppp2r3a/Ruvbl1/Scyl2/Snx3/Stk4/Wwox/Yap1	26
BP	GO:0034446	substrate adhesion-dependent cell spreading	13/579	104/18954	0.125	4.09197	5.61256	1.69348e-05	0.000424384	0.000344446	Arhgef7/Arpc2/Coro1c/Dab2/Fermt2/Ilk/Kank1/Micall2/Peak1/Pkp2/Srcin1/Srgap2/Triobp	13
BP	GO:1900153	positive regulation of nuclear-transcribed mRNA catabolic process, deadenylation-dependent decay	5/579	12/18954	0.416667	13.6399	7.77474	1.73285e-05	0.00043226	0.000350838	Cnot1/Cnot7/Pabpc1/Tnrc6b/Tnrc6c	5
BP	GO:0030038	contractile actin filament bundle assembly	14/579	120/18954	0.116667	3.81917	5.49927	1.80034e-05	0.000442997	0.000359553	Arhgef18/Arhgef5/Fermt2/Luzp1/Nf2/Pak2/Pdlim1/Ppfia1/Sh3pxd2b/Sorbs1/Sorbs3/Synpo/Tjp1/Zyx	14
BP	GO:0043149	stress fiber assembly	14/579	120/18954	0.116667	3.81917	5.49927	1.80034e-05	0.000442997	0.000359553	Arhgef18/Arhgef5/Fermt2/Luzp1/Nf2/Pak2/Pdlim1/Ppfia1/Sh3pxd2b/Sorbs1/Sorbs3/Synpo/Tjp1/Zyx	14
BP	GO:0120034	positive regulation of plasma membrane bounded cell projection assembly	14/579	120/18954	0.116667	3.81917	5.49927	1.80034e-05	0.000442997	0.000359553	Actr3/Apc/Arhgap35/Arpc2/Atp7a/Cdc42ep1/Cyfip1/Eps8l2/Fnbp1l/Nckap1/Ocln/Palm/Septin9/Wasl	14
BP	GO:0050769	positive regulation of neurogenesis	25/579	321/18954	0.0778816	2.54951	4.97017	1.95414e-05	0.000478676	0.000388511	Actr3/Afdn/Baiap2/Ctnnb1/Ctnnd2/Cux1/Cyfip1/Dbnl/Dnm1l/Eif4g2/Golga2/Golga4/Ilk/Itgb1/Macf1/Nap1l1/Numb/Picalm/Plxnb2/Ppp1cc/Prkci/Slc30a1/Slc7a5/Snap91/Stk25	25
BP	GO:0007009	plasma membrane organization	17/579	171/18954	0.0994152	3.25443	5.25675	2.01492e-05	0.000491351	0.000398799	Ank3/Baiap2/Baiap2l1/Chmp4b/Flot1/Fnbp1l/Ilk/Iqgap1/Mtss1/Myh9/Ndrg1/Plec/Plscr3/Snx9/Sptbn1/Stx4/Wasl	17
BP	GO:0008361	regulation of cell size	20/579	227/18954	0.0881057	2.88421	5.06958	2.31062e-05	0.000559708	0.00045428	Actr3/Add1/Anxa7/Arhgap35/Atp7a/Cdh1/Cdk4/Ctnnd2/Cttn/Cyfip1/Dbnl/Dpysl2/Eif4g2/Golga4/Ilk/Macf1/Msn/Rdx/Rptor/Slc12a7	20
BP	GO:0060828	regulation of canonical Wnt signaling pathway	22/579	265/18954	0.0830189	2.71769	4.99848	2.31582e-05	0.000559708	0.00045428	Apc/Ccdc88c/Cdh1/Cdh2/Cdh3/Csnk1a1/Ctnnb1/Ctnnd1/Ctnnd2/Cyld/Dab2/Ilk/Kank1/Limd1/Lzts2/Map3k1/Ppm1b/Ppp2r3a/Ruvbl1/Scyl2/Stk4/Yap1	22
BP	GO:0043162	ubiquitin-dependent protein catabolic process via the multivesicular body sorting pathway	7/579	30/18954	0.233333	7.63834	6.45919	2.64259e-05	0.000635858	0.000516087	Chmp4b/Nedd4/Ptpn23/Stam/Tsg101/Ubap1/Vps37a	7
BP	GO:0090557	establishment of endothelial intestinal barrier	5/579	13/18954	0.384615	12.5907	7.42068	2.74516e-05	0.000654744	0.000531415	Afdn/Fasn/Tjp1/Tjp2/Tjp3	5
BP	GO:1900244	positive regulation of synaptic vesicle endocytosis	5/579	13/18954	0.384615	12.5907	7.42068	2.74516e-05	0.000654744	0.000531415	Dnm1l/Picalm/Ppp3cc/Sh3gl1/Snap91	5
BP	GO:0071896	protein localization to adherens junction	4/579	7/18954	0.571429	18.7061	8.31701	2.80299e-05	0.000657012	0.000533255	Dlg5/Scrib/Tjp1/Vcl	4
BP	GO:0071971	extracellular exosome assembly	4/579	7/18954	0.571429	18.7061	8.31701	2.80299e-05	0.000657012	0.000533255	Pdcd6ip/Sdcbp/Stam/Tsg101	4
BP	GO:0099140	presynaptic actin cytoskeleton organization	4/579	7/18954	0.571429	18.7061	8.31701	2.80299e-05	0.000657012	0.000533255	Arhgef7/Daam1/Pls3/Tln2	4
BP	GO:1905443	regulation of clathrin coat assembly	4/579	7/18954	0.571429	18.7061	8.31701	2.80299e-05	0.000657012	0.000533255	Epn1/Gak/Hip1r/Snap91	4
BP	GO:0034314	Arp2/3 complex-mediated actin nucleation	8/579	41/18954	0.195122	6.38746	6.13	2.83397e-05	0.000659131	0.000534975	Actr3/Arfip1/Arfip2/Arpc2/Cyfip1/Hip1r/Iqgap2/Nckap1	8
BP	GO:1902896	terminal web assembly	3/579	3/18954	1	32.7358	9.75794	2.83627e-05	0.000659131	0.000534975	Ezr/Pls1/Vil1	3
BP	GO:0016055	Wnt signaling pathway	31/579	457/18954	0.0678337	2.22059	4.68857	3.16698e-05	0.000732852	0.00059481	Abl2/Apc/Ccdc88c/Cd44/Cdh1/Cdh2/Cdh3/Csnk1a1/Ctnnb1/Ctnnd1/Ctnnd2/Cyld/Dab2/Dvl3/Fermt2/Ilk/Kank1/Limd1/Lzts2/Macf1/Map3k1/Mark2/Ppm1b/Ppp2r3a/Ror1/Ruvbl1/Scyl2/Snx3/Stk4/Wwox/Yap1	31
BP	GO:0098884	postsynaptic neurotransmitter receptor internalization	9/579	54/18954	0.166667	5.45596	5.82065	3.39428e-05	0.000782123	0.0006348	Ap2b1/Eps15/Myo6/Nedd4/Numb/Scrib/Sirt2/Usp46/Vac14	9
BP	GO:0140239	postsynaptic endocytosis	9/579	55/18954	0.163636	5.35676	5.74368	3.94978e-05	0.000906283	0.000735573	Ap2b1/Eps15/Myo6/Nedd4/Numb/Scrib/Sirt2/Usp46/Vac14	9
BP	GO:0010631	epithelial cell migration	13/579	113/18954	0.115044	3.76606	5.23496	4.13839e-05	0.00094557	0.00076746	Apc/Coro1c/Epb41l5/Irs2/Kank1/Kank2/Macf1/Map4k4/Pkn2/Ptpn23/Scrib/Tgfbr2/Vil1	13
BP	GO:0002090	regulation of receptor internalization	12/579	98/18954	0.122449	4.00846	5.30026	4.37436e-05	0.000995304	0.000807826	Anxa2/Dab2/Flot1/Nedd4/Numb/Pard3/Scrib/Sdcbp/Sirt2/Tbc1d5/Usp46/Vac14	12
BP	GO:0140694	membraneless organelle assembly	30/579	444/18954	0.0675676	2.21188	4.58681	4.55482e-05	0.00103205	0.000837648	Arhgef5/Arpc2/Atxn2l/Cep85/Chmp4b/Cltc/Cnot1/Cnot2/Cnot7/Dbnl/Ddx6/Edc3/Ezr/Golga2/Itgb1/Lcp1/Limd1/Lzts2/Msn/Numa1/Nup62/Pan3/Plec/Pls1/Sh3pxd2b/Tnrc6a/Tns3/Trappc12/Vil1/Ythdf1	30
[truncated: 758 more rows]
