# Supplementary material for: E- and N-cadherin drive hepatic polarity and lumen elongation via opposing effects on RhoA activity
Source: J Cell Biol. 2026 May 27;225(8):e202509170. doi: 10.1083/jcb.202509170 (PMC13215057; doi:10.1083/jcb.202509170)
Supplement: Table S2 — shows BioID interactome data of E-cadherin–unique proteins. [file jcb_202509170_tables2.xlsx]

## Sheet: E-cad unique
id	Protein.IDs	Peptide.counts..razor.unique.	Protein.names	Gene.names	Fasta.headers	Number.of.proteins	Total.Intensity	Intensity.1.NonTransCells	Intensity.2.E.cad.NoBiotin	Intensity.3.E.cad.Biotin1	Intensity.4.E.cad.Biotin2	Intensity.5.N.cad.NoBiotin	Intensity.6.N.cad.Biotin1	Intensity.7.N.cad.Biotin2	iBAQ.1.NonTransCells	iBAQ.2.E.cad.NoBiotin	iBAQ.3.E.cad.Biotin1	iBAQ.4.E.cad.Biotin2	iBAQ.5.N.cad.NoBiotin	iBAQ.6.N.cad.Biotin1	iBAQ.7.N.cad.Biotin2	PID	SampleNames	symbol.new	iBAQ_E.cad.1/Non.Trans	iBAQ_E.cad.1/E.cad.NoBio	iBAQ_E.cad.2/Non.Trans	iBAQ_E.cad.2/E.cad.NoBio	iBAQ_E.cad.mean/Non.Trans	iBAQ_E.cad.mean/E.cad.NoBio	iBAQ_N.cad.1/Non.Trans	iBAQ_N.cad.1/N.cad.NoBio	iBAQ_N.cad.2/Non.Trans	iBAQ_N.cad.2/N.cad.NoBio	iBAQ_N.cad.mean/Non.Trans	iBAQ_N.cad.mean/N.cad.NoBio
429	A0A8I5Y9Y0;A0A8I6G3F8;A0A8I6AML5;A0A8I5ZT18;Q6AYU3;A0A8I5ZTZ6;A0A8I5ZLJ4;A0A8I5ZVZ1;D3ZN46	3;3;3;3;3;2;2;1;1	DnaJ homolog subfamily B member 6	Dnajb6	tr|A0A8I5Y9Y0|A0A8I5Y9Y0_RAT DnaJ homolog subfamily B member 6 OS=Rattus norvegicus OX=10116 GN=Dnajb6 PE=4 SV=1;tr|A0A8I6G3F8|A0A8I6G3F8_RAT DnaJ homolog subfamily B member 6 OS=Rattus norvegicus OX=10116 GN=Dnajb6 PE=4 SV=1;tr|A0A8I6AML5|A0A8I6AML5_RAT D	9	20148000	0	0	7551200	2211200	1618000	6439800	2328200	0	0	236630	221120	161800	229990	232820	A0A8I5Y9Y0, A0A8I6G3F8, A0A8I6AML5, A0A8I5ZT18, Q6AYU3, A0A8I5ZTZ6, A0A8I5ZLJ4, A0A8I5ZVZ1, D3ZN46	protein-995	Dnajb6	236631	236631	221121	221121	228876	228876	229991	1.42144	232821	1.43893	231406	1.43019
1454	G3V8J0;Q9JJS5	9;9	SH3 domain-binding protein 4	Sh3bp4	tr|G3V8J0|G3V8J0_RAT SH3 domain-binding protein 4 OS=Rattus norvegicus OX=10116 GN=Sh3bp4 PE=1 SV=1;sp|Q9JJS5|SH3B4_RAT SH3 domain-binding protein 4 OS=Rattus norvegicus OX=10116 GN=Sh3bp4 PE=1 SV=2	2	63296000	0	0	20048000	17819000	4552300	9048800	11828000	0	0	248540	329230	92903	184670	241400	G3V8J0, Q9JJS5	protein-665	Sh3bp4	248541	248541	329231	329231	288886	288886	184671	1.98776	241401	2.59839	213036	2.29308
621	G3V6W6;A0A8I5ZU65;A0A8I6AGB8	5;5;1		Psmc6	tr|G3V6W6|G3V6W6_RAT Proteasome 26S subunit, ATPase 6 OS=Rattus norvegicus OX=10116 GN=Psmc6 PE=1 SV=1;tr|A0A8I5ZU65|A0A8I5ZU65_RAT Proteasome 26S subunit, ATPase 6 OS=Rattus norvegicus OX=10116 GN=Psmc6 PE=4 SV=1	3	43242000	0	0	8251100	13661000	3380600	10262000	7686900	0	0	358740	593970	146980	320160	334210	G3V6W6, A0A8I5ZU65, A0A8I6AGB8	protein-766	Psmc6	358741	358741	593971	593971	476356	476356	320161	2.17825	334211	2.27384	327186	2.22604
1649	Q4V8B7	4	Inactive hydroxysteroid dehydrogenase-like protein 1	Hsdl1	sp|Q4V8B7|HSDL1_RAT Inactive hydroxysteroid dehydrogenase-like protein 1 OS=Rattus norvegicus OX=10116 GN=Hsdl1 PE=2 SV=1	1	37921000	0	0	22471000	2377100	6158200	4816000	2099300	0	0	111750	148570	255360	92985	131210	Q4V8B7	protein-846	Hsdl1	111751	111751	148571	148571	130161	130161	92986	0.364135	131211	0.513826	112098	0.438981
903	A0A8I6AF11;O35821	8;8	Myb-binding protein 1A	Mybbp1a	tr|A0A8I6AF11|A0A8I6AF11_RAT Myb-binding protein 1A OS=Rattus norvegicus OX=10116 GN=Mybbp1a PE=4 SV=1;sp|O35821|MBB1A_RAT Myb-binding protein 1A OS=Rattus norvegicus OX=10116 GN=Mybbp1a PE=1 SV=2	2	52575000	1707300	0	8383400	11584000	4064800	13325000	13510000	24047	0	118080	163160	57251	118100	190290	A0A8I6AF11, O35821	protein-587	Mybbp1a	4.91022	118081	6.78481	163161	5.84751	140621	4.91105	2.06283	7.91297	3.32374	6.41201	2.69329
626	A0A8I6A723;Q6P6U2;A0A8I5ZUG8;Q63569	4;4;4;4	26S protease regulatory subunit 6A	Psmc3	tr|A0A8I6A723|A0A8I6A723_RAT 26S proteasome regulatory subunit 6A OS=Rattus norvegicus OX=10116 GN=Psmc3 PE=4 SV=1;tr|Q6P6U2|Q6P6U2_RAT 26S proteasome regulatory subunit 6A OS=Rattus norvegicus OX=10116 GN=Psmc3 PE=1 SV=1;tr|A0A8I5ZUG8|A0A8I5ZUG8_RAT 26S p	4	46572000	0	0	7137300	18124000	2086200	12223000	7000800	0	0	264340	382130	77265	203560	127410	A0A8I6A723, Q6P6U2, A0A8I5ZUG8, Q63569	protein-850	Psmc3	264341	264341	382131	382131	323236	323236	203561	2.63455	127411	1.64899	165486	2.14177
1496	P04762;A0A8I6AH65	12;4	Catalase	Cat	sp|P04762|CATA_RAT Catalase OS=Rattus norvegicus OX=10116 GN=Cat PE=1 SV=3	2	338330000	0	0	104220000	33997000	5171100	117870000	77058000	0	0	2455200	1118400	178310	2332000	1334500	P04762, A0A8I6AH65	protein-376	Cat	2455201	2455201	1118401	1118401	1786801	1786801	2332001	13.0783	1334501	7.48412	1833251	10.2812
842	A0A8I6AA65;P62494;O35509;A0A0G2JZR4;A0A8I5ZKN1;A0A8I5ZWV2;A0A8I5ZN41;A0A8I5ZWP2;B5DEP2	9;9;9;8;7;7;1;1;1	Ras-related protein Rab-11A;Ras-related protein Rab-11B	Rab11a;Rab11b	tr|A0A8I6AA65|A0A8I6AA65_RAT Ras-related protein Rab-11A OS=Rattus norvegicus OX=10116 GN=Rab11a PE=4 SV=1;sp|P62494|RB11A_RAT Ras-related protein Rab-11A OS=Rattus norvegicus OX=10116 GN=Rab11a PE=1 SV=3;sp|O35509|RB11B_RAT Ras-related protein Rab-11B OS=	9	286010000	0	0	123050000	46513000	4766600	67543000	44134000	0	0	9465500	3371700	366660	5195600	3222200	A0A8I6AA65, P62494, O35509, A0A0G2JZR4, A0A8I5ZKN1, A0A8I5ZWV2, A0A8I5ZN41, A0A8I5ZWP2, B5DEP2	protein-528	Rab11a;Rab11b	9465501	9465501	3371701	3371701	6418601	6418601	5195601	14.17	3222201	8.78796	4208901	11.479
75	A0A0G2K2U7;A0A0G2JV22;P97564	2;2;2	Glycerol-3-phosphate acyltransferase 1, mitochondrial	Gpam	tr|A0A0G2K2U7|A0A0G2K2U7_RAT Glycerol-3-phosphate acyltransferase 1, mitochondrial OS=Rattus norvegicus OX=10116 GN=Gpam PE=1 SV=2;tr|A0A0G2JV22|A0A0G2JV22_RAT Glycerol-3-phosphate acyltransferase 1, mitochondrial OS=Rattus norvegicus OX=10116 GN=Gpam PE=1	3	35827000	0	0	19110000	2717300	2756600	8491300	2751100	0	0	148150	69674	70683	86749	70540	A0A0G2K2U7, A0A0G2JV22, P97564	protein-1010	Gpam	148151	148151	69675	69675	108913	108913	86750	1.22729	70541	0.997977	78645.5	1.11264
760	A0A8I6A3K2;Q66H61;A0A8I6A418;A0A8I5ZUS3;A0A8I6GL54	7;7;7;6;6		RGD1562301	tr|A0A8I6A3K2|A0A8I6A3K2_RAT Glutamine--tRNA ligase OS=Rattus norvegicus OX=10116 GN=Qars1 PE=4 SV=1;sp|Q66H61|SYQ_RAT Glutamine--tRNA ligase OS=Rattus norvegicus OX=10116 GN=Qars1 PE=1 SV=1;tr|A0A8I6A418|A0A8I6A418_RAT Glutamine--tRNA ligase OS=Rattus nor	5	68141000	0	0	17128000	19818000	2260900	17449000	11485000	0	0	143710	345390	49150	208470	163830	A0A8I6A3K2, Q66H61, A0A8I6A418, A0A8I5ZUS3, A0A8I6GL54	protein-730	RGD1562301	143711	143711	345391	345391	244551	244551	208471	4.24144	163831	3.33322	186151	3.78733
1762	Q76GL9	3	Amino acid transporter	Slc1a4	tr|Q76GL9|Q76GL9_RAT Amino acid transporter OS=Rattus norvegicus OX=10116 GN=Slc1a4 PE=1 SV=1	1	48748000	0	0	19884000	7874000	1460400	7207700	12322000	0	0	1046500	414420	76861	379350	648530	Q76GL9	protein-904	Slc1a4	1046501	1046501	414421	414421	730461	730461	379351	4.93548	648531	8.4376	513941	6.68654
1049	A0A8I6G2X5;Q5EGY4	2;2	Synaptobrevin homolog YKT6	Ykt6	tr|A0A8I6G2X5|A0A8I6G2X5_RAT Synaptobrevin homolog YKT6 OS=Rattus norvegicus OX=10116 GN=Ykt6 PE=4 SV=1;sp|Q5EGY4|YKT6_RAT Synaptobrevin homolog YKT6 OS=Rattus norvegicus OX=10116 GN=Ykt6 PE=1 SV=1	2	24513000	0	0	15695000	8817900	0	0	0	0	0	1307900	734820	0	0	0	A0A8I6G2X5, Q5EGY4	protein-1282	Ykt6	1307901	1307901	734821	734821	1021361	1021361	1	1	1	1	1	1
1378	F1LSS1;Q9Z1M9	4;4	Structural maintenance of chromosomes protein;Structural maintenance of chromosomes protein 1A	Smc1a	tr|F1LSS1|F1LSS1_RAT Structural maintenance of chromosomes protein OS=Rattus norvegicus OX=10116 GN=Smc1a PE=1 SV=4;sp|Q9Z1M9|SMC1A_RAT Structural maintenance of chromosomes protein 1A OS=Rattus norvegicus OX=10116 GN=Smc1a PE=1 SV=1	2	35084000	0	0	1924700	4810700	3824500	9779500	14745000	0	0	26732	66815	53118	109120	180110	F1LSS1, Q9Z1M9	protein-942	Smc1a	26733	26733	66816	66816	46774.5	46774.5	109121	2.05427	180111	3.39071	144616	2.72249
1076	A0A8I6GEK9;F7FHC7;A0A8I6GLY6	3;3;3			tr|A0A8I6GEK9|A0A8I6GEK9_RAT Golgi-associated, gamma adaptin ear-containing, ARF-binding protein 1 OS=Rattus norvegicus OX=10116 GN=Gga1 PE=4 SV=1;tr|F7FHC7|F7FHC7_RAT Golgi-associated, gamma adaptin ear-containing, ARF-binding protein 1 OS=Rattus norvegic	3	19435000	0	0	7689600	11745000	0	0	0	0	0	384480	285280	0	0	0	A0A8I6GEK9, F7FHC7, A0A8I6GLY6	protein-1169	Gga1	384481	384481	285281	285281	334881	334881	1	1	1	1	1	1
314	A0A0G2KAX2	2			tr|A0A0G2KAX2|A0A0G2KAX2_RAT Trafficking protein particle complex subunit 14 OS=Rattus norvegicus OX=10116 GN=RGD1305455 PE=4 SV=1	1	18216000	0	0	9147800	9067900	0	0	0	0	0	285870	283370	0	0	0	A0A0G2KAX2	protein-1356	Trappc14;RGD1305455	285871	285871	283371	283371	284621	284621	1	1	1	1	1	1
363	A0A8I6A993;A0A140TAH1;Q9JJ50-2;Q9JJ50	4;4;4;4	Hepatocyte growth factor-regulated tyrosine kinase substrate	Hgs	tr|A0A8I6A993|A0A8I6A993_RAT Hepatocyte growth factor-regulated tyrosine kinase substrate OS=Rattus norvegicus OX=10116 GN=Hgs PE=4 SV=1;tr|A0A140TAH1|A0A140TAH1_RAT Hepatocyte growth factor-regulated tyrosine kinase substrate OS=Rattus norvegicus OX=10116	4	18739000	0	0	6458200	12280000	0	0	0	0	0	248390	398130	0	0	0	A0A8I6A993, A0A140TAH1, Q9JJ50	protein-1142	Hgs	248391	248391	398131	398131	323261	323261	1	1	1	1	1	1
195	D3ZCY3;A0A8I6G358;A0A0G2K219;A0A8I6AS24	2;2;2;1		Fchsd2	tr|D3ZCY3|D3ZCY3_RAT FCH and double SH3 domains 2 OS=Rattus norvegicus OX=10116 GN=Fchsd2 PE=1 SV=3;tr|A0A8I6G358|A0A8I6G358_RAT FCH and double SH3 domains 2 OS=Rattus norvegicus OX=10116 GN=Fchsd2 PE=4 SV=1;tr|A0A0G2K219|A0A0G2K219_RAT FCH and double SH3	4	16968000	0	0	8148200	8820000	0	0	0	0	0	194000	210000	0	0	0	D3ZCY3, A0A8I6G358, A0A0G2K219, A0A8I6AS24	protein-1309	Fchsd2	194001	194001	210001	210001	202001	202001	1	1	1	1	1	1
1090	A0A8I6GJ34;F1LNC4;P58200	2;2;2	Vesicle transport through interaction with t-SNAREs homolog 1B	Vti1b	tr|A0A8I6GJ34|A0A8I6GJ34_RAT Vesicle transport through interaction with t-SNAREs homolog 1B OS=Rattus norvegicus OX=10116 GN=Vti1b PE=4 SV=1;tr|F1LNC4|F1LNC4_RAT Vesicle transport through interaction with t-SNAREs homolog 1B OS=Rattus norvegicus OX=10116 G	3	11060000	0	0	8653000	2406900	0	0	0	0	0	432850	240690	0	0	0	A0A8I6GJ34, F1LNC4, P58200	protein-1279	Vti1b	432851	432851	240691	240691	336771	336771	1	1	1	1	1	1
456	A0A8I5ZJG2;G3V8H5;Q9QY78	2;2;2	Inhibitor of nuclear factor kappa-B kinase subunit beta	Ikbkb	tr|A0A8I5ZJG2|A0A8I5ZJG2_RAT Inhibitor of nuclear factor kappa-B kinase subunit beta OS=Rattus norvegicus OX=10116 GN=Ikbkb PE=4 SV=1;tr|G3V8H5|G3V8H5_RAT I-kappa-B kinase OS=Rattus norvegicus OX=10116 GN=Ikbkb PE=1 SV=1;sp|Q9QY78|IKKB_RAT Inhibitor of nuc	3	20659000	0	0	12275000	8383400	0	0	0	0	0	278980	190530	0	0	0	A0A8I5ZJG2, G3V8H5, Q9QY78	protein-1182	Ikbkb	278981	278981	190531	190531	234756	234756	1	1	1	1	1	1
708	A0A8I6GCD0;A0A8I5ZZZ5;P54645	2;2;2	5-AMP-activated protein kinase catalytic subunit alpha-1	Prkaa1	tr|A0A8I6GCD0|A0A8I6GCD0_RAT 5-AMP-activated protein kinase catalytic subunit alpha-1 OS=Rattus norvegicus OX=10116 GN=Prkaa1 PE=4 SV=1;tr|A0A8I5ZZZ5|A0A8I5ZZZ5_RAT 5-AMP-activated protein kinase catalytic subunit alpha-1 OS=Rattus norvegicus OX=10116 GN	3	16228000	0	0	11498000	4729900	0	0	0	0	0	425840	175180	0	0	0	A0A8I6GCD0, A0A8I5ZZZ5, P54645	protein-1327	Prkaa1	425841	425841	175181	175181	300511	300511	1	1	1	1	1	1
552	A0A8I5ZQC6;O88763	2;2	Phosphatidylinositol 3-kinase catalytic subunit type 3	Pik3c3	tr|A0A8I5ZQC6|A0A8I5ZQC6_RAT Phosphatidylinositol 3-kinase catalytic subunit type 3 OS=Rattus norvegicus OX=10116 GN=Pik3c3 PE=4 SV=1;sp|O88763|PK3C3_RAT Phosphatidylinositol 3-kinase catalytic subunit type 3 OS=Rattus norvegicus OX=10116 GN=Pik3c3 PE=1 SV	2	13302000	0	0	8582800	4719600	0	0	0	0	0	209340	115110	0	0	0	A0A8I5ZQC6, O88763	protein-1324	Pik3c3	209341	209341	115111	115111	162226	162226	1	1	1	1	1	1
6	A0A096MJ67;A0A8I6AI49;F7FL97;A0A8I6A1E4;B0BNL7	3;3;3;3;3		Rell1	tr|A0A096MJ67|A0A096MJ67_RAT RELT-like 1 OS=Rattus norvegicus OX=10116 GN=Rell1 PE=1 SV=1;tr|A0A8I6AI49|A0A8I6AI49_RAT RELT-like 1 OS=Rattus norvegicus OX=10116 GN=Rell1 PE=4 SV=1;tr|F7FL97|F7FL97_RAT RELT-like 1 OS=Rattus norvegicus OX=10116 GN=Rell1 PE=1	5	51629000	0	0	17475000	34154000	0	0	0	0	0	920160	4269200	0	0	0	A0A096MJ67, A0A8I6AI49, F7FL97, A0A8I6A1E4, B0BNL7	protein-1291	Rell1	920161	920161	4269201	4269201	2594681	2594681	1	1	1	1	1	1
897	M0R671;A0A8I6AKK0;A0A8I6AEG8;F7FBH3;A0A8I6AQ81	2;2;2;2;2		Tns2	tr|M0R671|M0R671_RAT Tensin 2 OS=Rattus norvegicus OX=10116 GN=Tns2 PE=1 SV=2;tr|A0A8I6AKK0|A0A8I6AKK0_RAT Tensin 2 OS=Rattus norvegicus OX=10116 GN=Tns2 PE=4 SV=1;tr|A0A8I6AEG8|A0A8I6AEG8_RAT Tensin 2 OS=Rattus norvegicus OX=10116 GN=Tns2 PE=4 SV=1;tr|F7F	5	11507000	0	0	4985900	6520900	0	0	0	0	0	71228	93156	0	0	0	M0R671, A0A8I6AKK0, A0A8I6AEG8, F7FBH3, A0A8I6AQ81	protein-1341	Tns2	71229	71229	93157	93157	82193	82193	1	1	1	1	1	1
96	A0A8I6AFX2;A0A0G2JWG6;A0A8I5ZUB6;G3V6A8	7;7;7;7		Golgb1	tr|A0A8I6AFX2|A0A8I6AFX2_RAT Golgin B1 OS=Rattus norvegicus OX=10116 GN=Golgb1 PE=4 SV=1;tr|A0A0G2JWG6|A0A0G2JWG6_RAT Golgin B1 OS=Rattus norvegicus OX=10116 GN=Golgb1 PE=1 SV=2;tr|A0A8I5ZUB6|A0A8I5ZUB6_RAT Golgin B1 OS=Rattus norvegicus OX=10116 GN=Golgb1	4	33551000	0	0	20527000	13024000	0	0	0	0	0	70498	73169	0	0	0	A0A8I6AFX2, A0A0G2JWG6, A0A8I5ZUB6, G3V6A8	protein-860	Golgb1	70499	70499	73170	73170	71834.5	71834.5	1	1	1	1	1	1
141	A0A0G2JZ20;A0A8I6AP54;Q63531;F1LXV0;A0A8I5Y5G7;A0A8I6AQN6;A0A0G2JXA6;A0A8I6AWJ2;A0A8I5Y0U0;A0A8I6G3H3;F1LYL8;A0A8I5ZYL5;F1M7N7;A0A8I6A7B5;A0A8I6GEE6;A0A8I5ZUU6;D3ZL30;A0A8I6GEC4;A0A8I6A2A1;A0A8I5Y716;F1M4F3;M0R3L1;A0A0G2K212;A0A8I6ATY6;A0A8I6A3C2;A0A8I6GJY1;D3ZAR2;A0A8I6AM31;A0A0G2JVL3;A0A8I6GIK5;A0A8I6A5R8;A0A8I5ZMP0;D4A355;Q810W7;A0A8I6AUJ4;A0A8I6A106;Q810W7-2	16;16;15;14;13;4;4;4;4;4;4;4;4;4;3;1;1;1;1;1;1;1;1;1;1;1;1;1;1;1;1;1;1;1;1;1;1	Ribosomal protein S6 kinase alpha-1;Ribosomal protein S6 kinase	Rps6ka1	tr|A0A0G2JZ20|A0A0G2JZ20_RAT Ribosomal protein S6 kinase alpha-1 OS=Rattus norvegicus OX=10116 GN=Rps6ka1 PE=4 SV=1;tr|A0A8I6AP54|A0A8I6AP54_RAT Ribosomal protein S6 kinase alpha-1 OS=Rattus norvegicus OX=10116 GN=Rps6ka1 PE=4 SV=1;sp|Q63531|KS6A1_RAT Ribo	37	289540000	0	0	137310000	37188000	2481600	75814000	36751000	0	0	1336600	472540	56399	1341300	254290	A0A0G2JZ20, A0A8I6AP54, Q63531, F1LXV0, A0A8I5Y5G7, A0A8I6AQN6, A0A0G2JXA6, A0A8I6AWJ2, A0A8I5Y0U0, A0A8I6G3H3, F1LYL8, A0A8I5ZYL5, F1M7N7, A0A8I6A7B5, A0A8I6GEE6, A0A8I5ZUU6, D3ZL30, A0A8I6GEC4, A0A8I6A2A1, A0A8I5Y716, F1M4F3, M0R3L1, A0A0G2K212, A0A8I6ATY6, A0A8I6A3C2, A0A8I6GJY1, D3ZAR2, A0A8I6AM31, A0A0G2JVL3, A0A8I6GIK5, A0A8I6A5R8, A0A8I5ZMP0, D4A355, Q810W7, A0A8I6AUJ4, A0A8I6A106	protein-359	Rps6ka1	1336601	1336601	472541	472541	904571	904571	1341301	23.7819	254291	4.50871	797796	14.1453
1404	F1M8K0	2		Dag1	tr|F1M8K0|F1M8K0_RAT Dystroglycan 1 OS=Rattus norvegicus OX=10116 GN=Dag1 PE=1 SV=1	1	6995600	0	0	2379500	4616000	0	0	0	0	0	61013	118360	0	0	0	F1M8K0	protein-1300	Dag1	61014	61014	118361	118361	89687.5	89687.5	1	1	1	1	1	1
67	A0A0G2JUT8;Q3B7U4	2;2	Cytoplasmic tRNA 2-thiolation protein 2	Ctu2	tr|A0A0G2JUT8|A0A0G2JUT8_RAT Cytoplasmic tRNA 2-thiolation protein 2 OS=Rattus norvegicus OX=10116 GN=Ctu2 PE=1 SV=1;sp|Q3B7U4|CTU2_RAT Cytoplasmic tRNA 2-thiolation protein 2 OS=Rattus norvegicus OX=10116 GN=Ctu2 PE=2 SV=2	2	9691900	0	0	7102200	2589700	0	0	0	0	0	263040	95916	0	0	0	A0A0G2JUT8, Q3B7U4	protein-1247	Ctu2	263041	263041	95917	95917	179479	179479	1	1	1	1	1	1
1368	F1LPP1;O55207-2;O55207;F1M2D6;F1M0S5;O55207-3	3;3;3;2;2;2	Synaptojanin-2	Synj2	tr|F1LPP1|F1LPP1_RAT Phosphoinositide 5-phosphatase OS=Rattus norvegicus OX=10116 GN=Synj2 PE=3 SV=4;sp|O55207-2|SYNJ2_RAT Isoform 2B1 of Synaptojanin-2 OS=Rattus norvegicus OX=10116 GN=Synj2;sp|O55207|SYNJ2_RAT Synaptojanin-2 OS=Rattus norvegicus OX=10116	6	15066000	0	0	11039000	4027300	0	0	0	0	0	245310	89496	0	0	0	F1LPP1, O55207, F1M2D6, F1M0S5	protein-1058	Synj2	245311	245311	89497	89497	167404	167404	1	1	1	1	1	1
872	A0A8I6ACD8;Q9JIK1-2;Q9JIK1;A0A8I6AQ62	2;2;2;1	Cadherin-related family member 5	Cdhr5	tr|A0A8I6ACD8|A0A8I6ACD8_RAT Cadherin-related family member 5 OS=Rattus norvegicus OX=10116 GN=Cdhr5 PE=4 SV=1;sp|Q9JIK1-2|CDHR5_RAT Isoform 2 of Cadherin-related family member 5 OS=Rattus norvegicus OX=10116 GN=Cdhr5;sp|Q9JIK1|CDHR5_RAT Cadherin-related f	4	10674000	0	0	5215400	5458400	0	0	0	0	0	168240	70065	0	0	0	A0A8I6ACD8, Q9JIK1, A0A8I6AQ62	protein-1246	Cdhr5	168241	168241	70066	70066	119154	119154	1	1	1	1	1	1
1016	A0A8I6AS22;Q5BJQ2	2;2	Protein FAM63A	Fam63a	tr|A0A8I6AS22|A0A8I6AS22_RAT Ubiquitin carboxyl-terminal hydrolase MINDY-1 OS=Rattus norvegicus OX=10116 GN=Mindy1 PE=4 SV=1;sp|Q5BJQ2|MINY1_RAT Ubiquitin carboxyl-terminal hydrolase MINDY-1 OS=Rattus norvegicus OX=10116 GN=Mindy1 PE=2 SV=1	2	3325400	0	0	2175500	1149900	0	0	0	0	0	94588	49996	0	0	0	A0A8I6AS22, Q5BJQ2	protein-1252	Fam63a	94589	94589	49997	49997	72293	72293	1	1	1	1	1	1
420	A0A8I5Y858;G3V9X6;Q9JIL8	7;7;7	DNA repair protein RAD50	Rad50	tr|A0A8I5Y858|A0A8I5Y858_RAT DNA repair protein RAD50 OS=Rattus norvegicus OX=10116 GN=Rad50 PE=4 SV=1;tr|G3V9X6|G3V9X6_RAT DNA repair protein RAD50 OS=Rattus norvegicus OX=10116 GN=Rad50 PE=1 SV=1;sp|Q9JIL8|RAD50_RAT DNA repair protein RAD50 OS=Rattus nor	3	68186000	0	0	23764000	3859100	3229100	29412000	7921700	0	0	164030	32547	47486	56787	38639	A0A8I5Y858, G3V9X6, Q9JIL8	protein-673	Rad50	164031	164031	32548	32548	98289.5	98289.5	56788	1.19586	38640	0.813696	47714	1.00478
126	A0A8I5ZWV5;A0A0G2JYC6;A0A8I6ACU2;E9PTR4;A0A8I6ARP3;A0A8I5ZUK2	2;2;2;2;2;2		Ubap2l	tr|A0A8I5ZWV5|A0A8I5ZWV5_RAT Ubiquitin-associated protein 2-like OS=Rattus norvegicus OX=10116 GN=Ubap2l PE=4 SV=1;tr|A0A0G2JYC6|A0A0G2JYC6_RAT RCG62582, isoform CRA_c OS=Rattus norvegicus OX=10116 GN=Ubap2l PE=1 SV=1;tr|A0A8I6ACU2|A0A8I6ACU2_RAT Ubiquitin	6	19307000	0	0	12513000	6793300	0	0	0	0	0	56879	35192	0	0	0	A0A8I5ZWV5, A0A0G2JYC6, A0A8I6ACU2, E9PTR4, A0A8I6ARP3, A0A8I5ZUK2	protein-1209	Ubap2l	56880	56880	35193	35193	46036.5	46036.5	1	1	1	1	1	1
55	A0A8I5ZRL5;A0A8I5ZQ44;A0A8I6A5C2;A0A8I6AQX8;A0A0G2JUC7;Q6AYH5	3;3;3;3;3;3	Dynactin subunit 2	Dctn2	tr|A0A8I5ZRL5|A0A8I5ZRL5_RAT Dynactin subunit 2 OS=Rattus norvegicus OX=10116 GN=Dctn2 PE=4 SV=1;tr|A0A8I5ZQ44|A0A8I5ZQ44_RAT Dynactin subunit 2 OS=Rattus norvegicus OX=10116 GN=Dctn2 PE=4 SV=1;tr|A0A8I6A5C2|A0A8I6A5C2_RAT Dynactin subunit 2 OS=Rattus norv	6	6530400	0	0	4955300	1575000	0	0	0	0	0	247770	78752	0	0	0	A0A8I5ZRL5, A0A8I5ZQ44, A0A8I6A5C2, A0A8I6AQX8, A0A0G2JUC7, Q6AYH5	protein-1224	Dctn2	247771	247771	78753	78753	163262	163262	1	1	1	1	1	1
1239	D3ZFN9;A0A0G2K6V6;A0A8I5ZVW2	4;3;3	Kinesin-like protein	Kif16b	tr|D3ZFN9|D3ZFN9_RAT Kinesin family member 16B OS=Rattus norvegicus OX=10116 GN=Kif16b PE=4 SV=2;tr|A0A0G2K6V6|A0A0G2K6V6_RAT Kinesin family member 16B OS=Rattus norvegicus OX=10116 GN=Kif16b PE=4 SV=2;tr|A0A8I5ZVW2|A0A8I5ZVW2_RAT Kinesin family member 16B	3	22371000	0	0	15103000	7267700	0	0	0	0	0	35365	31541	0	0	0	D3ZFN9, A0A0G2K6V6, A0A8I5ZVW2	protein-1092	Kif16b	35366	35366	31542	31542	33454	33454	1	1	1	1	1	1
379	M0R8V0;A0A8I5Y0N1;A0A8I5ZSC2	4;4;3		LOC100910056	tr|M0R8V0|M0R8V0_RAT Similar to CG31653-PA, isoform CRA_a OS=Rattus norvegicus OX=10116 GN=Uhrf1bp1l PE=1 SV=3;tr|A0A8I5Y0N1|A0A8I5Y0N1_RAT UHRF1-binding protein 1-like OS=Rattus norvegicus OX=10116 GN=Uhrf1bp1l PE=4 SV=1;tr|A0A8I5ZSC2|A0A8I5ZSC2_RAT UHRF1	3	8835200	0	0	5827000	3008200	0	0	0	0	0	72838	37602	0	0	0	M0R8V0, A0A8I5Y0N1, A0A8I5ZSC2	protein-1145	LOC100910056	72839	72839	37603	37603	55221	55221	1	1	1	1	1	1
202	D4AC12;A0A8I6AJG9;A0A0G2K2G7	2;2;2		Anks1a	tr|D4AC12|D4AC12_RAT Ankyrin repeat and sterile alpha motif domain-containing 1A OS=Rattus norvegicus OX=10116 GN=Anks1a PE=1 SV=2;tr|A0A8I6AJG9|A0A8I6AJG9_RAT Ankyrin repeat and sterile alpha motif domain-containing 1A OS=Rattus norvegicus OX=10116 GN=Ank	3	9768600	0	0	8313300	1455300	0	0	0	0	0	47405	27986	0	0	0	D4AC12, A0A8I6AJG9, A0A0G2K2G7	protein-1239	Anks1a	47406	47406	27987	27987	37696.5	37696.5	1	1	1	1	1	1
432	A0A8I5YBF7;G3V662;P49791;A0A8I6B5V4	5;5;5;4	Nuclear pore complex protein Nup153	Nup153	tr|A0A8I5YBF7|A0A8I5YBF7_RAT Nuclear pore complex protein Nup153 OS=Rattus norvegicus OX=10116 GN=Nup153 PE=4 SV=1;tr|G3V662|G3V662_RAT Nuclear pore complex protein Nup153 OS=Rattus norvegicus OX=10116 GN=Nup153 PE=1 SV=1;sp|P49791|NU153_RAT Nuclear pore c	4	28338000	0	0	15451000	2353200	1519100	3519800	5495600	0	0	257510	39220	25318	58663	91593	A0A8I5YBF7, G3V662, P49791, A0A8I6B5V4	protein-763	Nup153	257511	257511	39221	39221	148366	148366	58664	2.317	91594	3.6176	75129	2.9673
118	E9PTB7;A0A0G2JXZ9;A0A8I6GK94	2;2;2	Protein-tyrosine-phosphatase	Ptprj	tr|E9PTB7|E9PTB7_RAT Protein-tyrosine-phosphatase OS=Rattus norvegicus OX=10116 GN=Ptprj PE=1 SV=4;tr|A0A0G2JXZ9|A0A0G2JXZ9_RAT Protein-tyrosine-phosphatase OS=Rattus norvegicus OX=10116 GN=Ptprj PE=1 SV=2;tr|A0A8I6GK94|A0A8I6GK94_RAT Protein tyrosine phos	3	7922200	0	0	6247100	1675100	0	0	0	0	0	72372	28881	0	0	0	E9PTB7, A0A0G2JXZ9, A0A8I6GK94	protein-1269	Ptprj	72373	72373	28882	28882	50627.5	50627.5	1	1	1	1	1	1
702	F1M6V0;A0A8I5ZZR5;A0A8I6AQT8	2;2;2		RGD1311357	tr|F1M6V0|F1M6V0_RAT Neurobeachin-like 1 OS=Rattus norvegicus OX=10116 GN=Nbeal1 PE=1 SV=4;tr|A0A8I5ZZR5|A0A8I5ZZR5_RAT Neurobeachin-like 1 OS=Rattus norvegicus OX=10116 GN=Nbeal1 PE=4 SV=1;tr|A0A8I6AQT8|A0A8I6AQT8_RAT Neurobeachin-like 1 OS=Rattus norvegi	3	4706500	0	0	2247000	2459500	0	0	0	0	0	18725	20496	0	0	0	F1M6V0, A0A8I5ZZR5, A0A8I6AQT8	protein-1332	RGD1311357	18726	18726	20497	20497	19611.5	19611.5	1	1	1	1	1	1
1749	Q6P6T5	2	Occludin	Ocln	sp|Q6P6T5|OCLN_RAT Occludin OS=Rattus norvegicus OX=10116 GN=Ocln PE=1 SV=1	1	8772800	0	0	7220700	1552100	0	0	0	0	0	380040	81688	0	0	0	Q6P6T5	protein-1265	Ocln	380041	380041	81689	81689	230865	230865	1	1	1	1	1	1
725	A0A8I6A1E0;D3ZN39	2;2	Ubiquitin carboxyl-terminal hydrolase	Usp8	tr|A0A8I6A1E0|A0A8I6A1E0_RAT Ubiquitin-specific peptidase 8 OS=Rattus norvegicus OX=10116 GN=Usp8 PE=4 SV=1;tr|D3ZN39|D3ZN39_RAT Ubiquitin specific protease 8 (Predicted) OS=Rattus norvegicus OX=10116 GN=Usp8 PE=1 SV=2	2	4127600	0	0	2889500	1238200	0	0	0	0	0	51598	22110	0	0	0	A0A8I6A1E0, D3ZN39	protein-1345	Usp8	51599	51599	22111	22111	36855	36855	1	1	1	1	1	1
701	A0A8I5ZZN6;A0A8I5ZK69;D3ZQC6	6;5;4		Ubr1	tr|A0A8I5ZZN6|A0A8I5ZZN6_RAT Ubiquitin protein ligase E3 component n-recognin 1 OS=Rattus norvegicus OX=10116 GN=Ubr1 PE=4 SV=1;tr|A0A8I5ZK69|A0A8I5ZK69_RAT Ubiquitin protein ligase E3 component n-recognin 1 OS=Rattus norvegicus OX=10116 GN=Ubr1 PE=4 SV=1;	3	47016000	0	0	35739000	11277000	0	0	0	0	0	167990	40916	0	0	0	A0A8I5ZZN6, A0A8I5ZK69, D3ZQC6	protein-917	Ubr1	167991	167991	40917	40917	104454	104454	1	1	1	1	1	1
1036	A0A8I6AW80;A1A5S1;A0A8I6AVE4	8;8;7	Pre-mRNA-processing factor 6	Prpf6	tr|A0A8I6AW80|A0A8I6AW80_RAT Long intergenic non-protein coding RNA 176 OS=Rattus norvegicus OX=10116 GN=Linc00176 PE=4 SV=1;sp|A1A5S1|PRP6_RAT Pre-mRNA-processing factor 6 OS=Rattus norvegicus OX=10116 GN=Prpf6 PE=1 SV=1;tr|A0A8I6AVE4|A0A8I6AVE4_RAT Long	3	59079000	0	0	30403000	5433200	7000700	5332200	10910000	0	0	390810	42998	118660	90377	184910	A0A8I6AW80, A1A5S1, A0A8I6AVE4	protein-696	Prpf6	390811	390811	42999	42999	216905	216905	90378	0.761649	184911	1.55831	137644	1.15998
481	A0A8I5ZL33;A0A8I6GLF1;A0A8I5ZRL8;A0A8I6GLQ2;A0A0G2K808;A0A8I5ZQS2;A0A0G2JX76;A0A0G2JZQ0;A0A8I5ZYZ1;A0A8I5YC67;A0A8I6APE3;A0A8I6GFT7;A0A0G2K451;Q1AAU6-3;Q1AAU6-2;Q1AAU6	3;3;3;2;2;1;1;1;1;1;1;1;1;1;1;1			tr|A0A8I5ZL33|A0A8I5ZL33_RAT ArfGAP with SH3 domain, ankyrin repeat and PH domain 2 OS=Rattus norvegicus OX=10116 GN=Asap2 PE=4 SV=1;tr|A0A8I6GLF1|A0A8I6GLF1_RAT ArfGAP with SH3 domain, ankyrin repeat and PH domain 2 OS=Rattus norvegicus OX=10116 GN=Asap2	16	15669000	0	0	14175000	1494000	0	0	0	0	0	191980	31125	0	0	0	A0A8I5ZL33, A0A8I6GLF1, A0A8I5ZRL8, A0A8I6GLQ2, A0A0G2K808, A0A8I5ZQS2, A0A0G2JX76, A0A0G2JZQ0, A0A8I5ZYZ1, A0A8I5YC67, A0A8I6APE3, A0A8I6GFT7, A0A0G2K451, Q1AAU6	protein-1168	Asap2;Asap1;Ddef1	191981	191981	31126	31126	111554	111554	1	1	1	1	1	1
128	A0A8I6G572;A0A0G2JYD4;D3ZKC6;A0A8I6GHP9	2;2;2;2		Vps13d	tr|A0A8I6G572|A0A8I6G572_RAT Vacuolar protein sorting 13 homolog D OS=Rattus norvegicus OX=10116 GN=Vps13d PE=4 SV=1;tr|A0A0G2JYD4|A0A0G2JYD4_RAT Vacuolar protein sorting 13 homolog D OS=Rattus norvegicus OX=10116 GN=Vps13d PE=1 SV=1;tr|D3ZKC6|D3ZKC6_RAT V	4	7576800	0	0	1524200	6052500	0	0	0	0	0	6714.7	26663	0	0	0	A0A8I6G572, A0A0G2JYD4, D3ZKC6, A0A8I6GHP9	protein-1376	Vps13d	6715.7	6715.7	26664	26664	16689.8	16689.8	1	1	1	1	1	1
473	A0A8I6AHE5;A0A8I5ZKT4;A0A8I6GLI0;F1LPB3;A0A8I5ZM08;Q6IN15;A0A8I6AAN7;O88813;P18163	2;2;2;2;2;2;2;2;2	Long-chain-fatty-acid--CoA ligase 5;Long-chain-fatty-acid--CoA ligase 1	Acsl5;Acsl1	tr|A0A8I6AHE5|A0A8I6AHE5_RAT Long-chain-fatty-acid--CoA ligase 5 OS=Rattus norvegicus OX=10116 GN=Acsl5 PE=4 SV=1;tr|A0A8I5ZKT4|A0A8I5ZKT4_RAT Long-chain-fatty-acid--CoA ligase 5 OS=Rattus norvegicus OX=10116 GN=Acsl5 PE=4 SV=1;tr|A0A8I6GLI0|A0A8I6GLI0_RAT	9	73266000	0	0	34083000	2764200	3649300	29526000	3243800	0	0	1175300	95317	125840	1018200	111850	A0A8I6AHE5, A0A8I5ZKT4, A0A8I6GLI0, F1LPB3, A0A8I5ZM08, Q6IN15, A0A8I6AAN7, O88813, P18163	protein-1006	Acsl5;Acsl1	1175301	1175301	95318	95318	635310	635310	1018201	8.09117	111851	0.888828	565026	4.49
143	A0A0G2JZ52;Q6IMY8;A0A8I6AI90	8;8;7		Hnrnpu	tr|A0A0G2JZ52|A0A0G2JZ52_RAT Heterogeneous nuclear ribonucleoprotein U OS=Rattus norvegicus OX=10116 GN=Hnrnpu PE=1 SV=1;sp|Q6IMY8|HNRPU_RAT Heterogeneous nuclear ribonucleoprotein U OS=Rattus norvegicus OX=10116 GN=Hnrnpu PE=1 SV=1;tr|A0A8I6AI90|A0A8I6AI9	3	327030000	3216200	3583100	102000000	60564000	35076000	44051000	78540000	94594	105380	2843300	1729900	1031700	1169000	2186900	A0A0G2JZ52, Q6IMY8, A0A8I6AI90	protein-475	Hnrnpu	30.0576	26.9812	18.2874	16.4157	24.1725	21.6984	12.358	1.13308	23.1186	2.1197	17.7383	1.62639
646	D3ZPH0;A0A8I5ZVN3;Q6PDW2;M0R5R7;D4A870;D3ZPN7;P20280;A0A8I6AWN1;D3ZEK2;D3ZLH3;D3ZZH9;F1LWH4;D3Z9G3;D4A7B4;D3ZPU6;M0RAP0;D4A4G9;A0A8I6G7W2;D3ZPV5;A0A8I6A5T5;D3ZQ96;F1LY43;F7ELM8;A0A8I5Y0P1;D4A4G7;D3ZKL4;D3ZM68;D3ZCN5;D3ZIM9;D4A9T8	4;4;4;4;4;4;3;3;3;3;3;3;3;3;2;2;2;2;2;2;2;2;2;2;1;1;1;1;1;1	60S ribosomal protein L21	RGD1565370;LOC100360604;LOC686080;Rpl21;RGD1562923;RGD1562601;LOC681195;LOC100361103;LOC100360611;LOC100909610;RGD1561815;RGD1562929;RGD1559531;RGD1564634	tr|D3ZPH0|D3ZPH0_RAT 60S ribosomal protein L21 OS=Rattus norvegicus OX=10116 GN=LOC108350287 PE=3 SV=2;tr|A0A8I5ZVN3|A0A8I5ZVN3_RAT Uncharacterized protein OS=Rattus norvegicus OX=10116 PE=4 SV=1;tr|Q6PDW2|Q6PDW2_RAT 60S ribosomal protein L21 OS=Rattus nor	30	478920000	0	0	366630000	4177900	25477000	51156000	31486000	0	0	45828000	522230	339760	1754700	771440	D3ZPH0, A0A8I5ZVN3, Q6PDW2, M0R5R7, D4A870, D3ZPN7, P20280, A0A8I6AWN1, D3ZEK2, D3ZLH3, D3ZZH9, F1LWH4, D3Z9G3, D4A7B4, D3ZPU6, M0RAP0, D4A4G9, A0A8I6G7W2, D3ZPV5, A0A8I6A5T5, D3ZQ96, F1LY43, F7ELM8, A0A8I5Y0P1, D4A4G7, D3ZKL4, D3ZM68, D3ZCN5, D3ZIM9, D4A9T8	protein-990	RGD1565370;LOC100360604;LOC686080;Rpl21;RGD1562923;RGD1562601;LOC681195;LOC100361103;LOC100360611;LOC100909610;RGD1561815;RGD1562929;RGD1559531;RGD1564634	45828001	45828001	522231	522231	23175116	23175116	1754701	5.16452	771441	2.27054	1263071	3.71753
1261	D3ZPR0;A0A8I5XVR1	10;9		Cse1l	tr|D3ZPR0|D3ZPR0_RAT Exportin-2 OS=Rattus norvegicus OX=10116 GN=Cse1l PE=1 SV=1;tr|A0A8I5XVR1|A0A8I5XVR1_RAT Chromosome segregation 1-like OS=Rattus norvegicus OX=10116 GN=Cse1l PE=4 SV=1	2	127660000	7879300	2311900	18629000	36347000	15596000	20668000	26231000	94327	44460	358250	660910	299920	397460	438950	D3ZPR0, A0A8I5XVR1	protein-492	Cse1l	3.79793	8.05765	7.00652	14.865	5.40222	11.4613	4.21361	1.32522	4.65345	1.46356	4.43353	1.39439
1535	P25113;P16290;A0A8I5ZLA8	6;3;1	Phosphoglycerate mutase 1;Phosphoglycerate mutase 2	Pgam1;Pgam2	sp|P25113|PGAM1_RAT Phosphoglycerate mutase 1 OS=Rattus norvegicus OX=10116 GN=Pgam1 PE=1 SV=4;sp|P16290|PGAM2_RAT Phosphoglycerate mutase 2 OS=Rattus norvegicus OX=10116 GN=Pgam2 PE=1 SV=2	3	241680000	0	2675400	50607000	53375000	7741200	77481000	49800000	0	205800	1380800	2208400	595480	3801600	2436700	P25113, P16290, A0A8I5ZLA8	protein-562	Pgam1;Pgam2	1380801	6.7094	2208401	10.7308	1794601	8.72008	3801601	6.38408	2436701	4.09199	3119151	5.23804
1358	F1LM55	3		Ccar2	tr|F1LM55|F1LM55_RAT Cell cycle and apoptosis regulator 2 OS=Rattus norvegicus OX=10116 GN=Ccar2 PE=1 SV=1	1	30254000	0	0	11735000	636620	7826400	9329000	726960	0	0	234690	12732	156530	186580	14539	F1LM55	protein-1150	Ccar2	234691	234691	12733	12733	123712	123712	186581	1.19197	14540	0.0928889	100560	0.642432
1147	B2RYP4;A0A8I6AFQ4;A0A8I6A678	15;14;14		Snx2	tr|B2RYP4|B2RYP4_RAT Sorting nexin-2 OS=Rattus norvegicus OX=10116 GN=Snx2 PE=1 SV=1;tr|A0A8I6AFQ4|A0A8I6AFQ4_RAT Sorting nexin 2 OS=Rattus norvegicus OX=10116 GN=Snx2 PE=4 SV=1;tr|A0A8I6A678|A0A8I6A678_RAT Sorting nexin 2 OS=Rattus norvegicus OX=10116 GN=	3	828320000	9687500	10503000	372870000	177820000	11673000	142400000	103370000	358800	388990	11856000	4660900	249940	4042100	2809200	B2RYP4, A0A8I6AFQ4, A0A8I6A678	protein-256	Snx2	33.0434	30.4789	12.9902	11.982	23.0168	21.2304	11.2656	16.1722	7.82941	11.2395	9.5475	13.7058
263	A0A0G2K719;D4ADE8;A0A8I6ACZ0;D3ZN21;A0A8I6A3A6;F1LQD1;A0A8I5ZVB9;Q64060	31;31;30;26;1;1;1;1		Ddx3x;Ddx3y	tr|A0A0G2K719|A0A0G2K719_RAT RNA helicase OS=Rattus norvegicus OX=10116 GN=Ddx3x PE=1 SV=2;tr|D4ADE8|D4ADE8_RAT DEAD box helicase 3, X-linked OS=Rattus norvegicus OX=10116 GN=Ddx3x PE=4 SV=3;tr|A0A8I6ACZ0|A0A8I6ACZ0_RAT DEAD box helicase 3, X-linked OS=Rat	8	2320900000	81410000	55854000	697910000	374990000	83374000	618670000	408700000	1956500	1323000	15413000	8464500	1848700	13457000	8984900	A0A0G2K719, D4ADE8, A0A8I6ACZ0, D3ZN21, A0A8I6A3A6, F1LQD1, A0A8I5ZVB9, Q64060	protein-84	Ddx3x;Ddx3y	7.87784	11.65	4.32635	6.39796	6.10209	9.02399	6.8781	7.27917	4.59233	4.86012	5.73521	6.06964
398	B2RZ72;A0A8I6ALX8;A0A8I5Y976;A0A8I5Y5E8;A0A8I6APA3	3;3;3;3;2		Arpc4	tr|B2RZ72|B2RZ72_RAT Actin-related protein 2/3 complex subunit 4 OS=Rattus norvegicus OX=10116 GN=Arpc4 PE=1 SV=1;tr|A0A8I6ALX8|A0A8I6ALX8_RAT Actin-related protein 2/3 complex, subunit 4 OS=Rattus norvegicus OX=10116 GN=Arpc4 PE=4 SV=1;tr|A0A8I5Y976|A0A8I	5	136170000	2313400	2218400	45337000	34853000	1785000	37332000	12331000	257050	246490	5037500	3872600	198340	4148000	1370100	B2RZ72, A0A8I6ALX8, A0A8I5Y976, A0A8I5Y5E8, A0A8I6APA3	protein-746	Arpc4	19.5973	20.4369	15.0655	15.7109	17.3314	18.0739	16.1369	20.9135	5.33007	6.90781	10.7335	13.9106
1014	A0A8I6ARW1;D3ZHD1	6;6	Annexin	Anxa13	tr|A0A8I6ARW1|A0A8I6ARW1_RAT Annexin A13 OS=Rattus norvegicus OX=10116 GN=Anxa13 PE=4 SV=1;tr|D3ZHD1|D3ZHD1_RAT Annexin OS=Rattus norvegicus OX=10116 GN=Anxa13 PE=1 SV=1	2	125400000	0	3334500	59544000	28322000	3023000	20465000	10717000	0	151570	1557600	960780	137410	930210	487130	A0A8I6ARW1, D3ZHD1	protein-645	Anxa13	1557601	10.2764	960781	6.33882	1259191	8.3076	930211	6.76955	487131	3.54507	708671	5.15731
329	A0A0H2UHC7;Q5M929	8;8	E3 ubiquitin-protein ligase RNF135	Rnf135	tr|A0A0H2UHC7|A0A0H2UHC7_RAT Ras homolog family member T1 OS=Rattus norvegicus OX=10116 GN=Rhot1 PE=4 SV=1;sp|Q5M929|RN135_RAT E3 ubiquitin-protein ligase RNF135 OS=Rattus norvegicus OX=10116 GN=Rnf135 PE=2 SV=1	2	313620000	0	20372000	92204000	75665000	16321000	62579000	46478000	0	926010	4191100	3439300	741840	2844500	1846600	A0A0H2UHC7, Q5M929	protein-460	Rnf135	4191101	4.52597	3439301	3.7141	3815201	4.12004	2844501	3.83438	1846601	2.48921	2345551	3.1618
131	A0A0G2JYF7;D4A6H8;A0A0G2JY03	4;4;3		Ctnna2	tr|A0A0G2JYF7|A0A0G2JYF7_RAT Catenin alpha 2 OS=Rattus norvegicus OX=10116 GN=Ctnna1 PE=1 SV=2;tr|D4A6H8|D4A6H8_RAT Catenin alpha-2 OS=Rattus norvegicus OX=10116 GN=Ctnna2 PE=1 SV=4	3	835920000	0	32053000	235850000	175220000	35754000	229200000	127840000	0	213930	1298600	1130100	356030	2817300	1411900	A0A0G2JYF7, D4A6H8, A0A0G2JY03	protein-657	Ctnna2	1298601	6.07019	1130101	5.28255	1214351	5.67637	2817301	7.91308	1411901	3.96567	2114601	5.93937
1681	Q5U2Q7	7	Eukaryotic peptide chain release factor subunit 1	Etf1	sp|Q5U2Q7|ERF1_RAT Eukaryotic peptide chain release factor subunit 1 OS=Rattus norvegicus OX=10116 GN=Etf1 PE=2 SV=3	1	63074000	0	0	21504000	13181000	0	28389000	0	0	0	860150	364680	0	950980	0	Q5U2Q7	protein-729	Etf1	860151	860151	364681	364681	612416	612416	950981	950981	1	1	475491	475491
1249	D3ZL11	8		Rbsn	tr|D3ZL11|D3ZL11_RAT Rabenosyn, RAB effector OS=Rattus norvegicus OX=10116 GN=Rbsn PE=1 SV=1	1	77112000	0	0	56037000	18562000	0	0	2512400	0	0	893310	359440	0	0	81045	D3ZL11	protein-824	Rbsn	893311	893311	359441	359441	626376	626376	1	1	81046	81046	40523.5	40523.5
93	A0A0G2JWC6;G3V7W8;O08654;A0A8I6AA42	5;5;5;2	UPF0183 protein C16orf70 homolog	RGD621098	tr|A0A0G2JWC6|A0A0G2JWC6_RAT Similar to RIKEN cDNA D230025D16Rik OS=Rattus norvegicus OX=10116 GN=RGD621098 PE=1 SV=1;tr|G3V7W8|G3V7W8_RAT Similar to RIKEN cDNA D230025D16Rik OS=Rattus norvegicus OX=10116 GN=RGD621098 PE=1 SV=1;sp|O08654|PHAF1_RAT Phagosom	4	53240000	0	0	31500000	12441000	0	9299200	0	0	0	1246700	524100	0	489430	0	A0A0G2JWC6, G3V7W8, O08654, A0A8I6AA42	protein-835	RGD621098	1246701	1246701	524101	524101	885401	885401	489431	489431	1	1	244716	244716
1511	P0C0R5;A0A8I6A033	7;1	Phosphoinositide 3-kinase regulatory subunit 4	Pik3r4	sp|P0C0R5|PI3R4_RAT Phosphoinositide 3-kinase regulatory subunit 4 OS=Rattus norvegicus OX=10116 GN=Pik3r4 PE=3 SV=2	2	45445000	0	0	27623000	15239000	0	2583500	0	0	0	424970	167390	0	39746	0	P0C0R5, A0A8I6A033	protein-862	Pik3r4	424971	424971	167391	167391	296181	296181	39747	39747	1	1	19874	19874
1040	A0A8I6B2M4;G3V810;A0A8I6APL0	6;6;2		Mtmr10	tr|A0A8I6B2M4|A0A8I6B2M4_RAT Myotubularin-related protein 10 OS=Rattus norvegicus OX=10116 GN=Mtmr10 PE=4 SV=1;tr|G3V810|G3V810_RAT Myotubularin-related protein 10 OS=Rattus norvegicus OX=10116 GN=Mtmr10 PE=1 SV=1	3	27891000	0	0	8578100	15030000	0	4283100	0	0	0	94369	253320	0	38381	0	A0A8I6B2M4, G3V810, A0A8I6APL0	protein-866	Mtmr10	94370	94370	253321	253321	173846	173846	38382	38382	1	1	19191.5	19191.5
392	A0A8I5Y2G5;D3ZX42;A0A8I5Y656	6;6;6		Rabgap1	tr|A0A8I5Y2G5|A0A8I5Y2G5_RAT RAB GTPase-activating protein 1 OS=Rattus norvegicus OX=10116 GN=Rabgap1 PE=4 SV=1;tr|D3ZX42|D3ZX42_RAT RAB GTPase-activating protein 1 OS=Rattus norvegicus OX=10116 GN=Rabgap1 PE=1 SV=2;tr|A0A8I5Y656|A0A8I5Y656_RAT G protein-c	3	35162000	0	0	27438000	1819200	0	5905100	0	0	0	527650	34985	0	63858	0	A0A8I5Y2G5, D3ZX42, A0A8I5Y656	protein-870	Rabgap1	527651	527651	34986	34986	281318	281318	63859	63859	1	1	31930	31930
1754	Q6PCT3	5	Tumor protein D54	Tpd52l2	sp|Q6PCT3|TPD54_RAT Tumor protein D54 OS=Rattus norvegicus OX=10116 GN=Tpd52l2 PE=1 SV=1	1	60904000	0	0	21496000	7056600	0	32351000	0	0	0	1653500	542820	0	2488500	0	Q6PCT3	protein-881	Tpd52l2	1653501	1653501	542821	542821	1098161	1098161	2488501	2488501	1	1	1244251	1244251
876	A0A8I6ATS5;A0A8I6ACQ5;G3V829;A0A8I6G4A0;A0A8I6APY2;A0A140TAJ3;A0A8I5YBV8;M0R961;A0A0G2K2B3;Q32PX7;Q99PF5	4;4;4;3;1;1;1;1;1;1;1		Fubp3	tr|A0A8I6ATS5|A0A8I6ATS5_RAT Far upstream element-binding protein 3 OS=Rattus norvegicus OX=10116 GN=Fubp3 PE=4 SV=1;tr|A0A8I6ACQ5|A0A8I6ACQ5_RAT Far upstream element-binding protein 3 OS=Rattus norvegicus OX=10116 GN=Fubp3 PE=4 SV=1;tr|G3V829|G3V829_RAT F	11	25490000	0	0	14532000	8479400	0	0	2478600	0	0	241200	112020	0	0	77455	A0A8I6ATS5, A0A8I6ACQ5, G3V829, A0A8I6G4A0, A0A8I6APY2, A0A140TAJ3, A0A8I5YBV8, M0R961, A0A0G2K2B3, Q32PX7, Q99PF5	protein-888	Fubp3	241201	241201	112021	112021	176611	176611	1	1	77456	77456	38728.5	38728.5
68	A0A0G2JUU7;A0A8I6GLP6;A0A8I6AUJ2;D3ZMR7	6;6;5;4		Tubgcp3	tr|A0A0G2JUU7|A0A0G2JUU7_RAT Gamma-tubulin complex component OS=Rattus norvegicus OX=10116 GN=Tubgcp3 PE=1 SV=1;tr|A0A8I6GLP6|A0A8I6GLP6_RAT Tubulin, gamma complex-associated protein 3 OS=Rattus norvegicus OX=10116 GN=Tubgcp3 PE=4 SV=1;tr|A0A8I6AUJ2|A0A8I6	4	23271000	0	0	6163000	11239000	0	5869400	0	0	0	128400	49052	0	42054	0	A0A0G2JUU7, A0A8I6GLP6, A0A8I6AUJ2, D3ZMR7	protein-916	Tubgcp3	128401	128401	49053	49053	88727	88727	42055	42055	1	1	21028	21028
274	A0A8I6A8E6;A0A0G2K833;A0A8I5ZQM9;F1LR12	5;5;5;5		Nav2	tr|A0A8I6A8E6|A0A8I6A8E6_RAT Neuron navigator 2 OS=Rattus norvegicus OX=10116 GN=Nav2 PE=4 SV=1;tr|A0A0G2K833|A0A0G2K833_RAT Neuron navigator 2 OS=Rattus norvegicus OX=10116 GN=Nav2 PE=1 SV=2;tr|A0A8I5ZQM9|A0A8I5ZQM9_RAT Neuron navigator 2 OS=Rattus norveg	4	26872000	0	0	8319600	9102700	0	0	9449700	0	0	77753	85072	0	0	88315	A0A8I6A8E6, A0A0G2K833, A0A8I5ZQM9, F1LR12	protein-929	Nav2	77754	77754	85073	85073	81413.5	81413.5	1	1	88316	88316	44158.5	44158.5
940	Q6AYT3;A0A8I6AI02;A0A8I5YBA4	5;5;4	tRNA-splicing ligase RtcB homolog	Rtcb	sp|Q6AYT3|RTCB_RAT RNA-splicing ligase RtcB homolog OS=Rattus norvegicus OX=10116 GN=Rtcb PE=2 SV=1;tr|A0A8I6AI02|A0A8I6AI02_RAT RNA-splicing ligase RtcB homolog OS=Rattus norvegicus OX=10116 GN=Rtcb PE=4 SV=1;tr|A0A8I5YBA4|A0A8I5YBA4_RAT Uncharacterized p	3	32927000	0	0	3320400	1505400	1496700	26604000	0	0	0	138350	62725	62363	978280	0	Q6AYT3, A0A8I6AI02, A0A8I5YBA4	protein-932	Rtcb	138351	138351	62726	62726	100538	100538	978281	15.6866	1	1.60349e-05	489141	7.84332
76	A0A0G2JV57;A0A0U1RRY3;A0A0U1RRZ2;Q64270	3;3;3;3	Translation initiation factor eIF-2B subunit alpha	Eif2b1	tr|A0A0G2JV57|A0A0G2JV57_RAT Translation initiation factor eIF-2B subunit alpha OS=Rattus norvegicus OX=10116 GN=Eif2b1 PE=1 SV=2;tr|A0A0U1RRY3|A0A0U1RRY3_RAT Translation initiation factor eIF-2B subunit alpha OS=Rattus norvegicus OX=10116 GN=Eif2b1 PE=1 S	4	31220000	0	0	15432000	8269200	0	0	7519300	0	0	964490	516830	0	0	469950	A0A0G2JV57, A0A0U1RRY3, A0A0U1RRZ2, Q64270	protein-948	Eif2b1	964491	964491	516831	516831	740661	740661	1	1	469951	469951	234976	234976
259	F1LQ81;A0A8I6AP08;A0A0G2K6U1;Q9QUL6	6;6;6;6	Vesicle-fusing ATPase	Nsf	tr|F1LQ81|F1LQ81_RAT Vesicle-fusing ATPase OS=Rattus norvegicus OX=10116 GN=Nsf PE=1 SV=3;tr|A0A8I6AP08|A0A8I6AP08_RAT Vesicle-fusing ATPase OS=Rattus norvegicus OX=10116 GN=Nsf PE=4 SV=1;tr|A0A0G2K6U1|A0A0G2K6U1_RAT Vesicle-fusing ATPase OS=Rattus norvegi	4	57167000	0	0	37878000	14389000	0	0	4900400	0	0	805910	306150	0	0	104260	F1LQ81, A0A8I6AP08, A0A0G2K6U1, Q9QUL6	protein-963	Nsf	805911	805911	306151	306151	556031	556031	1	1	104261	104261	52131	52131
991	A0A8I6ANP8;D3ZGM1;A0A8I6G4Q3;A0A8I6ANU2;A0A0G2JU15;A0A8I5ZK99;Q4KM70	5;5;5;5;4;3;1		Ptcd3	tr|A0A8I6ANP8|A0A8I6ANP8_RAT Pentatricopeptide repeat domain 3 OS=Rattus norvegicus OX=10116 GN=Ptcd3 PE=4 SV=1;tr|D3ZGM1|D3ZGM1_RAT Pentatricopeptide repeat domain 3 OS=Rattus norvegicus OX=10116 GN=Ptcd3 PE=1 SV=2;tr|A0A8I6G4Q3|A0A8I6G4Q3_RAT Pentatricop	7	27357000	0	0	12733000	1478700	887810	12258000	0	0	0	363790	42249	25366	350230	0	A0A8I6ANP8, D3ZGM1, A0A8I6G4Q3, A0A8I6ANU2, A0A0G2JU15, A0A8I5ZK99, Q4KM70	protein-970	Ptcd3	363791	363791	42250	42250	203020	203020	350231	13.8066	1	3.94213e-05	175116	6.9033
247	A0A8I6AEW1;F1LQT3;A0A8I6A7C5;A0A0G2K5N6;Q62868	5;5;5;5;5	Rho-associated protein kinase 2	Rock2	tr|A0A8I6AEW1|A0A8I6AEW1_RAT Rho-associated protein kinase 2 OS=Rattus norvegicus OX=10116 GN=Rock2 PE=4 SV=1;tr|F1LQT3|F1LQT3_RAT Rho-associated protein kinase OS=Rattus norvegicus OX=10116 GN=Rock2 PE=1 SV=4;tr|A0A8I6A7C5|A0A8I6A7C5_RAT Rho-associated pr	5	30119000	0	0	17539000	7159000	0	5421500	0	0	0	70337	16016	0	34406	0	A0A8I6AEW1, F1LQT3, A0A8I6A7C5, A0A0G2K5N6, Q62868	protein-971	Rock2	70338	70338	16017	16017	43177.5	43177.5	34407	34407	1	1	17204	17204
1245	D3ZJR6	5		Smcr8	tr|D3ZJR6|D3ZJR6_RAT SMCR8-C9orf72 complex subunit OS=Rattus norvegicus OX=10116 GN=Smcr8 PE=1 SV=1	1	27381000	0	0	13577000	11284000	0	2520300	0	0	0	301700	177860	0	56006	0	D3ZJR6	protein-975	Smcr8	301701	301701	177861	177861	239781	239781	56007	56007	1	1	28004	28004
266	G3V9Z6;A0A0G2K7G7;A0A8I6G6V9;A0A0G2JVY6;B0BNF1	4;4;3;3;3	Septin-8	Septin8	tr|G3V9Z6|G3V9Z6_RAT Septin OS=Rattus norvegicus OX=10116 GN=Sept8 PE=1 SV=1;tr|A0A0G2K7G7|A0A0G2K7G7_RAT Septin OS=Rattus norvegicus OX=10116 GN=Sept8 PE=1 SV=1;tr|A0A8I6G6V9|A0A8I6G6V9_RAT Septin-8 OS=Rattus norvegicus OX=10116 GN=Septin8 PE=4 SV=1;tr|A0	5	45384000	0	0	38045000	2306300	0	0	5032800	0	0	824730	121380	0	0	264880	G3V9Z6, A0A0G2K7G7, A0A8I6G6V9, A0A0G2JVY6, B0BNF1	protein-978	Septin8	824731	824731	121381	121381	473056	473056	1	1	264881	264881	132441	132441
969	A0A8I6AKU2;Q9Z1Z9;A0A8I6GK07;A0A8I6AH90	4;4;3;2	PDZ and LIM domain protein 7	Pdlim7	tr|A0A8I6AKU2|A0A8I6AKU2_RAT PDZ and LIM domain protein 7 OS=Rattus norvegicus OX=10116 GN=Pdlim7 PE=4 SV=1;sp|Q9Z1Z9|PDLI7_RAT PDZ and LIM domain protein 7 OS=Rattus norvegicus OX=10116 GN=Pdlim7 PE=1 SV=1;tr|A0A8I6GK07|A0A8I6GK07_RAT PDZ and LIM domain p	4	38426000	0	0	9217000	13172000	0	16037000	0	0	0	354500	506620	0	616800	0	A0A8I6AKU2, Q9Z1Z9, A0A8I6GK07, A0A8I6AH90	protein-987	Pdlim7	354501	354501	506621	506621	430561	430561	616801	616801	1	1	308401	308401
151	A0A8I6A0D2;A0A8I6AMZ3;A0A0G2JZR1;A0A8I5ZY24;D4A0F3	3;3;3;3;3	Oxysterol-binding protein	Osbpl6	tr|A0A8I6A0D2|A0A8I6A0D2_RAT Oxysterol-binding protein-like 6 OS=Rattus norvegicus OX=10116 GN=Osbpl6 PE=4 SV=1;tr|A0A8I6AMZ3|A0A8I6AMZ3_RAT Oxysterol-binding protein-like 6 OS=Rattus norvegicus OX=10116 GN=Osbpl6 PE=4 SV=1;tr|A0A0G2JZR1|A0A0G2JZR1_RAT Oxy	5	14577000	0	0	3734000	4111000	0	6731600	0	0	0	77792	85646	0	140240	0	A0A8I6A0D2, A0A8I6AMZ3, A0A0G2JZR1, A0A8I5ZY24, D4A0F3	protein-998	Osbpl6	77793	77793	85647	85647	81720	81720	140241	140241	1	1	70121	70121
366	A0A1B0GWW0;D3ZHB7	3;3		Ube3c	tr|A0A1B0GWW0|A0A1B0GWW0_RAT HECT-type E3 ubiquitin transferase OS=Rattus norvegicus OX=10116 GN=Ube3c PE=1 SV=2;tr|D3ZHB7|D3ZHB7_RAT HECT-type E3 ubiquitin transferase OS=Rattus norvegicus OX=10116 GN=Ube3c PE=1 SV=4	2	48701000	0	0	25670000	5496300	6133200	11402000	0	0	0	224670	93157	103950	193250	0	A0A1B0GWW0, D3ZHB7	protein-1003	Ube3c	224671	224671	93158	93158	158914	158914	193251	1.85906	1	9.61992e-06	96626	0.929534
1151	B4F779;A0A8I6A8C2	5;3		Appl2	sp|B4F779|DP13B_RAT DCC-interacting protein 13-beta OS=Rattus norvegicus OX=10116 GN=Appl2 PE=2 SV=1;tr|A0A8I6A8C2|A0A8I6A8C2_RAT DCC-interacting protein 13-beta OS=Rattus norvegicus OX=10116 GN=Appl2 PE=4 SV=1	2	40181000	0	0	19641000	9059100	0	11481000	0	0	0	491030	114440	0	113140	0	B4F779, A0A8I6A8C2	protein-1022	Appl2	491031	491031	114441	114441	302736	302736	113141	113141	1	1	56571	56571
1336	D4AB03	5		Fam120a	tr|D4AB03|D4AB03_RAT Family with sequence similarity 120A OS=Rattus norvegicus OX=10116 GN=Fam120a PE=1 SV=3	1	31293000	0	0	15083000	8792200	0	0	7417900	0	0	31506	76163	0	0	130140	D4AB03	protein-1024	Fam120a	31507	31507	76164	76164	53835.5	53835.5	1	1	130141	130141	65071	65071
1751	Q6P791;A0A8I5Y5M8	5;3	Ragulator complex protein LAMTOR1	Lamtor1	sp|Q6P791|LTOR1_RAT Ragulator complex protein LAMTOR1 OS=Rattus norvegicus OX=10116 GN=Lamtor1 PE=1 SV=1;tr|A0A8I5Y5M8|A0A8I5Y5M8_RAT Ragulator complex protein LAMTOR1 OS=Rattus norvegicus OX=10116 GN=Lamtor1 PE=4 SV=1	2	70057000	0	0	51867000	5179800	0	13010000	0	0	0	450980	575530	0	1445600	0	Q6P791, A0A8I5Y5M8	protein-1026	Lamtor1	450981	450981	575531	575531	513256	513256	1445601	1445601	1	1	722801	722801
675	A0A8I5ZXJ6;A0A8I6AAM2;A0A8I6A8L7;A0A8I6A5B5;F1LQS9;Q9ES67;A0A0G2JZC6	4;4;4;4;3;3;2	Rho guanine nucleotide exchange factor 11	Arhgef11	tr|A0A8I5ZXJ6|A0A8I5ZXJ6_RAT Rho guanine nucleotide exchange factor 11 OS=Rattus norvegicus OX=10116 GN=Arhgef11 PE=4 SV=1;tr|A0A8I6AAM2|A0A8I6AAM2_RAT Rho guanine nucleotide exchange factor 11 OS=Rattus norvegicus OX=10116 GN=Arhgef11 PE=4 SV=1;tr|A0A8I6A	7	11629000	0	0	1499500	5698900	0	0	4430700	0	0	21120	50816	0	0	40582	A0A8I5ZXJ6, A0A8I6AAM2, A0A8I6A8L7, A0A8I6A5B5, F1LQS9, Q9ES67, A0A0G2JZC6	protein-1029	Arhgef11	21121	21121	50817	50817	35969	35969	1	1	40583	40583	20292	20292
1029	A0A8I6ATX8;D3ZKX1;A0A8I6GIR0	3;3;1		Ccdc53	tr|A0A8I6ATX8|A0A8I6ATX8_RAT WASH complex subunit 3 OS=Rattus norvegicus OX=10116 GN=Washc3 PE=4 SV=1;tr|D3ZKX1|D3ZKX1_RAT WASH complex subunit 3 OS=Rattus norvegicus OX=10116 GN=Washc3 PE=1 SV=1	3	37877000	0	0	20833000	13098000	0	3946300	0	0	0	1893900	488900	0	358750	0	A0A8I6ATX8, D3ZKX1, A0A8I6GIR0	protein-1040	Ccdc53	1893901	1893901	488901	488901	1191401	1191401	358751	358751	1	1	179376	179376
585	A0A8I5ZSM8;A0A8I6A293;A0A8I6ARM9;A0A8I5ZRM3;Q9JHZ4-2;Q9JHZ4	3;3;3;3;3;3	GRIP1-associated protein 1	Gripap1	tr|A0A8I5ZSM8|A0A8I5ZSM8_RAT GRIP1-associated protein 1 OS=Rattus norvegicus OX=10116 GN=Gripap1 PE=4 SV=1;tr|A0A8I6A293|A0A8I6A293_RAT GRIP1-associated protein 1 OS=Rattus norvegicus OX=10116 GN=Gripap1 PE=4 SV=1;tr|A0A8I6ARM9|A0A8I6ARM9_RAT GRIP1-associa	6	28673000	0	0	13133000	9307500	0	6231700	0	0	0	320330	172800	0	151990	0	A0A8I5ZSM8, A0A8I6A293, A0A8I6ARM9, A0A8I5ZRM3, Q9JHZ4	protein-1045	Gripap1	320331	320331	172801	172801	246566	246566	151991	151991	1	1	75996	75996
1316	D4A5I4;F1M031;F1LYK3	3;3;3		Nav1	tr|D4A5I4|D4A5I4_RAT Neuron navigator 1 OS=Rattus norvegicus OX=10116 GN=Nav1 PE=1 SV=4;tr|F1M031|F1M031_RAT Neuron navigator 1 OS=Rattus norvegicus OX=10116 GN=Nav1 PE=1 SV=3;tr|F1LYK3|F1LYK3_RAT Neuron navigator 1 OS=Rattus norvegicus OX=10116 GN=Nav1 PE	3	15084000	0	0	7633300	4782300	0	0	2668800	0	0	76333	27295	0	0	26688	D4A5I4, F1M031, F1LYK3	protein-1048	Nav1	76334	76334	27296	27296	51815	51815	1	1	26689	26689	13345	13345
921	A0A8I6AG38;G3V6L8;P70483	3;3;3	Striatin	Strn	tr|A0A8I6AG38|A0A8I6AG38_RAT Striatin OS=Rattus norvegicus OX=10116 GN=Strn PE=4 SV=1;tr|G3V6L8|G3V6L8_RAT RCG61894, isoform CRA_a OS=Rattus norvegicus OX=10116 GN=Strn PE=1 SV=1;sp|P70483|STRN_RAT Striatin OS=Rattus norvegicus OX=10116 GN=Strn PE=1 SV=1	3	36044000	0	0	17475000	2274600	0	16294000	0	0	0	199910	59858	0	211560	0	A0A8I6AG38, G3V6L8, P70483	protein-1057	Strn	199911	199911	59859	59859	129885	129885	211561	211561	1	1	105781	105781
578	A0A8I6AUX6;D3ZJ01;A0A8I6ARP7;A0A8I5ZRA1;A0A8I6GIS7	2;2;2;2;1		RGD1307235	tr|A0A8I6AUX6|A0A8I6AUX6_RAT RAB11-binding and LisH domain, coiled-coil and HEAT repeat-containing OS=Rattus norvegicus OX=10116 GN=Relch PE=4 SV=1;tr|D3ZJ01|D3ZJ01_RAT RAB11-binding and LisH domain, coiled-coil and HEAT repeat-containing OS=Rattus norvegi	5	26941000	0	0	13027000	7091800	0	6822500	0	0	0	72865	37959	0	37483	0	A0A8I6AUX6, D3ZJ01, A0A8I6ARP7, A0A8I5ZRA1, A0A8I6GIS7	protein-1076	RGD1307235	72866	72866	37960	37960	55413	55413	37484	37484	1	1	18742.5	18742.5
1805	V9GZ88;Q9WVR3-2;Q9WVR3;A0A1B0GWM0	4;4;4;3	Phosphatidylinositol 3,4,5-trisphosphate 5-phosphatase 2	Inppl1	tr|V9GZ88|V9GZ88_RAT Phosphatidylinositol-3,4,5-trisphosphate 5-phosphatase OS=Rattus norvegicus OX=10116 GN=Inppl1 PE=1 SV=2;sp|Q9WVR3-2|SHIP2_RAT Isoform 2 of Phosphatidylinositol 3,4,5-trisphosphate 5-phosphatase 2 OS=Rattus norvegicus OX=10116 GN=Inppl	4	32031000	0	0	10204000	7772000	0	14055000	0	0	0	179020	136350	0	203570	0	V9GZ88, Q9WVR3, A0A1B0GWM0	protein-1091	Inppl1	179021	179021	136351	136351	157686	157686	203571	203571	1	1	101786	101786
361	A0A140TAD2;Q62673	4;4	Serine/threonine-protein kinase PLK1	Plk1	tr|A0A140TAD2|A0A140TAD2_RAT Serine/threonine-protein kinase PLK OS=Rattus norvegicus OX=10116 GN=Plk1 PE=3 SV=1;sp|Q62673|PLK1_RAT Serine/threonine-protein kinase PLK1 OS=Rattus norvegicus OX=10116 GN=Plk1 PE=2 SV=2	2	19648000	0	0	9202900	3531500	0	0	6913600	0	0	255640	98097	0	0	192040	A0A140TAD2, Q62673	protein-1094	Plk1	255641	255641	98098	98098	176870	176870	1	1	192041	192041	96021	96021
623	B2GV73;A0A8I5ZU90;A0A8I6AL89	3;3;2	Actin-related protein 2/3 complex subunit 3	Arpc3	tr|B2GV73|B2GV73_RAT Actin-related protein 2/3 complex subunit 3 OS=Rattus norvegicus OX=10116 GN=Arpc3 PE=1 SV=1;tr|A0A8I5ZU90|A0A8I5ZU90_RAT Actin-related protein 2/3 complex, subunit 3 OS=Rattus norvegicus OX=10116 GN=Arpc3 PE=4 SV=1;tr|A0A8I6AL89|A0A8I	3	31205000	0	0	17654000	1298500	0	0	12253000	0	0	1765400	129850	0	0	1225300	B2GV73, A0A8I5ZU90, A0A8I6AL89	protein-1102	Arpc3	1765401	1765401	129851	129851	947626	947626	1	1	1225301	1225301	612651	612651
560	A0A8I5ZQQ5;F1LNL2;F1M7H3	3;3;2		Smarca5;LOC100359912	tr|A0A8I5ZQQ5|A0A8I5ZQQ5_RAT SWI/SNF-related, matrix-associated, actin-dependent regulator of chromatin, subfamily a, member 5 OS=Rattus norvegicus OX=10116 GN=Smarca5 PE=4 SV=1;tr|F1LNL2|F1LNL2_RAT SWI/SNF-related, matrix-associated, actin-dependent regul	3	17311000	0	0	12808000	1530600	0	0	2972400	0	0	232870	27829	0	0	54043	A0A8I5ZQQ5, F1LNL2, F1M7H3	protein-1111	Smarca5;LOC100359912	232871	232871	27830	27830	130350	130350	1	1	54044	54044	27022.5	27022.5
990	A0A8I6ANI2;O35814;A0A8I6GI55	3;3;2	Stress-induced-phosphoprotein 1	Stip1	tr|A0A8I6ANI2|A0A8I6ANI2_RAT Stress-induced-phosphoprotein 1 OS=Rattus norvegicus OX=10116 GN=Stip1 PE=4 SV=1;sp|O35814|STIP1_RAT Stress-induced-phosphoprotein 1 OS=Rattus norvegicus OX=10116 GN=Stip1 PE=1 SV=1;tr|A0A8I6GI55|A0A8I6GI55_RAT Stress-induced-p	3	24470000	0	0	5125700	6863600	0	12481000	0	0	0	155320	207990	0	378210	0	A0A8I6ANI2, O35814, A0A8I6GI55	protein-1113	Stip1	155321	155321	207991	207991	181656	181656	378211	378211	1	1	189106	189106
64	A0A0G2JUM2;Q5XI83;A0A8I6AHK5	3;3;2	UPF0505 protein C16orf62 homolog		tr|A0A0G2JUM2|A0A0G2JUM2_RAT VPS35 endosomal protein-sorting factor-like OS=Rattus norvegicus OX=10116 GN=Vps35l PE=1 SV=2;sp|Q5XI83|VP35L_RAT VPS35 endosomal protein-sorting factor-like OS=Rattus norvegicus OX=10116 GN=Vps35l PE=2 SV=1;tr|A0A8I6AHK5|A0A8I	3	29639000	0	0	22939000	4310900	0	0	2389400	0	0	449790	84528	0	0	46850	A0A0G2JUM2, Q5XI83, A0A8I6AHK5	protein-1117	Vps35l;LOC361635	449791	449791	84529	84529	267160	267160	1	1	46851	46851	23426	23426
280	A0A8I6APJ7;A0A0G2K8K1	3;3			tr|A0A8I6APJ7|A0A8I6APJ7_RAT Coiled-coil domain-containing 186 OS=Rattus norvegicus OX=10116 GN=Ccdc186 PE=4 SV=1;tr|A0A0G2K8K1|A0A0G2K8K1_RAT Ccdc186 OS=Rattus norvegicus OX=10116 GN=Ccdc186 PE=1 SV=2	2	23025000	0	0	10620000	9242000	0	0	3163200	0	0	73911	54991	0	0	75314	A0A8I6APJ7, A0A0G2K8K1	protein-1118	Ccdc186	73912	73912	54992	54992	64452	64452	1	1	75315	75315	37658	37658
218	A0A140TAG9;A0A0G2K3C1;A0A8I5Y0C0;Q63692	2;2;2;2	Hsp90 co-chaperone Cdc37;Hsp90 co-chaperone Cdc37, N-terminally processed	Cdc37	tr|A0A140TAG9|A0A140TAG9_RAT Hsp90 co-chaperone Cdc37 OS=Rattus norvegicus OX=10116 GN=Cdc37 PE=1 SV=1;tr|A0A0G2K3C1|A0A0G2K3C1_RAT Hsp90 co-chaperone Cdc37 OS=Rattus norvegicus OX=10116 GN=Cdc37 PE=1 SV=2;tr|A0A8I5Y0C0|A0A8I5Y0C0_RAT Hsp90 co-chaperone Cd	4	12234000	0	0	7545300	2854400	0	0	1834100	0	0	333040	178400	0	0	114630	A0A140TAG9, A0A0G2K3C1, A0A8I5Y0C0, Q63692	protein-1121	Cdc37	333041	333041	178401	178401	255721	255721	1	1	114631	114631	57316	57316
587	A0A8I6AQE8;A0A8I5ZRW5;A0A8I6A1E1;Q62785	2;2;2;2	28 kDa heat- and acid-stable phosphoprotein	Pdap1	tr|A0A8I6AQE8|A0A8I6AQE8_RAT 28 kDa heat- and acid-stable phosphoprotein OS=Rattus norvegicus OX=10116 GN=Pdap1 PE=4 SV=1;tr|A0A8I5ZRW5|A0A8I5ZRW5_RAT 28 kDa heat- and acid-stable phosphoprotein OS=Rattus norvegicus OX=10116 GN=Pdap1 PE=4 SV=1;tr|A0A8I6A1E	4	25822000	0	0	7641700	14139000	0	0	4042000	0	0	1091700	713500	0	0	577430	A0A8I6AQE8, A0A8I5ZRW5, A0A8I6A1E1, Q62785	protein-1131	Pdap1	1091701	1091701	713501	713501	902601	902601	1	1	577431	577431	288716	288716
506	A0A8I5ZMC8;A0A8I6GK52	4;4			tr|A0A8I5ZMC8|A0A8I5ZMC8_RAT SMG1, nonsense mediated mRNA decay-associated PI3K-related kinase OS=Rattus norvegicus OX=10116 GN=Smg1 PE=4 SV=1;tr|A0A8I6GK52|A0A8I6GK52_RAT SMG1, nonsense mediated mRNA decay-associated PI3K-related kinase OS=Rattus norvegic	2	26658000	0	0	15388000	3766700	0	7503600	0	0	0	74171	10770	0	43625	0	A0A8I5ZMC8, A0A8I6GK52	protein-1148	Smg1	74172	74172	10771	10771	42471.5	42471.5	43626	43626	1	1	21813.5	21813.5
221	A0A0G2K3U1;Q02356	3;3	AMP deaminase 2	Ampd2	tr|A0A0G2K3U1|A0A0G2K3U1_RAT AMP deaminase OS=Rattus norvegicus OX=10116 GN=Ampd2 PE=1 SV=1;sp|Q02356|AMPD2_RAT AMP deaminase 2 OS=Rattus norvegicus OX=10116 GN=Ampd2 PE=1 SV=2	2	33837000	0	0	17887000	6589700	0	9360200	0	0	0	496870	183050	0	260000	0	A0A0G2K3U1, Q02356	protein-1149	Ampd2	496871	496871	183051	183051	339961	339961	260001	260001	1	1	130001	130001
682	A0A8I5ZY15;Q4QR86	3;3	DEP domain-containing protein 7	Depdc7	tr|A0A8I5ZY15|A0A8I5ZY15_RAT DEP domain-containing protein 7 OS=Rattus norvegicus OX=10116 GN=Depdc7 PE=4 SV=1;sp|Q4QR86|DEPD7_RAT DEP domain-containing protein 7 OS=Rattus norvegicus OX=10116 GN=Depdc7 PE=2 SV=1	2	9379800	0	0	1677500	2598100	0	0	5104200	0	0	55917	86604	0	0	170140	A0A8I5ZY15, Q4QR86	protein-1153	Depdc7	55918	55918	86605	86605	71261.5	71261.5	1	1	170141	170141	85071	85071
245	A0A8I6AQL3;G3V9W9;A0A0G2K5L1;A0A8I6AEP7;A0A8I6GFB7;A0A8I6ADX6	3;3;3;3;2;2		Fat1	tr|A0A8I6AQL3|A0A8I6AQL3_RAT FAT atypical cadherin 1 OS=Rattus norvegicus OX=10116 GN=Fat1 PE=4 SV=1;tr|G3V9W9|G3V9W9_RAT FAT atypical cadherin 1 OS=Rattus norvegicus OX=10116 GN=Fat1 PE=1 SV=1;tr|A0A0G2K5L1|A0A0G2K5L1_RAT FAT atypical cadherin 1 OS=Rattus	6	17180000	0	0	8529000	2165800	0	6485300	0	0	0	43294	10994	0	14936	0	A0A8I6AQL3, G3V9W9, A0A0G2K5L1, A0A8I6AEP7, A0A8I6GFB7, A0A8I6ADX6	protein-1155	Fat1	43295	43295	10995	10995	27145	27145	14937	14937	1	1	7469	7469
348	A0A8I6AAH5;A0A0H2UI10;Q8VIJ5;A0A8I6ALY4;Q8VIJ5-2;Q8VIJ5-3	3;3;3;1;1;1	Protein O-GlcNAcase	Mgea5	tr|A0A8I6AAH5|A0A8I6AAH5_RAT Protein O-GlcNAcase OS=Rattus norvegicus OX=10116 GN=Oga PE=4 SV=1;tr|A0A0H2UI10|A0A0H2UI10_RAT Protein O-GlcNAcase OS=Rattus norvegicus OX=10116 GN=Oga PE=1 SV=2;sp|Q8VIJ5|OGA_RAT Protein O-GlcNAcase OS=Rattus norvegicus OX=10	6	23772000	0	0	15787000	5836300	0	2148000	0	0	0	322190	119110	0	43837	0	A0A8I6AAH5, A0A0H2UI10, Q8VIJ5, A0A8I6ALY4	protein-1161	Mgea5	322191	322191	119111	119111	220651	220651	43838	43838	1	1	21919.5	21919.5
772	A0A8I6A465;A0A8I6ADE1;A0A8I6A906;Q5RK09	2;2;2;2	Eukaryotic translation initiation factor 3 subunit G	Eif3g	tr|A0A8I6A465|A0A8I6A465_RAT Eukaryotic translation initiation factor 3 subunit G OS=Rattus norvegicus OX=10116 GN=Eif3g PE=4 SV=1;tr|A0A8I6ADE1|A0A8I6ADE1_RAT Eukaryotic translation initiation factor 3 subunit G OS=Rattus norvegicus OX=10116 GN=Eif3g PE=4	4	17552000	0	0	6509000	8363400	0	2679500	0	0	0	382880	351700	0	157620	0	A0A8I6A465, A0A8I6ADE1, A0A8I6A906, Q5RK09	protein-1176	Eif3g	382881	382881	351701	351701	367291	367291	157621	157621	1	1	78811	78811
606	Q4V7D4;A0A8I6A5B0;A0A8I5ZT89	2;2;2		Fam126b	tr|Q4V7D4|Q4V7D4_RAT Family with sequence similarity 126, member B OS=Rattus norvegicus OX=10116 GN=Fam126b PE=1 SV=1;tr|A0A8I6A5B0|A0A8I6A5B0_RAT Family with sequence similarity 126, member B OS=Rattus norvegicus OX=10116 GN=Fam126b PE=4 SV=1;tr|A0A8I5ZT8	3	10201000	0	0	6799200	1828200	0	1573300	0	0	0	109990	83099	0	71512	0	Q4V7D4, A0A8I6A5B0, A0A8I5ZT89	protein-1178	Fam126b	109991	109991	83100	83100	96545.5	96545.5	71513	71513	1	1	35757	35757
74	A0A8I6APK2;A0A0G2JV04;D3ZHG8	2;2;1		Gga3	tr|A0A8I6APK2|A0A8I6APK2_RAT ADP-ribosylation factor-binding protein GGA3 OS=Rattus norvegicus OX=10116 GN=Gga3 PE=4 SV=1;sp|A0A0G2JV04|GGA3_RAT ADP-ribosylation factor-binding protein GGA3 OS=Rattus norvegicus OX=10116 GN=Gga3 PE=1 SV=1;tr|D3ZHG8|D3ZHG8_R	3	9447500	0	0	3153700	4613200	0	1680600	0	0	0	112630	80065	0	60022	0	A0A8I6APK2, A0A0G2JV04, D3ZHG8	protein-1180	Gga3	112631	112631	80066	80066	96348.5	96348.5	60023	60023	1	1	30012	30012
619	A0A8I5ZTY2;A0A8I6G9P9;F1M4K6;P70587-5;P70587-4;P70587-3;P70587;P70587-2;A0A0A0MXW8;F1LMG7	2;2;2;2;2;2;2;2;1;1	Leucine-rich repeat-containing protein 7	Lrrc7	tr|A0A8I5ZTY2|A0A8I5ZTY2_RAT Leucine-rich repeat-containing protein 7 OS=Rattus norvegicus OX=10116 GN=Lrrc7 PE=4 SV=1;tr|A0A8I6G9P9|A0A8I6G9P9_RAT Leucine-rich repeat-containing protein 7 OS=Rattus norvegicus OX=10116 GN=Lrrc7 PE=4 SV=1;tr|F1M4K6|F1M4K6_R	10	212660000	0	0	108200000	42433000	0	62025000	0	0	0	1462200	573410	0	838180	0	A0A8I5ZTY2, A0A8I6G9P9, F1M4K6, P70587, A0A0A0MXW8, F1LMG7	protein-1187	Lrrc7	1462201	1462201	573411	573411	1017806	1017806	838181	838181	1	1	419091	419091
95	A0A0G2K6J5;B2GV99;A0A8I6AB85;A0A0G2JXA9;A0A0G2JWE1;A0A8I6AUI8;Q64119;A0A8I6G5X1;A0A8I5ZM89;P16409	2;2;2;2;2;2;2;1;1;1	Myosin light polypeptide 6;Myosin light chain 3	Myl6;Myl3	tr|A0A0G2K6J5|A0A0G2K6J5_RAT Myosin light polypeptide 6 OS=Rattus norvegicus OX=10116 GN=Myl6 PE=1 SV=2;tr|B2GV99|B2GV99_RAT Myl6 protein OS=Rattus norvegicus OX=10116 GN=Myl6 PE=2 SV=1;tr|A0A8I6AB85|A0A8I6AB85_RAT Myosin light polypeptide 6 OS=Rattus norv	10	11213000	0	0	3203400	2329000	0	0	5680300	0	0	320340	232900	0	0	568030	A0A0G2K6J5, B2GV99, A0A8I6AB85, A0A0G2JXA9, A0A0G2JWE1, A0A8I6AUI8, Q64119, A0A8I6G5X1, A0A8I5ZM89, P16409	protein-1189	Myl6;Myl3	320341	320341	232901	232901	276621	276621	1	1	568031	568031	284016	284016
692	A0A8I6A038;A0A8I5ZYW1;O35244	2;2;2	Peroxiredoxin-6	Prdx6	tr|A0A8I6A038|A0A8I6A038_RAT Peroxiredoxin-6 OS=Rattus norvegicus OX=10116 GN=Prdx6 PE=4 SV=1;tr|A0A8I5ZYW1|A0A8I5ZYW1_RAT Peroxiredoxin-6 OS=Rattus norvegicus OX=10116 GN=Prdx6 PE=4 SV=1;sp|O35244|PRDX6_RAT Peroxiredoxin-6 OS=Rattus norvegicus OX=10116 GN	3	2833400000	0	0	1278200000	566310000	0	988900000	0	0	0	91301000	40451000	0	70636000	0	A0A8I6A038, A0A8I5ZYW1, O35244	protein-1193	Prdx6	91301001	91301001	40451001	40451001	65876001	65876001	70636001	70636001	1	1	35318001	35318001
518	A0A8I6G952;F1M2P8;A0A8I6ABU2;F1LS98;A0A8I5ZMR6;P05696	2;2;2;2;2;2	Protein kinase C;Protein kinase C alpha type	Prkca	tr|A0A8I6G952|A0A8I6G952_RAT Protein kinase C alpha type OS=Rattus norvegicus OX=10116 GN=Prkca PE=4 SV=1;tr|F1M2P8|F1M2P8_RAT Protein kinase C OS=Rattus norvegicus OX=10116 GN=Prkca PE=1 SV=4;tr|A0A8I6ABU2|A0A8I6ABU2_RAT Protein kinase C alpha type OS=Rat	6	13819000	0	0	10095000	1875300	0	1848200	0	0	0	336520	62510	0	61608	0	A0A8I6G952, F1M2P8, A0A8I6ABU2, F1LS98, A0A8I5ZMR6, P05696	protein-1194	Prkca	336521	336521	62511	62511	199516	199516	61609	61609	1	1	30805	30805
1052	A0A8I6G4J6;A0A8I6AFX0;A0A8I6ASN6;Q6RJR6-2;Q6RJR6	2;1;1;1;1	Reticulon-3	Rtn3	tr|A0A8I6G4J6|A0A8I6G4J6_RAT Reticulon-3 OS=Rattus norvegicus OX=10116 GN=Rtn3 PE=4 SV=1;tr|A0A8I6AFX0|A0A8I6AFX0_RAT Reticulon 3, isoform CRA_a OS=Rattus norvegicus OX=10116 GN=Rtn3 PE=4 SV=1;tr|A0A8I6ASN6|A0A8I6ASN6_RAT Reticulon-3 OS=Rattus norvegicus O	5	27914000	0	0	15614000	3611800	0	0	8687900	0	0	1951800	451470	0	0	1086000	A0A8I6G4J6, A0A8I6AFX0, A0A8I6ASN6, Q6RJR6	protein-1196	Rtn3	1951801	1951801	451471	451471	1201636	1201636	1	1	1086001	1086001	543001	543001
1131	B0BMX3	2		S100a16	tr|B0BMX3|B0BMX3_RAT S100 calcium binding protein A16 (Predicted), isoform CRA_a OS=Rattus norvegicus OX=10116 GN=S100a16 PE=1 SV=1	1	36743000	0	0	5940400	18422000	0	0	12380000	0	0	990070	538800	0	0	2063400	B0BMX3	protein-1199	S100a16	990071	990071	538801	538801	764436	764436	1	1	2063401	2063401	1031701	1031701
1537	P26431	2	Sodium/hydrogen exchanger 1	Slc9a1	sp|P26431|SL9A1_RAT Sodium/hydrogen exchanger 1 OS=Rattus norvegicus OX=10116 GN=Slc9a1 PE=1 SV=2	1	12931000	0	0	4641700	5445600	0	2843400	0	0	0	178530	209440	0	109360	0	P26431	protein-1200	Slc9a1	178531	178531	209441	209441	193986	193986	109361	109361	1	1	54681	54681
144	A0A0G2JZ68;Q811P6	2;2	Dimethyladenosine transferase 1, mitochondrial	Tfb1m	tr|A0A0G2JZ68|A0A0G2JZ68_RAT rRNA adenine N(6)-methyltransferase OS=Rattus norvegicus OX=10116 GN=Tfb1m PE=1 SV=1;sp|Q811P6|TFB1M_RAT Dimethyladenosine transferase 1, mitochondrial OS=Rattus norvegicus OX=10116 GN=Tfb1m PE=2 SV=1	2	11643000	0	0	3022500	1728400	1610100	5281700	0	0	0	143930	82304	76670	251510	0	A0A0G2JZ68, Q811P6	protein-1206	Tfb1m	143931	143931	82305	82305	113118	113118	251511	3.28039	1	1.30427e-05	125756	1.6402
172	A0A0G2K0W5;D3ZU31;A0A8I6GDP5;A0A8I5Y0B5	2;2;2;1		Tjap1	tr|A0A0G2K0W5|A0A0G2K0W5_RAT Tight junction-associated protein 1 OS=Rattus norvegicus OX=10116 GN=Tjap1 PE=1 SV=2;tr|D3ZU31|D3ZU31_RAT Tight junction associated protein 1 (Predicted), isoform CRA_a OS=Rattus norvegicus OX=10116 GN=Tjap1 PE=1 SV=1;tr|A0A8I6	4	18930000	0	0	12842000	3036000	0	0	3051800	0	0	442820	104690	0	0	105230	A0A0G2K0W5, D3ZU31, A0A8I6GDP5, A0A8I5Y0B5	protein-1207	Tjap1	442821	442821	104691	104691	273756	273756	1	1	105231	105231	52616	52616
836	A0A8I6A9V4;F1M656	2;2	Tubby-like protein	Tulp3	tr|A0A8I6A9V4|A0A8I6A9V4_RAT TUB-like protein 3 OS=Rattus norvegicus OX=10116 GN=Tulp3 PE=4 SV=1;tr|F1M656|F1M656_RAT Tubby-like protein OS=Rattus norvegicus OX=10116 GN=Tulp3 PE=1 SV=4	2	26336000	0	0	12630000	2813800	0	10892000	0	0	0	631510	140690	0	176700	0	A0A8I6A9V4, F1M656	protein-1208	Tulp3	631511	631511	140691	140691	386101	386101	176701	176701	1	1	88351	88351
484	A0A8I5ZLA4;D3ZVQ0	2;2	Ubiquitin carboxyl-terminal hydrolase	Usp5	tr|A0A8I5ZLA4|A0A8I5ZLA4_RAT Ubiquitin-specific peptidase 5 OS=Rattus norvegicus OX=10116 GN=Usp5 PE=4 SV=1;tr|D3ZVQ0|D3ZVQ0_RAT Ubiquitin carboxyl-terminal hydrolase OS=Rattus norvegicus OX=10116 GN=Usp5 PE=1 SV=1	2	24074000	0	0	19660000	2149000	0	2265000	0	0	0	517360	56553	0	59606	0	A0A8I5ZLA4, D3ZVQ0	protein-1210	Usp5	517361	517361	56554	56554	286958	286958	59607	59607	1	1	29804	29804
782	A0A8I6AIV5;A0A8I6GL04;A0A8I6GLU0;D7NIW0;A0A8I6A4L5;A0A8I6A6J7;A0A0G2JUY1;A0A8I6GKS9;A0A8I6AEH7	2;2;2;2;2;1;1;1;1			tr|A0A8I6AIV5|A0A8I6AIV5_RAT NEDD4-like E3 ubiquitin protein ligase OS=Rattus norvegicus OX=10116 GN=Nedd4l PE=4 SV=1;tr|A0A8I6GL04|A0A8I6GL04_RAT NEDD4-like E3 ubiquitin protein ligase OS=Rattus norvegicus OX=10116 GN=Nedd4l PE=4 SV=1;tr|A0A8I6GLU0|A0A8I6	9	34411000	0	0	14687000	10288000	0	9435800	0	0	0	333790	233830	0	214450	0	A0A8I6AIV5, A0A8I6GL04, A0A8I6GLU0, D7NIW0, A0A8I6A4L5, A0A8I6A6J7, A0A0G2JUY1, A0A8I6GKS9, A0A8I6AEH7	protein-1215	Nedd4l	333791	333791	233831	233831	283811	283811	214451	214451	1	1	107226	107226
1095	A0A8I6GJX4;A0A8I5ZVW7;A0A8I5ZNK9	2;1;1			tr|A0A8I6GJX4|A0A8I6GJX4_RAT Uncharacterized protein OS=Rattus norvegicus OX=10116 PE=4 SV=1;tr|A0A8I5ZVW7|A0A8I5ZVW7_RAT Uncharacterized protein OS=Rattus norvegicus OX=10116 PE=4 SV=1;tr|A0A8I5ZNK9|A0A8I5ZNK9_RAT Uncharacterized protein OS=Rattus norvegi	3	73919000	0	0	45312000	17230000	0	11377000	0	0	0	3020800	1148700	0	758470	0	A0A8I6GJX4, A0A8I5ZVW7, A0A8I5ZNK9	protein-1216	ENSRNOG00000068182;ENSRNOG00000063848;ENSRNOG00000068626	3020801	3020801	1148701	1148701	2084751	2084751	758471	758471	1	1	379236	379236
279	D3ZRK0;A0A0G2K8J4	4;4		Fam83h	tr|D3ZRK0|D3ZRK0_RAT Family with sequence similarity 83, member H OS=Rattus norvegicus OX=10116 GN=Fam83h PE=1 SV=1;tr|A0A0G2K8J4|A0A0G2K8J4_RAT Family with sequence similarity 83, member H OS=Rattus norvegicus OX=10116 GN=Fam83h PE=1 SV=1	2	12382000	0	0	5756700	2731600	0	0	3893800	0	0	85921	40770	0	0	58117	D3ZRK0, A0A0G2K8J4	protein-1217	Fam83h	85922	85922	40771	40771	63346.5	63346.5	1	1	58118	58118	29059.5	29059.5
1635	Q4FZT2	4	Protein phosphatase methylesterase 1	Ppme1	sp|Q4FZT2|PPME1_RAT Protein phosphatase methylesterase 1 OS=Rattus norvegicus OX=10116 GN=Ppme1 PE=1 SV=2	1	25419000	0	0	9329600	6601500	0	9487400	0	0	0	548800	388320	0	558090	0	Q4FZT2	protein-1219	Ppme1	548801	548801	388321	388321	468561	468561	558091	558091	1	1	279046	279046
1238	D3ZFK8;A0A8I6GJU1	3;1		Farp2	tr|D3ZFK8|D3ZFK8_RAT FERM, ARH/RhoGEF and pleckstrin domain protein 2 OS=Rattus norvegicus OX=10116 GN=Farp2 PE=1 SV=1	2	30911000	0	0	19266000	8818400	0	0	2826800	0	0	332170	30123	0	0	48738	D3ZFK8, A0A8I6GJU1	protein-1225	Farp2	332171	332171	30124	30124	181148	181148	1	1	48739	48739	24370	24370
120	A0A8I6A9C6;A0A8I5ZUC3;A0A8I5ZQS0;A0A8I6ATN3;D3ZFD0;A0A8I5Y6H7;A0A0G2JY08;A0A8I6A2X3;A0A8I6AAE3;A0A8I6A163	3;3;3;3;3;3;3;3;3;3		Myo18a	tr|A0A8I6A9C6|A0A8I6A9C6_RAT Unconventional myosin-XVIIIa OS=Rattus norvegicus OX=10116 GN=Myo18a PE=4 SV=1;tr|A0A8I5ZUC3|A0A8I5ZUC3_RAT Unconventional myosin-XVIIIa OS=Rattus norvegicus OX=10116 GN=Myo18a PE=4 SV=1;tr|A0A8I5ZQS0|A0A8I5ZQS0_RAT Unconventio	10	12105000	0	0	4461600	5687900	0	0	1955200	0	0	52489	66917	0	0	23003	A0A8I6A9C6, A0A8I5ZUC3, A0A8I5ZQS0, A0A8I6ATN3, D3ZFD0, A0A8I5Y6H7, A0A0G2JY08, A0A8I6A2X3, A0A8I6AAE3, A0A8I6A163	protein-1228	Myo18a	52490	52490	66918	66918	59704	59704	1	1	23004	23004	11502.5	11502.5
559	A0A8I6A9U3;F1M265;A0A8I5ZQM3;A0A8I6ADH4;A0A8I6ADX4;P0C5E3	3;3;3;3;2;2	Palladin	Palld	tr|A0A8I6A9U3|A0A8I6A9U3_RAT Palladin OS=Rattus norvegicus OX=10116 GN=Palld PE=4 SV=1;tr|F1M265|F1M265_RAT Palladin OS=Rattus norvegicus OX=10116 GN=Palld PE=1 SV=4;tr|A0A8I5ZQM3|A0A8I5ZQM3_RAT Palladin OS=Rattus norvegicus OX=10116 GN=Palld PE=4 SV=1;tr|	6	19982000	0	0	6654100	10735000	0	0	2592500	0	0	221800	357840	0	0	86415	A0A8I6A9U3, F1M265, A0A8I5ZQM3, A0A8I6ADH4, A0A8I6ADX4, P0C5E3	protein-1230	Palld	221801	221801	357841	357841	289821	289821	1	1	86416	86416	43208.5	43208.5
1776	Q8R424	3	STAM-binding protein	Stambp	sp|Q8R424|STABP_RAT STAM-binding protein OS=Rattus norvegicus OX=10116 GN=Stambp PE=2 SV=1	1	23920000	0	0	13599000	6508300	0	3812200	0	0	0	647590	149950	0	181540	0	Q8R424	protein-1233	Stambp	647591	647591	149951	149951	398771	398771	181541	181541	1	1	90771	90771
179	A0A0G2K130;A0A8J8YHZ3;F1M101	3;3;2		Tank	tr|A0A0G2K130|A0A0G2K130_RAT RCG27070, isoform CRA_b OS=Rattus norvegicus OX=10116 GN=Tank PE=1 SV=1;tr|A0A8J8YHZ3|A0A8J8YHZ3_RAT TRAF family member-associated NFKB activator OS=Rattus norvegicus OX=10116 GN=Tank PE=1 SV=1;tr|F1M101|F1M101_RAT TRAF family	3	21577000	0	0	9404600	1615400	0	10557000	0	0	0	587790	100960	0	261590	0	A0A0G2K130, A0A8J8YHZ3, F1M101	protein-1234	Tank	587791	587791	100961	100961	344376	344376	261591	261591	1	1	130796	130796
1613	Q07014-2;Q07014	2;2	Tyrosine-protein kinase Lyn	Lyn	sp|Q07014-2|LYN_RAT Isoform LYN B of Tyrosine-protein kinase Lyn OS=Rattus norvegicus OX=10116 GN=Lyn;sp|Q07014|LYN_RAT Tyrosine-protein kinase Lyn OS=Rattus norvegicus OX=10116 GN=Lyn PE=1 SV=3	2	6267600	0	0	2074800	2305400	0	1887500	0	0	0	76843	85385	0	69906	0	Q07014	protein-1261	Lyn	76844	76844	85386	85386	81115	81115	69907	69907	1	1	34954	34954
714	A0A8I6AAX1;A0A8I6A0C3;D4A1A5;A0A8I6AKJ3;A0A0G2JZD1;A0A8I5ZRT0;A0A8I5ZRC2	2;2;2;2;1;1;1		Ppp2r5c	tr|A0A8I6AAX1|A0A8I6AAX1_RAT Protein phosphatase 2, regulatory subunit B, gamma OS=Rattus norvegicus OX=10116 GN=Ppp2r5c PE=4 SV=1;tr|A0A8I6A0C3|A0A8I6A0C3_RAT Protein phosphatase 2, regulatory subunit B, gamma OS=Rattus norvegicus OX=10116 GN=Ppp2r5c PE	7	23652000	0	0	5774800	2378400	0	15499000	0	0	0	240610	99101	0	645800	0	A0A8I6AAX1, A0A8I6A0C3, D4A1A5, A0A8I6AKJ3, A0A0G2JZD1, A0A8I5ZRT0, A0A8I5ZRC2	protein-1267	Ppp2r5c	240611	240611	99102	99102	169856	169856	645801	645801	1	1	322901	322901
121	A0A8I6AJT3;A0A0G2JY12;F7FID5;A0A8I5ZUE4;A0A8I6AAE7;Q66H76	2;2;2;2;2;2	Paxillin	Pxn	tr|A0A8I6AJT3|A0A8I6AJT3_RAT Paxillin OS=Rattus norvegicus OX=10116 GN=Pxn PE=4 SV=1;tr|A0A0G2JY12|A0A0G2JY12_RAT Paxillin OS=Rattus norvegicus OX=10116 GN=Pxn PE=1 SV=2;tr|F7FID5|F7FID5_RAT Paxillin OS=Rattus norvegicus OX=10116 GN=Pxn PE=1 SV=1;tr|A0A8I5	6	11046000	0	0	7913900	2254700	0	877040	0	0	0	272890	77750	0	30243	0	A0A8I6AJT3, A0A0G2JY12, F7FID5, A0A8I5ZUE4, A0A8I6AAE7, Q66H76	protein-1270	Pxn	272891	272891	77751	77751	175321	175321	30244	30244	1	1	15122.5	15122.5
984	A0A8I6AMP1;F7FFW7	2;2			tr|A0A8I6AMP1|A0A8I6AMP1_RAT ATPase H+-transporting V0 subunit D1 OS=Rattus norvegicus OX=10116 GN=Atp6v0d1 PE=4 SV=1;tr|F7FFW7|F7FFW7_RAT ATPase H+-transporting V0 subunit D1 OS=Rattus norvegicus OX=10116 GN=Atp6v0d1 PE=1 SV=1	2	14347000	0	0	4700600	5504700	0	0	4141900	0	0	276510	323810	0	0	243640	A0A8I6AMP1, F7FFW7	protein-1285	Atp6v0d1	276511	276511	323811	323811	300161	300161	1	1	243641	243641	121821	121821
1324	D4A7H9	2		Chmp7	tr|D4A7H9|D4A7H9_RAT CHMP family, member 7 (Predicted), isoform CRA_a OS=Rattus norvegicus OX=10116 GN=Chmp7 PE=1 SV=1	1	7444100	0	0	2668000	2153400	0	2622800	0	0	0	127050	102540	0	124890	0	D4A7H9	protein-1299	Chmp7	127051	127051	102541	102541	114796	114796	124891	124891	1	1	62446	62446
570	A0A8I5ZR20;D3ZBM2;A0A0G2K9L3	2;1;1		Rc3h2	tr|A0A8I5ZR20|A0A8I5ZR20_RAT Ring finger and CCCH-type domains 1 OS=Rattus norvegicus OX=10116 GN=Rc3h1 PE=4 SV=1;tr|D3ZBM2|D3ZBM2_RAT RING-type E3 ubiquitin transferase OS=Rattus norvegicus OX=10116 GN=Rc3h2 PE=4 SV=2;tr|A0A0G2K9L3|A0A0G2K9L3_RAT RING-typ	3	7961800	0	0	1582500	5002900	0	1376500	0	0	0	31650	24995	0	27530	0	A0A8I5ZR20, D3ZBM2, A0A0G2K9L3	protein-1330	Rc3h2	31651	31651	24996	24996	28323.5	28323.5	27531	27531	1	1	13766	13766
867	A0A8I6AC27;D4A401	2;2		Tex10	tr|A0A8I6AC27|A0A8I6AC27_RAT Testis-expressed 10 OS=Rattus norvegicus OX=10116 GN=Tex10 PE=4 SV=1;tr|D4A401|D4A401_RAT Testis expressed gene 10 (Predicted) OS=Rattus norvegicus OX=10116 GN=Tex10 PE=1 SV=2	2	9979300	0	0	5586000	2333400	0	2059800	0	0	0	150970	63066	0	55671	0	A0A8I6AC27, D4A401	protein-1340	Tex10	150971	150971	63067	63067	107019	107019	55672	55672	1	1	27836.5	27836.5
284	A0A0G2K8S1;D3ZGI9;F1LNP4;Q63633-2;Q63633	2;0;0;0;0			tr|A0A0G2K8S1|A0A0G2K8S1_RAT Solute carrier family 12 member 7 OS=Rattus norvegicus OX=10116 GN=Slc12a7 PE=1 SV=2	5	9275900	0	0	4424200	3319500	0	0	1532200	0	0	94131	70628	0	0	32600	A0A0G2K8S1, D3ZGI9, F1LNP4, Q63633	protein-1353	Slc12a7;Slc12a5;Kcc2	94132	94132	70629	70629	82380.5	82380.5	1	1	32601	32601	16301	16301
1223	D3ZAT7	2		Fam83f	tr|D3ZAT7|D3ZAT7_RAT Family with sequence similarity 83, member F OS=Rattus norvegicus OX=10116 GN=Fam83f PE=3 SV=1	1	19126000	0	0	14456000	2769900	0	0	1900100	0	0	498480	95512	0	0	65521	D3ZAT7	protein-1364	Fam83f	498481	498481	95513	95513	296997	296997	1	1	65522	65522	32761.5	32761.5
244	A0A8I6GGI5;D3ZR27;A0A0G2K5J3;Q8R4Z9;A0A8I6A6C1	2;2;2;2;1	Mitofusin-1	Mfn1	tr|A0A8I6GGI5|A0A8I6GGI5_RAT Mitofusin-1 OS=Rattus norvegicus OX=10116 GN=Mfn1 PE=4 SV=1;tr|D3ZR27|D3ZR27_RAT Mitofusin-1 OS=Rattus norvegicus OX=10116 GN=Mfn1 PE=1 SV=4;tr|A0A0G2K5J3|A0A0G2K5J3_RAT Mitofusin 1, isoform CRA_a OS=Rattus norvegicus OX=10116	5	6478700	0	0	3057000	2362700	0	1059100	0	0	0	72785	56254	0	25216	0	A0A8I6GGI5, D3ZR27, A0A0G2K5J3, Q8R4Z9, A0A8I6A6C1	protein-1368	Mfn1	72786	72786	56255	56255	64520.5	64520.5	25217	25217	1	1	12609	12609

## Sheet: GO analysis (E-cad unique)
ONTOLOGY	ID	Description	GeneRatio	BgRatio	RichFactor	FoldEnrichment	zScore	pvalue	p.adjust	qvalue	geneID	Count
BP	GO:0016197	endosomal transport	17/121	284/18954	0.0598592	9.37662	11.4006	3.27443e-12	8.53315e-09	6.79702e-09	Chmp7/Gga1/Gga3/Gripap1/Hgs/Kif16b/Lamtor1/Lrrc7/Pik3c3/Pik3r4/Rab11a/Rab11b/Rbsn/Snx2/Vps35l/Vti1b/Ykt6	17
BP	GO:0098876	vesicle-mediated transport to the plasma membrane	10/121	168/18954	0.0595238	9.32409	8.68652	1.24215e-07	0.000161852	0.000128922	Anxa13/Gga1/Gga3/Gripap1/Hgs/Lrrc7/Nsf/Rab11a/Rab11b/Vps35l	10
BP	GO:0006892	post-Golgi vesicle-mediated transport	8/121	105/18954	0.0761905	11.9348	9.00605	3.63326e-07	0.000298539	0.000237799	Anxa13/Gga1/Gga3/Kif16b/Nsf/Rbsn/Vps35l/Vti1b	8
BP	GO:0061951	establishment of protein localization to plasma membrane	7/121	74/18954	0.0945946	14.8177	9.54605	4.58234e-07	0.000298539	0.000237799	Anxa13/Gga1/Gga3/Gripap1/Lrrc7/Nsf/Rab11a	7
BP	GO:0072665	protein localization to vacuole	7/121	77/18954	0.0909091	14.2404	9.33152	6.02752e-07	0.000314154	0.000250237	Gga3/Hgs/Lamtor1/Pik3r4/Rock2/Sh3bp4/Vps13d	7
BP	GO:1900077	negative regulation of cellular response to insulin stimulus	6/121	55/18954	0.109091	17.0885	9.57744	1.34153e-06	0.000582671	0.000464122	Appl2/Inppl1/Prkaa1/Prkca/Ptprj/Tns2	6
BP	GO:0000910	cytokinesis	9/121	175/18954	0.0514286	8.05601	7.51647	1.84789e-06	0.000687944	0.000547977	Chmp7/Pik3c3/Pik3r4/Plk1/Rab11a/Rock2/Septin8/Stambp/Usp8	9
BP	GO:0032456	endocytic recycling	7/121	96/18954	0.0729167	11.422	8.20561	2.70327e-06	0.000818502	0.000651972	Gga3/Gripap1/Hgs/Lrrc7/Rab11a/Rab11b/Vps35l	7
BP	GO:0048193	Golgi vesicle transport	11/121	293/18954	0.0375427	5.88086	6.74892	2.82675e-06	0.000818502	0.000651972	Anxa13/Gga1/Gga3/Kif16b/Myo18a/Nsf/Rbsn/Snx2/Vps35l/Vti1b/Ykt6	11
BP	GO:0061640	cytoskeleton-dependent cytokinesis	7/121	113/18954	0.0619469	9.70365	7.43808	8.01022e-06	0.00206539	0.00164517	Chmp7/Plk1/Rab11a/Rock2/Septin8/Stambp/Usp8	7
BP	GO:0060369	positive regulation of Fc receptor mediated stimulatory signaling pathway	3/121	7/18954	0.428571	67.1334	14.0272	8.71805e-06	0.00206539	0.00164517	Appl2/Lyn/Ptprj	3
BP	GO:0007034	vacuolar transport	8/121	164/18954	0.0487805	7.6412	6.84663	1.04017e-05	0.00225889	0.00179931	Atp6v0d1/Chmp7/Gga3/Hgs/Pik3r4/Rbsn/Vps13d/Vti1b	8
BP	GO:1990778	protein localization to cell periphery	12/121	410/18954	0.0292683	4.58472	5.8819	1.25081e-05	0.00250738	0.00199724	Anxa13/Dag1/Gga1/Gga3/Gripap1/Ikbkb/Lrrc7/Nsf/Plk1/Rab11a/Rock2/Vti1b	12
BP	GO:0046627	negative regulation of insulin receptor signaling pathway	5/121	50/18954	0.1	15.6645	8.32235	1.6431e-05	0.00305851	0.00243623	Inppl1/Prkaa1/Prkca/Ptprj/Tns2	5
BP	GO:0000281	mitotic cytokinesis	6/121	86/18954	0.0697674	10.9287	7.39691	1.85216e-05	0.00321782	0.00256313	Chmp7/Plk1/Rab11a/Rock2/Stambp/Usp8	6
BP	GO:0061462	protein localization to lysosome	5/121	52/18954	0.0961538	15.062	8.13891	1.99508e-05	0.00324949	0.00258836	Gga3/Hgs/Lamtor1/Rock2/Sh3bp4	5
BP	GO:1900076	regulation of cellular response to insulin stimulus	6/121	91/18954	0.0659341	10.3282	7.14967	2.55869e-05	0.00392232	0.00312429	Appl2/Inppl1/Prkaa1/Prkca/Ptprj/Tns2	6
BP	GO:0072659	protein localization to plasma membrane	10/121	314/18954	0.0318471	4.98868	5.71272	3.36941e-05	0.00487816	0.00388566	Anxa13/Gga1/Gga3/Gripap1/Ikbkb/Lrrc7/Nsf/Rab11a/Rock2/Vti1b	10
BP	GO:0046486	glycerolipid metabolic process	11/121	385/18954	0.0285714	4.47556	5.52246	3.64827e-05	0.0050039	0.00398582	Acsl1/Acsl5/Cat/Gpam/Inppl1/Mtmr10/Pik3c3/Pik3r4/Prdx6/Smg1/Synj2	11
BP	GO:0051656	establishment of organelle localization	12/121	472/18954	0.0254237	3.98249	5.25954	4.96998e-05	0.00619688	0.00493608	Ccdc186/Chmp7/Dctn2/Hgs/Hnrnpu/Inppl1/Kif16b/Lyn/Plk1/Rab11a/Rab11b/Ykt6	12
BP	GO:0045732	positive regulation of protein catabolic process	8/121	204/18954	0.0392157	6.14293	5.91966	4.99365e-05	0.00619688	0.00493608	Gga1/Gga3/Nedd4l/Nsf/Plk1/Psmc3/Psmc6/Usp5	8
BP	GO:0071375	cellular response to peptide hormone stimulus	12/121	475/18954	0.0252632	3.95734	5.23215	5.28192e-05	0.00625667	0.0049837	Acsl5/Appl2/Fat1/Gpam/Inppl1/Prkaa1/Prkca/Ptprj/Pxn/Rock2/Slc9a1/Tns2	12
BP	GO:0006893	Golgi to plasma membrane transport	5/121	65/18954	0.0769231	12.0496	7.1527	5.93502e-05	0.00672464	0.00535646	Anxa13/Gga1/Gga3/Nsf/Vps35l	5
BP	GO:0098887	neurotransmitter receptor transport, endosome to postsynaptic membrane	3/121	13/18954	0.230769	36.1488	10.1614	6.92695e-05	0.00737671	0.00587586	Gripap1/Lrrc7/Rab11a	3
BP	GO:1902850	microtubule cytoskeleton organization involved in mitosis	7/121	159/18954	0.0440252	6.8963	5.98452	7.26369e-05	0.00737671	0.00587586	Chmp7/Dctn2/Hnrnpu/Inppl1/Plk1/Rab11a/Smc1a	7
BP	GO:0044380	protein localization to cytoskeleton	5/121	69/18954	0.0724638	11.3511	6.90435	7.91282e-05	0.00737671	0.00587586	Dctn2/Fam83h/Golgb1/Hnrnpu/Rab11a	5
BP	GO:0090307	mitotic spindle assembly	5/121	70/18954	0.0714286	11.1889	6.84544	8.47832e-05	0.00737671	0.00587586	Chmp7/Hnrnpu/Plk1/Rab11a/Smc1a	5
BP	GO:0032868	response to insulin	11/121	423/18954	0.0260047	4.0735	5.1242	8.49599e-05	0.00737671	0.00587586	Acsl5/Appl2/Cat/Gpam/Inppl1/Lyn/Prkaa1/Prkca/Ptprj/Slc9a1/Tns2	11
BP	GO:0010642	negative regulation of platelet-derived growth factor receptor signaling pathway	3/121	14/18954	0.214286	33.5667	9.77057	8.77506e-05	0.00737671	0.00587586	Hgs/Inppl1/Ptprj	3
BP	GO:0060368	regulation of Fc receptor mediated stimulatory signaling pathway	3/121	14/18954	0.214286	33.5667	9.77057	8.77506e-05	0.00737671	0.00587586	Appl2/Lyn/Ptprj	3
BP	GO:0099639	neurotransmitter receptor transport, endosome to plasma membrane	3/121	14/18954	0.214286	33.5667	9.77057	8.77506e-05	0.00737671	0.00587586	Gripap1/Lrrc7/Rab11a	3
BP	GO:0034394	protein localization to cell surface	5/121	72/18954	0.0694444	10.8781	6.73112	9.70221e-05	0.00790124	0.00629367	Gga1/Gga3/Nedd4l/Rab11a/Rab11b	5
BP	GO:0010747	positive regulation of long-chain fatty acid import across plasma membrane	2/121	3/18954	0.666667	104.43	14.3602	0.00012075	0.00924466	0.00736376	Acsl1/Acsl5	2
BP	GO:0140694	membraneless organelle assembly	11/121	444/18954	0.0247748	3.88084	4.92355	0.000130212	0.00924466	0.00736376	Chmp7/Ddx3x/Farp2/Hnrnpu/Palld/Plk1/Prkaa1/Rab11a/Smc1a/Tubgcp3/Ubap2l	11
BP	GO:0034314	Arp2/3 complex-mediated actin nucleation	4/121	41/18954	0.097561	15.2824	7.33812	0.000133316	0.00924466	0.00736376	Arpc3/Arpc4/Ctnna2/Fchsd2	4
BP	GO:0032401	establishment of melanosome localization	3/121	16/18954	0.1875	29.3709	9.09992	0.000133747	0.00924466	0.00736376	Dctn2/Rab11a/Rab11b	3
BP	GO:0032402	melanosome transport	3/121	16/18954	0.1875	29.3709	9.09992	0.000133747	0.00924466	0.00736376	Dctn2/Rab11a/Rab11b	3
BP	GO:0042176	regulation of protein catabolic process	10/121	371/18954	0.0269542	4.22223	5.02409	0.000134803	0.00924466	0.00736376	Ccar2/Gga1/Gga3/Nedd4l/Nsf/Plk1/Psmc3/Psmc6/Usp5/Usp8	10
BP	GO:0006623	protein targeting to vacuole	4/121	42/18954	0.0952381	14.9185	7.23805	0.000146626	0.00965477	0.00769043	Gga3/Hgs/Pik3r4/Vps13d	4
BP	GO:0007052	mitotic spindle organization	6/121	125/18954	0.048	7.51894	5.86125	0.000150985	0.00965477	0.00769043	Chmp7/Dctn2/Hnrnpu/Plk1/Rab11a/Smc1a	6
BP	GO:0043001	Golgi to plasma membrane protein transport	4/121	43/18954	0.0930233	14.5716	7.14134	0.000160871	0.00965477	0.00769043	Anxa13/Gga1/Gga3/Nsf	4
BP	GO:0051904	pigment granule transport	3/121	17/18954	0.176471	27.6432	8.809	0.000161651	0.00965477	0.00769043	Dctn2/Rab11a/Rab11b	3
BP	GO:0051905	establishment of pigment granule localization	3/121	17/18954	0.176471	27.6432	8.809	0.000161651	0.00965477	0.00769043	Dctn2/Rab11a/Rab11b	3
BP	GO:0000070	mitotic sister chromatid segregation	7/121	181/18954	0.038674	6.05808	5.48062	0.000163012	0.00965477	0.00769043	Chmp7/Dctn2/Hnrnpu/Plk1/Rab11a/Smarca5/Smc1a	7
BP	GO:0051225	spindle assembly	6/121	129/18954	0.0465116	7.2858	5.74195	0.000179347	0.0103862	0.00827304	Chmp7/Hnrnpu/Plk1/Rab11a/Smc1a/Tubgcp3	6
BP	GO:0043112	receptor metabolic process	5/121	83/18954	0.060241	9.43642	6.17407	0.000190404	0.0105092	0.00837103	Kif16b/Lamtor1/Nsf/Pik3r4/Rab11b	5
BP	GO:0051650	establishment of vesicle localization	7/121	186/18954	0.0376344	5.89523	5.37765	0.000192787	0.0105092	0.00837103	Ccdc186/Dctn2/Hgs/Kif16b/Rab11a/Rab11b/Ykt6	7
BP	GO:1902115	regulation of organelle assembly	8/121	248/18954	0.0322581	5.05305	5.14979	0.000193569	0.0105092	0.00837103	Chmp7/Hnrnpu/Palld/Plk1/Prkaa1/Rab11a/Smcr8/Ubap2l	8
BP	GO:0046626	regulation of insulin receptor signaling pathway	5/121	85/18954	0.0588235	9.21439	6.0839	0.000212937	0.0112231	0.00893968	Inppl1/Prkaa1/Prkca/Ptprj/Tns2	5
BP	GO:0032869	cellular response to insulin stimulus	9/121	321/18954	0.0280374	4.39191	4.91277	0.000219968	0.0112231	0.00893968	Acsl5/Appl2/Gpam/Inppl1/Prkaa1/Prkca/Ptprj/Slc9a1/Tns2	9
BP	GO:0016482	cytosolic transport	6/121	134/18954	0.0447761	7.01394	5.59981	0.000220546	0.0112231	0.00893968	Gga1/Kif16b/Rbsn/Snx2/Vti1b/Ykt6	6
BP	GO:0032400	melanosome localization	3/121	19/18954	0.157895	24.7334	8.29613	0.000228215	0.0112231	0.00893968	Dctn2/Rab11a/Rab11b	3
BP	GO:0009743	response to carbohydrate	10/121	396/18954	0.0252525	3.95567	4.76442	0.000228252	0.0112231	0.00893968	Acsl5/Cat/Ccdc186/Eif2b1/Gpam/Lyn/Mfn1/Prkaa1/Prkca/Rab11b	10
BP	GO:0110061	regulation of angiotensin-activated signaling pathway	2/121	4/18954	0.5	78.3223	12.3966	0.00024049	0.0113948	0.00907647	Prkca/Rock2	2
BP	GO:0140214	positive regulation of long-chain fatty acid import into cell	2/121	4/18954	0.5	78.3223	12.3966	0.00024049	0.0113948	0.00907647	Acsl1/Acsl5	2
BP	GO:0002431	Fc receptor mediated stimulatory signaling pathway	3/121	20/18954	0.15	23.4967	8.06834	0.00026724	0.0120488	0.00959739	Appl2/Lyn/Ptprj	3
BP	GO:0051875	pigment granule localization	3/121	20/18954	0.15	23.4967	8.06834	0.00026724	0.0120488	0.00959739	Dctn2/Rab11a/Rab11b	3
BP	GO:0044788	modulation by host of viral process	4/121	49/18954	0.0816327	12.7873	6.62211	0.000268162	0.0120488	0.00959739	Ddx3x/Pik3c3/Psmc3/Rock2	4
BP	GO:0000819	sister chromatid segregation	7/121	197/18954	0.035533	5.56605	5.16374	0.000273874	0.0120969	0.00963568	Chmp7/Dctn2/Hnrnpu/Plk1/Rab11a/Smarca5/Smc1a	7
BP	GO:0099003	vesicle-mediated transport in synapse	9/121	332/18954	0.0271084	4.24639	4.78331	0.000282059	0.0122508	0.00975825	Arpc3/Atp6v0d1/Gripap1/Nedd4l/Pik3c3/Prkca/Rab11a/Rab11b/Synj2	9
BP	GO:0098927	vesicle-mediated transport between endosomal compartments	4/121	50/18954	0.08	12.5316	6.54438	0.000290052	0.0123914	0.00987027	Kif16b/Pik3c3/Pik3r4/Rab11a	4
BP	GO:0046488	phosphatidylinositol metabolic process	6/121	142/18954	0.0422535	6.61879	5.38693	0.000301622	0.0126779	0.0100985	Inppl1/Mtmr10/Pik3c3/Pik3r4/Smg1/Synj2	6
BP	GO:0007051	spindle organization	7/121	202/18954	0.0346535	5.42828	5.07176	0.00031883	0.0131884	0.0105051	Chmp7/Dctn2/Hnrnpu/Plk1/Rab11a/Smc1a/Tubgcp3	7
BP	GO:1901673	regulation of mitotic spindle assembly	3/121	22/18954	0.136364	21.3606	7.65907	0.00035766	0.0143394	0.011422	Chmp7/Hnrnpu/Plk1	3
BP	GO:2001135	regulation of endocytic recycling	3/121	22/18954	0.136364	21.3606	7.65907	0.00035766	0.0143394	0.011422	Gripap1/Rab11a/Rab11b	3
BP	GO:0042147	retrograde transport, endosome to Golgi	5/121	96/18954	0.0520833	8.15857	5.6362	0.000375288	0.0145785	0.0116124	Gga1/Rbsn/Snx2/Vti1b/Ykt6	5
BP	GO:0090150	establishment of protein localization to membrane	8/121	274/18954	0.0291971	4.57357	4.77596	0.000378779	0.0145785	0.0116124	Anxa13/Gga1/Gga3/Gripap1/Lrrc7/Nsf/Rab11a/Rab11b	8
BP	GO:0051648	vesicle localization	7/121	208/18954	0.0336538	5.27169	4.96535	0.000380406	0.0145785	0.0116124	Ccdc186/Dctn2/Hgs/Kif16b/Rab11a/Rab11b/Ykt6	7
BP	GO:0150031	regulation of protein localization to lysosome	2/121	5/18954	0.4	62.6579	11.0523	0.00039914	0.0150748	0.0120077	Lamtor1/Rock2	2
BP	GO:0006650	glycerophospholipid metabolic process	8/121	278/18954	0.028777	4.50776	4.72261	0.000417089	0.0153836	0.0122537	Gpam/Inppl1/Mtmr10/Pik3c3/Pik3r4/Prdx6/Smg1/Synj2	8
BP	GO:0072666	establishment of protein localization to vacuole	4/121	55/18954	0.0727273	11.3923	6.18653	0.000419123	0.0153836	0.0122537	Gga3/Hgs/Pik3r4/Vps13d	4
BP	GO:0045017	glycerolipid biosynthetic process	7/121	212/18954	0.0330189	5.17223	4.89666	0.000426499	0.0154369	0.0122961	Acsl1/Acsl5/Gpam/Inppl1/Pik3c3/Pik3r4/Smg1	7
BP	GO:0001881	receptor recycling	4/121	56/18954	0.0714286	11.1889	6.12048	0.000449153	0.0158175	0.0125993	Kif16b/Lamtor1/Nsf/Rab11b	4
BP	GO:1902991	regulation of amyloid precursor protein catabolic process	4/121	56/18954	0.0714286	11.1889	6.12048	0.000449153	0.0158175	0.0125993	Gga3/Lyn/Rock2/Rtn3	4
BP	GO:0099638	endosome to plasma membrane protein transport	3/121	24/18954	0.125	19.5806	7.30065	0.000465711	0.0161819	0.0128896	Gripap1/Lrrc7/Rab11a	3
BP	GO:0045010	actin nucleation	4/121	57/18954	0.0701754	10.9926	6.05608	0.000480687	0.0164825	0.013129	Arpc3/Arpc4/Ctnna2/Fchsd2	4
BP	GO:0007080	mitotic metaphase chromosome alignment	4/121	58/18954	0.0689655	10.8031	5.99326	0.000513766	0.0173207	0.0137967	Chmp7/Dctn2/Hnrnpu/Rab11a	4
BP	GO:0016050	vesicle organization	9/121	361/18954	0.0249307	3.90527	4.46722	0.000518425	0.0173207	0.0137967	Atp6v0d1/Chmp7/Lamtor1/Myo18a/Pik3c3/Rab11a/Septin8/Usp8/Vti1b	9
BP	GO:0098969	neurotransmitter receptor transport to postsynaptic membrane	3/121	25/18954	0.12	18.7974	7.13729	0.00052676	0.017332	0.0138057	Gripap1/Lrrc7/Rab11a	3
BP	GO:0098739	import across plasma membrane	7/121	220/18954	0.0318182	4.98415	4.76435	0.000532065	0.017332	0.0138057	Acsl1/Acsl5/Arhgef11/Nedd4l/Slc12a5/Slc1a4/Slc9a1	7
BP	GO:0032006	regulation of TOR signaling	6/121	160/18954	0.0375	5.87417	4.96276	0.000569375	0.0183184	0.0145914	Lamtor1/Prkaa1/Rps6ka1/Sh3bp4/Smcr8/Ubr1	6
BP	GO:1903540	establishment of protein localization to postsynaptic membrane	3/121	26/18954	0.115385	18.0744	6.98315	0.000592704	0.0184966	0.0147333	Gripap1/Lrrc7/Rab11a	3
BP	GO:0006644	phospholipid metabolic process	9/121	368/18954	0.0244565	3.83098	4.39582	0.000594931	0.0184966	0.0147333	Acsl5/Gpam/Inppl1/Mtmr10/Pik3c3/Pik3r4/Prdx6/Smg1/Synj2	9
BP	GO:0009631	cold acclimation	2/121	6/18954	0.333333	52.2149	10.0569	0.000596207	0.0184966	0.0147333	Appl2/Prkaa1	2
BP	GO:0072698	protein localization to microtubule cytoskeleton	4/121	61/18954	0.0655738	10.2718	5.81366	0.000622705	0.0188694	0.0150303	Dctn2/Golgb1/Hnrnpu/Rab11a	4
BP	GO:0097352	autophagosome maturation	4/121	61/18954	0.0655738	10.2718	5.81366	0.000622705	0.0188694	0.0150303	Chmp7/Pik3c3/Pik3r4/Smcr8	4
BP	GO:0042149	cellular response to glucose starvation	4/121	62/18954	0.0645161	10.1061	5.75654	0.000662394	0.0198414	0.0158045	Mybbp1a/Pik3c3/Pik3r4/Prkaa1	4
BP	GO:0051851	host-mediated perturbation of symbiont process	5/121	109/18954	0.0458716	7.18553	5.19116	0.000671637	0.0198896	0.0158429	Ddx3x/Pik3c3/Psmc3/Rad50/Rock2	5
BP	GO:0007032	endosome organization	4/121	63/18954	0.0634921	9.94569	5.70071	0.000703843	0.0206091	0.0164161	Lamtor1/Pik3c3/Rab11a/Usp8	4
BP	GO:0010640	regulation of platelet-derived growth factor receptor signaling pathway	3/121	28/18954	0.107143	16.7834	6.69917	0.000739893	0.0211886	0.0168776	Hgs/Inppl1/Ptprj	3
BP	GO:0046856	phosphatidylinositol dephosphorylation	3/121	28/18954	0.107143	16.7834	6.69917	0.000739893	0.0211886	0.0168776	Inppl1/Mtmr10/Synj2	3
BP	GO:0097120	receptor localization to synapse	5/121	112/18954	0.0446429	6.99306	5.09878	0.000759633	0.0215174	0.0171395	Dag1/Gripap1/Lrrc7/Rab11a/Slc12a5	5
BP	GO:0090169	regulation of spindle assembly	3/121	29/18954	0.103448	16.2046	6.56793	0.000821438	0.0221032	0.0176061	Chmp7/Hnrnpu/Plk1	3
BP	GO:0098877	neurotransmitter receptor transport to plasma membrane	3/121	29/18954	0.103448	16.2046	6.56793	0.000821438	0.0221032	0.0176061	Gripap1/Lrrc7/Rab11a	3
BP	GO:0010746	regulation of long-chain fatty acid import across plasma membrane	2/121	7/18954	0.285714	44.7556	9.28078	0.000831203	0.0221032	0.0176061	Acsl1/Acsl5	2
BP	GO:0033211	adiponectin-activated signaling pathway	2/121	7/18954	0.285714	44.7556	9.28078	0.000831203	0.0221032	0.0176061	Acsl1/Appl2	2
BP	GO:0150093	amyloid-beta clearance by transcytosis	2/121	7/18954	0.285714	44.7556	9.28078	0.000831203	0.0221032	0.0176061	Rab11a/Rab11b	2
BP	GO:1903347	negative regulation of bicellular tight junction assembly	2/121	7/18954	0.285714	44.7556	9.28078	0.000831203	0.0221032	0.0176061	Ikbkb/Rock2	2
BP	GO:1904375	regulation of protein localization to cell periphery	6/121	173/18954	0.0346821	5.43276	4.69472	0.000857007	0.0225592	0.0179694	Anxa13/Dag1/Gripap1/Plk1/Rab11a/Vti1b	6
BP	GO:0014823	response to activity	6/121	174/18954	0.0344828	5.40154	4.67523	0.000883054	0.0230124	0.0183303	Cat/Dag1/Gpam/Mfn1/Prkaa1/Tns2	6
BP	GO:0035821	modulation of process of another organism	5/121	117/18954	0.042735	6.69421	4.95214	0.000925069	0.0238686	0.0190124	Ddx3x/Pik3c3/Psmc3/Rad50/Rock2	5
BP	GO:0007059	chromosome segregation	9/121	394/18954	0.0228426	3.57818	4.14518	0.000964494	0.0246419	0.0196283	Chmp7/Dctn2/Ddx3x/Hnrnpu/Plk1/Rab11a/Smarca5/Smc1a/Tubgcp3	9
BP	GO:0001919	regulation of receptor recycling	3/121	31/18954	0.0967742	15.1592	6.32405	0.00100115	0.0250865	0.0199825	Kif16b/Lamtor1/Nsf	3
BP	GO:0002026	regulation of the force of heart contraction	3/121	31/18954	0.0967742	15.1592	6.32405	0.00100115	0.0250865	0.0199825	Myl3/Prkca/Slc9a1	3
BP	GO:0042987	amyloid precursor protein catabolic process	4/121	70/18954	0.0571429	8.95112	5.34198	0.00104689	0.0259828	0.0206964	Gga3/Lyn/Rock2/Rtn3	4
BP	GO:0099072	regulation of postsynaptic membrane neurotransmitter receptor levels	6/121	181/18954	0.0331492	5.19264	4.54289	0.0010829	0.026623	0.0212063	Dag1/Gripap1/Lrrc7/Nedd4l/Rab11a/Slc12a5	6
BP	GO:2000810	regulation of bicellular tight junction assembly	3/121	32/18954	0.09375	14.6854	6.21043	0.0010996	0.0267809	0.0213321	Ikbkb/Nedd4l/Rock2	3
BP	GO:0050807	regulation of synapse organization	9/121	407/18954	0.022113	3.46389	4.02766	0.00120938	0.0291819	0.0232446	Asap1/Ctnna2/Dag1/Gripap1/Mfn1/Prkca/Rock2/Slc12a5/Strn	9
BP	GO:0032007	negative regulation of TOR signaling	4/121	73/18954	0.0547945	8.58327	5.20328	0.00122463	0.0292787	0.0233217	Prkaa1/Rps6ka1/Sh3bp4/Ubr1	4
BP	GO:0045859	regulation of protein kinase activity	10/121	495/18954	0.020202	3.16454	3.91143	0.00128403	0.0304199	0.0242307	Cdc37/Dag1/Ddx3x/Hgs/Inppl1/Lyn/Plk1/Prkca/Ptprj/Pxn	10
BP	GO:0006936	muscle contraction	8/121	333/18954	0.024024	3.76323	4.07765	0.00134574	0.0313814	0.0249966	Ikbkb/Myl3/Myl6/Nedd4l/Pgam2/Prkca/Rock2/Slc9a1	8
BP	GO:0031929	TOR signaling	6/121	189/18954	0.031746	4.97285	4.39977	0.00135196	0.0313814	0.0249966	Lamtor1/Prkaa1/Rps6ka1/Sh3bp4/Smcr8/Ubr1	6
BP	GO:0050803	regulation of synapse structure or activity	9/121	414/18954	0.0217391	3.40532	3.96634	0.00136074	0.0313814	0.0249966	Asap1/Ctnna2/Dag1/Gripap1/Mfn1/Prkca/Rock2/Slc12a5/Strn	9
BP	GO:0009266	response to temperature stimulus	6/121	190/18954	0.0315789	4.94667	4.38245	0.00138888	0.0317493	0.0252897	Appl2/Eif2b1/Lyn/Prkaa1/Slc12a5/Slc9a1	6
BP	GO:0140212	regulation of long-chain fatty acid import into cell	2/121	9/18954	0.222222	34.8099	8.13186	0.00141305	0.0320209	0.025506	Acsl1/Acsl5	2
BP	GO:0061512	protein localization to cilium	4/121	77/18954	0.0519481	8.13738	5.03025	0.00149311	0.0335436	0.0267189	Asap1/Gga1/Rab11a/Tulp3	4
BP	GO:0034063	stress granule assembly	3/121	36/18954	0.0833333	13.0537	5.80239	0.00155378	0.034608	0.0275668	Ddx3x/Prkaa1/Ubap2l	3
BP	GO:0033673	negative regulation of kinase activity	6/121	199/18954	0.0301508	4.72295	4.23182	0.0017569	0.0385193	0.0306823	Hnrnpu/Inppl1/Lyn/Plk1/Prkca/Ptprj	6
BP	GO:0035338	long-chain fatty-acyl-CoA biosynthetic process	2/121	10/18954	0.2	31.3289	7.68941	0.00175894	0.0385193	0.0306823	Acsl1/Acsl5	2
BP	GO:0140014	mitotic nuclear division	7/121	271/18954	0.0258303	4.04617	4.04844	0.00178729	0.038814	0.030917	Chmp7/Dctn2/Hnrnpu/Plk1/Rab11a/Smarca5/Smc1a	7
BP	GO:0099504	synaptic vesicle cycle	7/121	274/18954	0.0255474	4.00187	4.01191	0.00190219	0.0408586	0.0325456	Arpc3/Atp6v0d1/Gripap1/Pik3c3/Prkca/Rab11b/Synj2	7
BP	GO:0031647	regulation of protein stability	8/121	353/18954	0.0226629	3.55002	3.87645	0.00194104	0.0408586	0.0325456	Ccar2/Cdc37/Gga3/Nedd4l/Plk1/Septin8/Usp5/Usp8	8
BP	GO:0030258	lipid modification	6/121	203/18954	0.0295567	4.62989	4.16775	0.00194238	0.0408586	0.0325456	Acsl5/Appl2/Inppl1/Mtmr10/Prkaa1/Synj2	6
BP	GO:0060236	regulation of mitotic spindle organization	3/121	39/18954	0.0769231	12.0496	5.53665	0.00196132	0.0408586	0.0325456	Chmp7/Hnrnpu/Plk1	3
BP	GO:0071539	protein localization to centrosome	3/121	39/18954	0.0769231	12.0496	5.53665	0.00196132	0.0408586	0.0325456	Dctn2/Golgb1/Rab11a	3
BP	GO:0034284	response to monosaccharide	8/121	354/18954	0.0225989	3.53999	3.86678	0.00197551	0.0408586	0.0325456	Acsl5/Cat/Ccdc186/Eif2b1/Gpam/Mfn1/Prkaa1/Rab11b	8
BP	GO:1903539	protein localization to postsynaptic membrane	4/121	84/18954	0.047619	7.45927	4.75564	0.0020573	0.0422151	0.0336261	Dag1/Gripap1/Lrrc7/Rab11a	4
BP	GO:0046839	phospholipid dephosphorylation	3/121	40/18954	0.075	11.7483	5.45446	0.00211054	0.0423082	0.0337003	Inppl1/Mtmr10/Synj2	3
BP	GO:0099637	neurotransmitter receptor transport	3/121	40/18954	0.075	11.7483	5.45446	0.00211054	0.0423082	0.0337003	Gripap1/Lrrc7/Rab11a	3
BP	GO:1905508	protein localization to microtubule organizing center	3/121	40/18954	0.075	11.7483	5.45446	0.00211054	0.0423082	0.0337003	Dctn2/Golgb1/Rab11a	3
BP	GO:0062237	protein localization to postsynapse	4/121	85/18954	0.0470588	7.37151	4.71899	0.00214838	0.0427379	0.0340426	Dag1/Gripap1/Lrrc7/Rab11a	4
BP	GO:0032465	regulation of cytokinesis	4/121	86/18954	0.0465116	7.2858	4.68294	0.0022422	0.0442665	0.0352602	Pik3c3/Pik3r4/Plk1/Rab11a	4
BP	GO:2001251	negative regulation of chromosome organization	4/121	87/18954	0.045977	7.20205	4.64746	0.00233882	0.0458268	0.036503	Hnrnpu/Plk1/Rad50/Smarca5	4
BP	GO:0034764	positive regulation of transmembrane transport	7/121	286/18954	0.0244755	3.83396	3.87079	0.00242023	0.047068	0.0374917	Acsl1/Acsl5/Arhgef11/Ikbkb/Nedd4l/Prkaa1/Slc9a1	7
BP	GO:0000425	pexophagy	2/121	12/18954	0.166667	26.1074	6.97352	0.00255831	0.0483114	0.038482	Pik3c3/Pik3r4	2
BP	GO:0015911	long-chain fatty acid import across plasma membrane	2/121	12/18954	0.166667	26.1074	6.97352	0.00255831	0.0483114	0.038482	Acsl1/Acsl5	2
BP	GO:0046949	fatty-acyl-CoA biosynthetic process	2/121	12/18954	0.166667	26.1074	6.97352	0.00255831	0.0483114	0.038482	Acsl1/Acsl5	2
BP	GO:0062028	regulation of stress granule assembly	2/121	12/18954	0.166667	26.1074	6.97352	0.00255831	0.0483114	0.038482	Prkaa1/Ubap2l	2
BP	GO:0090224	regulation of spindle organization	3/121	43/18954	0.0697674	10.9287	5.22446	0.00259988	0.0485841	0.0386993	Chmp7/Hnrnpu/Plk1	3
BP	GO:0016241	regulation of macroautophagy	5/121	148/18954	0.0337838	5.29205	4.20164	0.00261004	0.0485841	0.0386993	Cdc37/Pik3c3/Pik3r4/Smcr8/Vps13d	5
BP	GO:0042982	amyloid precursor protein metabolic process	4/121	90/18954	0.0444444	6.96198	4.5443	0.00264581	0.0489005	0.0389513	Gga3/Lyn/Rock2/Rtn3	4
CC	GO:0031252	cell leading edge	15/124	455/19364	0.032967	5.14817	7.18825	2.2415e-07	8.33837e-05	5.68632e-05	Appl2/Arpc3/Cdc37/Ctnna2/Dag1/Ddx3x/Fat1/Inppl1/Palld/Pdlim7/Ptprj/Pxn/Slc12a5/Snx2/Synj2	15
CC	GO:0005769	early endosome	13/124	384/19364	0.0338542	5.28671	6.8114	1.12692e-06	0.000209608	0.000142941	Appl2/Atp6v0d1/Gga1/Gga3/Gripap1/Hgs/Kif16b/Osbpl6/Rbsn/Snx2/Stambp/Usp8/Vti1b	13
CC	GO:0010008	endosome membrane	13/124	437/19364	0.0297483	4.64553	6.18807	4.66713e-06	0.000578724	0.000394659	Appl2/Chmp7/Gga1/Gga3/Gripap1/Hgs/Lamtor1/Osbpl6/Rab11a/Rab11b/Snx2/Usp8/Vti1b	13
CC	GO:0031901	early endosome membrane	8/124	155/19364	0.0516129	8.05994	7.0845	7.06188e-06	0.000656755	0.000447872	Appl2/Gga1/Gga3/Gripap1/Hgs/Osbpl6/Snx2/Vti1b	8
CC	GO:0005819	spindle	12/124	398/19364	0.0301508	4.70838	6.00112	9.66851e-06	0.000719337	0.000490549	Ccar2/Chmp7/Hnrnpu/Inppl1/Kif16b/Plk1/Rab11a/Rock2/Rps6ka1/Smc1a/Trappc14/Tubgcp3	12
CC	GO:0030027	lamellipodium	8/124	205/19364	0.0390244	6.0941	5.88644	5.30327e-05	0.00328802	0.00224226	Arpc3/Ctnna2/Dag1/Fat1/Inppl1/Palld/Pxn/Snx2	8
CC	GO:0098830	presynaptic endosome	3/124	13/19364	0.230769	36.0372	10.1448	6.99448e-05	0.00371707	0.00253484	Pik3c3/Rab11a/Vti1b	3
CC	GO:0000922	spindle pole	7/124	167/19364	0.0419162	6.54568	5.77818	0.000101075	0.00469998	0.00320514	Hnrnpu/Inppl1/Plk1/Rab11a/Rock2/Smc1a/Tubgcp3	7
CC	GO:0045335	phagocytic vesicle	6/124	127/19364	0.0472441	7.3777	5.78884	0.000167831	0.00641543	0.00437498	Appl2/Kif16b/Myo18a/Pik3c3/Rab11a/Rab11b	6
CC	GO:0005876	spindle microtubule	5/124	81/19364	0.0617284	9.63959	6.25522	0.000172458	0.00641543	0.00437498	Chmp7/Hnrnpu/Plk1/Rab11a/Tubgcp3	5
CC	GO:0055038	recycling endosome membrane	5/124	85/19364	0.0588235	9.18596	6.07199	0.000216334	0.00643087	0.00438551	Gga3/Gripap1/Rab11a/Rab11b/Vti1b	5
CC	GO:0036464	cytoplasmic ribonucleoprotein granule	8/124	253/19364	0.0316206	4.93791	5.06149	0.00022717	0.00643087	0.00438551	Ddx3x/Ddx3y/Hnrnpu/Psmc3/Rc3h2/Rnf135/Rock2/Smg1	8
CC	GO:0034271	phosphatidylinositol 3-kinase complex, class III, type I	2/124	4/19364	0.5	78.0806	12.3771	0.000242022	0.00643087	0.00438551	Pik3c3/Pik3r4	2
CC	GO:0034272	phosphatidylinositol 3-kinase complex, class III, type II	2/124	4/19364	0.5	78.0806	12.3771	0.000242022	0.00643087	0.00438551	Pik3c3/Pik3r4	2
CC	GO:0035770	ribonucleoprotein granule	8/124	274/19364	0.0291971	4.55945	4.76376	0.00038798	0.00962191	0.00656163	Ddx3x/Ddx3y/Hnrnpu/Psmc3/Rc3h2/Rnf135/Rock2/Smg1	8
CC	GO:0000775	chromosome, centromeric region	7/124	230/19364	0.0304348	4.75273	4.59625	0.000706768	0.0160649	0.0109554	Chmp7/Dctn2/Hnrnpu/Plk1/Ppp2r5c/Smarca5/Smc1a	7
CC	GO:0030175	filopodium	5/124	111/19364	0.045045	7.03429	5.11839	0.000740644	0.0160649	0.0109554	Dag1/Fat1/Inppl1/Lrrc7/Palld	5
CC	GO:0098845	postsynaptic endosome	3/124	29/19364	0.103448	16.1546	6.55642	0.000829219	0.0160649	0.0109554	Gripap1/Pik3c3/Rab11a	3
CC	GO:0035032	phosphatidylinositol 3-kinase complex, class III	2/124	7/19364	0.285714	44.6175	9.26586	0.000836463	0.0160649	0.0109554	Pik3c3/Pik3r4	2
CC	GO:0005802	trans-Golgi network	7/124	238/19364	0.0294118	4.59298	4.4774	0.000863703	0.0160649	0.0109554	Asap1/Ccdc186/Gga1/Gga3/Myo18a/Rab11a/Tjap1	7
CC	GO:0001726	ruffle	6/124	179/19364	0.0335196	5.23446	4.56918	0.00104096	0.0184399	0.012575	Appl2/Cdc37/Palld/Pdlim7/Ptprj/Synj2	6
CC	GO:0110016	B-WICH complex	2/124	8/19364	0.25	39.0403	8.63925	0.00111061	0.0187794	0.0128066	Mybbp1a/Smarca5	2
CC	GO:0098858	actin-based cell projection	7/124	255/19364	0.027451	4.28678	4.24147	0.00128835	0.0195913	0.0133602	Cdhr5/Dag1/Fat1/Fchsd2/Inppl1/Lrrc7/Palld	7
CC	GO:0098687	chromosomal region	8/124	331/19364	0.0241692	3.77429	4.08702	0.00132503	0.0195913	0.0133602	Chmp7/Dctn2/Hnrnpu/Plk1/Ppp2r5c/Rad50/Smarca5/Smc1a	8
CC	GO:0055037	recycling endosome	6/124	189/19364	0.031746	4.9575	4.38913	0.00137597	0.0195913	0.0133602	Fchsd2/Gga3/Gripap1/Rab11a/Rab11b/Vti1b	6
CC	GO:0030496	midbody	6/124	190/19364	0.0315789	4.93141	4.37183	0.00141352	0.0195913	0.0133602	Chmp7/Hnrnpu/Pik3c3/Plk1/Trappc14/Usp8	6
CC	GO:0005885	Arp2/3 protein complex	2/124	9/19364	0.222222	34.7025	8.11861	0.00142195	0.0195913	0.0133602	Arpc3/Arpc4	2
CC	GO:0098791	Golgi apparatus subcompartment	8/124	340/19364	0.0235294	3.67438	3.99399	0.00156954	0.0208525	0.0142203	Asap1/Ccdc186/Gga1/Gga3/Myo18a/Nsf/Rab11a/Tjap1	8
CC	GO:0000793	condensed chromosome	7/124	271/19364	0.0258303	4.03369	4.0375	0.00182316	0.0233867	0.0159485	Chmp7/Dctn2/Hnrnpu/Plk1/Rad50/Smarca5/Smc1a	7
CC	GO:0005770	late endosome	7/124	288/19364	0.0243056	3.79559	3.83725	0.00256576	0.0318154	0.0216964	Chmp7/Hgs/Lamtor1/Pik3c3/Pik3r4/Rab11a/Vti1b	7
CC	GO:0032587	ruffle membrane	4/124	91/19364	0.043956	6.86423	4.50144	0.00278704	0.0334445	0.0228074	Appl2/Cdc37/Ptprj/Synj2	4
CC	GO:0030139	endocytic vesicle	6/124	222/19364	0.027027	4.22058	3.87446	0.00308508	0.035425	0.024158	Appl2/Kif16b/Myo18a/Pik3c3/Rab11a/Rab11b	6
CC	GO:0000776	kinetochore	5/124	154/19364	0.0324675	5.07017	4.07103	0.00314254	0.035425	0.024158	Chmp7/Dctn2/Hnrnpu/Plk1/Smc1a	5
CC	GO:0014069	postsynaptic density	9/124	484/19364	0.018595	2.90383	3.40521	0.00397479	0.041792	0.0284999	Ctnna2/Ddx3x/Lrrc7/Nsf/Rock2/Rps6ka1/Rtn3/Strn/Usp8	9
CC	GO:0005852	eukaryotic translation initiation factor 3 complex	2/124	15/19364	0.133333	20.8215	6.16521	0.00404438	0.041792	0.0284999	Ddx3x/Eif3g	2
CC	GO:0098837	postsynaptic recycling endosome	2/124	15/19364	0.133333	20.8215	6.16521	0.00404438	0.041792	0.0284999	Gripap1/Rab11a	2
CC	GO:0005912	adherens junction	5/124	165/19364	0.030303	4.73216	3.86507	0.00421623	0.0422361	0.0288028	Ctnna2/Dag1/Lrrc7/Lyn/Pdlim7	5
CC	GO:0000779	condensed chromosome, centromeric region	5/124	166/19364	0.0301205	4.70365	3.84726	0.00432532	0.0422361	0.0288028	Chmp7/Dctn2/Hnrnpu/Plk1/Smc1a	5
CC	GO:0005828	kinetochore microtubule	2/124	16/19364	0.125	19.5202	5.94951	0.00460286	0.0422361	0.0288028	Chmp7/Rab11a	2
CC	GO:0005942	phosphatidylinositol 3-kinase complex	2/124	16/19364	0.125	19.5202	5.94951	0.00460286	0.0422361	0.0288028	Pik3c3/Pik3r4	2
CC	GO:0042641	actomyosin	4/124	105/19364	0.0380952	5.949	4.08216	0.00465505	0.0422361	0.0288028	Myo18a/Palld/Pdlim7/Pxn	4
CC	GO:0045121	membrane raft	7/124	329/19364	0.0212766	3.32258	3.41104	0.00530848	0.0469133	0.0319924	Anxa13/Dag1/Ikbkb/Lamtor1/Lyn/Slc9a1/Synj2	7
CC	GO:0098857	membrane microdomain	7/124	331/19364	0.021148	3.3025	3.392	0.00548329	0.0469133	0.0319924	Anxa13/Dag1/Ikbkb/Lamtor1/Lyn/Slc9a1/Synj2	7
CC	GO:0016459	myosin complex	3/124	56/19364	0.0535714	8.36578	4.43138	0.00554889	0.0469133	0.0319924	Myl3/Myl6/Myo18a	3
MF	GO:0051020	GTPase binding	12/115	337/17476	0.0356083	5.41122	6.65505	2.26563e-06	0.00057614	0.000396084	Ccdc186/Cse1l/Gga1/Gga3/Kif16b/Lamtor1/Nsf/Nup153/Rabgap1/Rbsn/Rock2/Sh3bp4	12
MF	GO:0035091	phosphatidylinositol binding	11/115	292/17476	0.0376712	5.72472	6.62636	3.58177e-06	0.00057614	0.000396084	Appl2/Asap1/Fchsd2/Gga1/Gga3/Hgs/Inppl1/Kif16b/Rbsn/Snx2/Tulp3	11
MF	GO:0031267	small GTPase binding	11/115	293/17476	0.0375427	5.70518	6.61044	3.70112e-06	0.00057614	0.000396084	Ccdc186/Cse1l/Gga1/Gga3/Kif16b/Nsf/Nup153/Rabgap1/Rbsn/Rock2/Sh3bp4	11
MF	GO:0017166	vinculin binding	3/115	13/17476	0.230769	35.0689	10.0009	7.56647e-05	0.00883385	0.00607308	Dag1/Pxn/Rtcb	3
MF	GO:0004082	bisphosphoglycerate mutase activity	2/115	3/17476	0.666667	101.31	14.1414	0.00012823	0.0119766	0.00823369	Pgam1/Pgam2	2
MF	GO:0016887	ATP hydrolysis activity	10/115	367/17476	0.027248	4.14074	4.94906	0.000155676	0.0121168	0.00833002	Ddx3x/Kif16b/Nav1/Nav2/Nsf/Psmc3/Psmc6/Rad50/Smarca5/Smc1a	10
MF	GO:0005547	phosphatidylinositol-3,4,5-trisphosphate binding	4/115	46/17476	0.0869565	13.2144	6.75105	0.000234607	0.0149063	0.0102478	Asap1/Fchsd2/Inppl1/Kif16b	4
MF	GO:0090434	oleoyl-CoA ligase activity	2/115	4/17476	0.5	75.9826	12.2064	0.000255354	0.0149063	0.0102478	Acsl1/Acsl5	2
MF	GO:0106310	protein serine kinase activity	7/115	194/17476	0.0360825	5.48328	5.11058	0.000297377	0.0154306	0.0106082	Ikbkb/Pik3r4/Plk1/Prkaa1/Prkca/Rock2/Rps6ka1	7
MF	GO:0035403	histone H3T6 kinase activity	6/115	157/17476	0.0382166	5.80759	4.92477	0.000600606	0.0280483	0.0192826	Ikbkb/Pik3r4/Prkaa1/Prkca/Rock2/Rps6ka1	6
MF	GO:0003779	actin binding	10/115	442/17476	0.0226244	3.43813	4.22551	0.000677169	0.0287489	0.0197643	Arpc3/Arpc4/Ctnna2/Dag1/Hnrnpu/Inppl1/Myl3/Myo18a/Palld/Pdlim7	10
MF	GO:0030695	GTPase regulator activity	10/115	451/17476	0.0221729	3.36952	4.1493	0.000790237	0.0288073	0.0198044	Arhgef11/Asap1/Asap2/Eif2b1/Farp2/Gripap1/Lamtor1/Rabgap1/Sh3bp4/Smcr8	10
MF	GO:0060589	nucleoside-triphosphatase regulator activity	10/115	452/17476	0.0221239	3.36206	4.14095	0.000803708	0.0288073	0.0198044	Arhgef11/Asap1/Asap2/Eif2b1/Farp2/Gripap1/Lamtor1/Rabgap1/Sh3bp4/Smcr8	10
MF	GO:0140996	histone H3 kinase activity	7/115	232/17476	0.0301724	4.58516	4.47408	0.000863603	0.0288073	0.0198044	Ikbkb/Lyn/Pik3r4/Prkaa1/Prkca/Rock2/Rps6ka1	7
MF	GO:0035173	histone kinase activity	7/115	240/17476	0.0291667	4.43232	4.35758	0.00105214	0.0327566	0.0225194	Ikbkb/Lyn/Pik3r4/Prkaa1/Prkca/Rock2/Rps6ka1	7
MF	GO:0047676	arachidonate-CoA ligase activity	2/115	8/17476	0.25	37.9913	8.51713	0.00117127	0.0329097	0.0226248	Acsl1/Acsl5	2
MF	GO:0052866	phosphatidylinositol phosphate phosphatase activity	3/115	32/17476	0.09375	14.2467	6.10423	0.001198	0.0329097	0.0226248	Inppl1/Mtmr10/Synj2	3
MF	GO:0043539	protein serine/threonine kinase activator activity	4/115	73/17476	0.0547945	8.32686	5.10549	0.00136548	0.0354265	0.024355	Acsl1/Ddx3x/Prkaa1/Rad50	4
MF	GO:0043015	gamma-tubulin binding	3/115	36/17476	0.0833333	12.6638	5.70147	0.0016919	0.0356176	0.0244863	Ddx3x/Lyn/Tubgcp3	3
MF	GO:0004445	inositol-polyphosphate 5-phosphatase activity	2/115	10/17476	0.2	30.393	7.5669	0.00186626	0.0356176	0.0244863	Inppl1/Synj2	2
MF	GO:0003774	cytoskeletal motor activity	5/115	136/17476	0.0367647	5.58696	4.37059	0.00205279	0.0356176	0.0244863	Kif16b/Mfn1/Myl3/Myl6/Myo18a	5
MF	GO:0016868	intramolecular phosphotransferase activity	2/115	11/17476	0.181818	27.63	7.19042	0.00227119	0.0356176	0.0244863	Pgam1/Pgam2	2
MF	GO:0008094	ATP-dependent activity, acting on DNA	5/115	148/17476	0.0337838	5.13396	4.11048	0.00296224	0.0356176	0.0244863	Ddx3x/Nav2/Nsf/Rad50/Smarca5	5
MF	GO:0019207	kinase regulator activity	7/115	289/17476	0.0242215	3.68082	3.74013	0.00301631	0.0356176	0.0244863	Acsl1/Cdc37/Ddx3x/Lyn/Prkaa1/Rad50/Smcr8	7
MF	GO:0034595	phosphatidylinositol phosphate 5-phosphatase activity	2/115	13/17476	0.153846	23.3793	6.56944	0.00319337	0.0356176	0.0244863	Inppl1/Synj2	2
MF	GO:0046030	inositol trisphosphate phosphatase activity	2/115	13/17476	0.153846	23.3793	6.56944	0.00319337	0.0356176	0.0244863	Inppl1/Synj2	2
MF	GO:1990459	transferrin receptor binding	2/115	13/17476	0.153846	23.3793	6.56944	0.00319337	0.0356176	0.0244863	Ikbkb/Snx2	2
MF	GO:0004676	3-phosphoinositide-dependent protein kinase activity	5/115	155/17476	0.0322581	4.9021	3.97144	0.00361079	0.0356176	0.0244863	Ikbkb/Pik3r4/Prkaa1/Rock2/Rps6ka1	5
MF	GO:0004677	DNA-dependent protein kinase activity	5/115	155/17476	0.0322581	4.9021	3.97144	0.00361079	0.0356176	0.0244863	Ikbkb/Pik3r4/Prkaa1/Rock2/Rps6ka1	5
MF	GO:0004694	eukaryotic translation initiation factor 2alpha kinase activity	5/115	155/17476	0.0322581	4.9021	3.97144	0.00361079	0.0356176	0.0244863	Ikbkb/Pik3r4/Prkaa1/Rock2/Rps6ka1	5
MF	GO:0004711	ribosomal protein S6 kinase activity	5/115	155/17476	0.0322581	4.9021	3.97144	0.00361079	0.0356176	0.0244863	Ikbkb/Pik3r4/Prkaa1/Rock2/Rps6ka1	5
MF	GO:0035979	histone H2AXS139 kinase activity	5/115	155/17476	0.0322581	4.9021	3.97144	0.00361079	0.0356176	0.0244863	Ikbkb/Pik3r4/Prkaa1/Rock2/Rps6ka1	5
MF	GO:0044023	histone H4S1 kinase activity	5/115	155/17476	0.0322581	4.9021	3.97144	0.00361079	0.0356176	0.0244863	Ikbkb/Pik3r4/Prkaa1/Rock2/Rps6ka1	5
MF	GO:0044024	histone H2AS1 kinase activity	5/115	155/17476	0.0322581	4.9021	3.97144	0.00361079	0.0356176	0.0244863	Ikbkb/Pik3r4/Prkaa1/Rock2/Rps6ka1	5
MF	GO:0044025	histone H2BS14 kinase activity	5/115	155/17476	0.0322581	4.9021	3.97144	0.00361079	0.0356176	0.0244863	Ikbkb/Pik3r4/Prkaa1/Rock2/Rps6ka1	5
MF	GO:0072371	histone H2AS121 kinase activity	5/115	155/17476	0.0322581	4.9021	3.97144	0.00361079	0.0356176	0.0244863	Ikbkb/Pik3r4/Prkaa1/Rock2/Rps6ka1	5
MF	GO:0072518	Rho-dependent protein serine/threonine kinase activity	5/115	155/17476	0.0322581	4.9021	3.97144	0.00361079	0.0356176	0.0244863	Ikbkb/Pik3r4/Prkaa1/Rock2/Rps6ka1	5
MF	GO:0140823	histone H2BS36 kinase activity	5/115	155/17476	0.0322581	4.9021	3.97144	0.00361079	0.0356176	0.0244863	Ikbkb/Pik3r4/Prkaa1/Rock2/Rps6ka1	5
MF	GO:0140855	histone H3S57 kinase activity	5/115	155/17476	0.0322581	4.9021	3.97144	0.00361079	0.0356176	0.0244863	Ikbkb/Pik3r4/Prkaa1/Rock2/Rps6ka1	5
MF	GO:0140997	histone H4 kinase activity	5/115	155/17476	0.0322581	4.9021	3.97144	0.00361079	0.0356176	0.0244863	Ikbkb/Pik3r4/Prkaa1/Rock2/Rps6ka1	5
MF	GO:0140998	histone H2B kinase activity	5/115	155/17476	0.0322581	4.9021	3.97144	0.00361079	0.0356176	0.0244863	Ikbkb/Pik3r4/Prkaa1/Rock2/Rps6ka1	5
MF	GO:0005161	platelet-derived growth factor receptor binding	2/115	14/17476	0.142857	21.7093	6.30889	0.00370963	0.0356176	0.0244863	Lyn/Ptprj	2
MF	GO:0061578	K63-linked deubiquitinase activity	2/115	14/17476	0.142857	21.7093	6.30889	0.00370963	0.0356176	0.0244863	Stambp/Usp8	2
MF	GO:0035175	histone H3S10 kinase activity	5/115	156/17476	0.0320513	4.87068	3.95226	0.00371113	0.0356176	0.0244863	Ikbkb/Pik3r4/Prkaa1/Rock2/Rps6ka1	5
MF	GO:0044022	histone H3S28 kinase activity	5/115	156/17476	0.0320513	4.87068	3.95226	0.00371113	0.0356176	0.0244863	Ikbkb/Pik3r4/Prkaa1/Rock2/Rps6ka1	5
MF	GO:0072354	histone H3T3 kinase activity	5/115	156/17476	0.0320513	4.87068	3.95226	0.00371113	0.0356176	0.0244863	Ikbkb/Pik3r4/Prkaa1/Rock2/Rps6ka1	5
MF	GO:0140857	histone H3T45 kinase activity	5/115	156/17476	0.0320513	4.87068	3.95226	0.00371113	0.0356176	0.0244863	Ikbkb/Pik3r4/Prkaa1/Rock2/Rps6ka1	5
MF	GO:1990244	histone H2AT120 kinase activity	5/115	156/17476	0.0320513	4.87068	3.95226	0.00371113	0.0356176	0.0244863	Ikbkb/Pik3r4/Prkaa1/Rock2/Rps6ka1	5
MF	GO:0035402	histone H3T11 kinase activity	5/115	157/17476	0.0318471	4.83966	3.93324	0.00381345	0.0356176	0.0244863	Ikbkb/Pik3r4/Prkaa1/Rock2/Rps6ka1	5
MF	GO:0140995	histone H2A kinase activity	5/115	157/17476	0.0318471	4.83966	3.93324	0.00381345	0.0356176	0.0244863	Ikbkb/Pik3r4/Prkaa1/Rock2/Rps6ka1	5
MF	GO:0101005	deubiquitinase activity	4/115	98/17476	0.0408163	6.20266	4.20348	0.00399702	0.0358224	0.0246272	Stambp/Tank/Usp5/Usp8	4
MF	GO:0004679	AMP-activated protein kinase activity	5/115	159/17476	0.0314465	4.77878	3.89569	0.00402413	0.0358224	0.0246272	Ikbkb/Pik3r4/Prkaa1/Rock2/Rps6ka1	5
MF	GO:0141003	histone H2AX kinase activity	6/115	229/17476	0.0262009	3.98162	3.69644	0.00407582	0.0358224	0.0246272	Ikbkb/Lyn/Pik3r4/Prkaa1/Rock2/Rps6ka1	6
MF	GO:0005085	guanyl-nucleotide exchange factor activity	6/115	230/17476	0.026087	3.96431	3.6831	0.00416301	0.0358224	0.0246272	Arhgef11/Eif2b1/Farp2/Gripap1/Lamtor1/Smcr8	6
MF	GO:0004467	long-chain fatty acid-CoA ligase activity	2/115	15/17476	0.133333	20.262	6.07412	0.004262	0.0358224	0.0246272	Acsl1/Acsl5	2
MF	GO:0043130	ubiquitin binding	4/115	100/17476	0.04	6.07861	4.14515	0.00429562	0.0358224	0.0246272	Gga1/Gga3/Hgs/Usp5	4
MF	GO:0015631	tubulin binding	8/115	394/17476	0.0203046	3.08559	3.40783	0.00452508	0.0370739	0.0254875	Dag1/Ddx3x/Kif16b/Lyn/Plk1/Rab11a/Trappc14/Tubgcp3	8
MF	GO:0035613	RNA stem-loop binding	2/115	16/17476	0.125	18.9957	5.86105	0.00485	0.0390508	0.0268466	Ddx3x/Rc3h2	2
MF	GO:0004697	diacylglycerol-dependent serine/threonine kinase activity	2/115	17/17476	0.117647	17.8783	5.66647	0.00547313	0.0425992	0.0292861	Prkca/Smg1	2
MF	GO:0052744	phosphatidylinositol monophosphate phosphatase activity	2/115	17/17476	0.117647	17.8783	5.66647	0.00547313	0.0425992	0.0292861	Mtmr10/Synj2	2
MF	GO:0008013	beta-catenin binding	4/115	112/17476	0.0357143	5.42733	3.82557	0.00640744	0.0485963	0.0334089	Cdhr5/Ctnna2/Ptprj/Pxn	4
MF	GO:0019887	protein kinase regulator activity	6/115	252/17476	0.0238095	3.61822	3.40729	0.00645175	0.0485963	0.0334089	Acsl1/Cdc37/Ddx3x/Prkaa1/Rad50/Smcr8	6
MF	GO:0031489	myosin V binding	2/115	19/17476	0.105263	15.9963	5.32289	0.00682291	0.0497859	0.0342268	Rab11a/Rab11b	2
MF	GO:0052745	inositol phosphate phosphatase activity	2/115	19/17476	0.105263	15.9963	5.32289	0.00682291	0.0497859	0.0342268	Inppl1/Synj2	2
