# Supplementary material for: E- and N-cadherin drive hepatic polarity and lumen elongation via opposing effects on RhoA activity
Source: J Cell Biol. 2026 May 27;225(8):e202509170. doi: 10.1083/jcb.202509170 (PMC13215057; doi:10.1083/jcb.202509170)
Supplement: Table S3 — shows BioID interactome data of N-cadherin–unique proteins. [file jcb_202509170_tables3.xlsx]

## Sheet: N-cad unique
id	Protein.IDs	Peptide.counts..razor.unique.	Protein.names	Gene.names	Fasta.headers	Number.of.proteins	Total.Intensity	Intensity.1.NonTransCells	Intensity.2.E.cad.NoBiotin	Intensity.3.E.cad.Biotin1	Intensity.4.E.cad.Biotin2	Intensity.5.N.cad.NoBiotin	Intensity.6.N.cad.Biotin1	Intensity.7.N.cad.Biotin2	iBAQ.1.NonTransCells	iBAQ.2.E.cad.NoBiotin	iBAQ.3.E.cad.Biotin1	iBAQ.4.E.cad.Biotin2	iBAQ.5.N.cad.NoBiotin	iBAQ.6.N.cad.Biotin1	iBAQ.7.N.cad.Biotin2	PID	SampleNames	symbol.new	iBAQ_E.cad.1/Non.Trans	iBAQ_E.cad.1/E.cad.NoBio	iBAQ_E.cad.2/Non.Trans	iBAQ_E.cad.2/E.cad.NoBio	iBAQ_E.cad.mean/Non.Trans	iBAQ_E.cad.mean/E.cad.NoBio	iBAQ_N.cad.1/Non.Trans	iBAQ_N.cad.1/N.cad.NoBio	iBAQ_N.cad.2/Non.Trans	iBAQ_N.cad.2/N.cad.NoBio	iBAQ_N.cad.mean/Non.Trans	iBAQ_N.cad.mean/N.cad.NoBio
1775	Q8R3Z7	8		Ehd4	tr|Q8R3Z7|Q8R3Z7_RAT EH-domain-containing 4 OS=Rattus norvegicus OX=10116 GN=Ehd4 PE=1 SV=1	1	98391000	2747500	9936900	19617000	19620000	0	20027000	26443000	91582	331230	653890	497630	0	667580	881430	Q8R3Z7	protein-668	Ehd4	7.13987	1.97412	5.43366	1.50237	6.28677	1.73825	7.28936	667581	9.6244	881431	8.45688	774506
173	A0A0G2K0X9;G3V699;Q9Z2Q1;A0A8I5ZP55;A0A8I6GED0;Q9Z2Q1-2	16;16;16;15;14;14	Protein transport protein Sec31A	Sec31a	tr|A0A0G2K0X9|A0A0G2K0X9_RAT Protein transport protein Sec31A OS=Rattus norvegicus OX=10116 GN=Sec31a PE=1 SV=2;tr|G3V699|G3V699_RAT Protein transport protein Sec31A OS=Rattus norvegicus OX=10116 GN=Sec31a PE=1 SV=1;sp|Q9Z2Q1|SC31A_RAT Protein transport pr	6	348810000	0	5780400	115340000	50009000	0	114470000	63223000	0	113340	583900	347050	0	641520	576490	A0A0G2K0X9, G3V699, Q9Z2Q1, A0A8I5ZP55, A0A8I6GED0	protein-309	Sec31a	583901	5.15172	347051	3.06201	465476	4.10686	641521	641521	576491	576491	609006	609006
1097	A0A8I6GK43;D3ZSF9;B2RZD5	2;2;2		Rpl22l2;LOC688712	tr|A0A8I6GK43|A0A8I6GK43_RAT Ribosomal protein L22-like 1 OS=Rattus norvegicus OX=10116 GN=Rpl22l1 PE=4 SV=1;tr|D3ZSF9|D3ZSF9_RAT Ribosomal protein L22-like 2 OS=Rattus norvegicus OX=10116 GN=Rpl22l2 PE=3 SV=1;tr|B2RZD5|B2RZD5_RAT RCG41580, isoform CRA_a O	3	17939000	0	0	0	0	0	9502200	8437100	0	0	0	0	0	2375500	2109300	A0A8I6GK43, D3ZSF9, B2RZD5	protein-1274	Rpl22l2;LOC688712	1	1	1	1	1	1	2375501	2375501	2109301	2109301	2242401	2242401
724	F1LQ22;A0A8I6A1D9	7;7		Use1	tr|F1LQ22|F1LQ22_RAT Vesicle transport protein USE1 OS=Rattus norvegicus OX=10116 GN=Use1 PE=1 SV=3;tr|A0A8I6A1D9|A0A8I6A1D9_RAT Unconventional SNARE in the ER 1 OS=Rattus norvegicus OX=10116 GN=Use1 PE=4 SV=1	2	107490000	0	0	0	0	0	62740000	44747000	0	0	0	0	0	2202300	1493400	F1LQ22, A0A8I6A1D9	protein-786	Use1	1	1	1	1	1	1	2202301	2202301	1493401	1493401	1847851	1847851
827	A0A8I6AEM1;A0A8I6A8X9;P62907;A0A8I5Y9H0;A0A8I5ZRE5;D3Z9F6;A0A8I5ZVS9	2;2;2;1;1;1;1	60S ribosomal protein L10a;Ribosomal protein	Rpl10a;RGD1562962	tr|A0A8I6AEM1|A0A8I6AEM1_RAT 60S ribosomal protein L10a OS=Rattus norvegicus OX=10116 GN=Rpl10a PE=4 SV=1;tr|A0A8I6A8X9|A0A8I6A8X9_RAT Similar to ribosomal protein L10a OS=Rattus norvegicus OX=10116 GN=RGD1559639 PE=4 SV=1;sp|P62907|RL10A_RAT 60S ribosomal	7	33413000	0	0	0	0	0	21668000	11744000	0	0	0	0	0	2012900	1304900	A0A8I6AEM1, A0A8I6A8X9, P62907, A0A8I5Y9H0, A0A8I5ZRE5, D3Z9F6, A0A8I5ZVS9	protein-1273	Rpl10a;RGD1562962	1	1	1	1	1	1	2012901	2012901	1304901	1304901	1658901	1658901
488	A0A8I6ATW2;D3ZFY8;A0A8I6A3Q1;A0A8I6AT35;A0A8I5ZLF5;A0A8I5ZN75;A0A0G2JU07;F1M227;A0A8I5ZN23;A0A8I6AKD9;A0A8I6AJF4;Q7M767	2;2;2;2;2;2;1;1;1;1;1;1	Ubiquitin-conjugating enzyme E2 variant 2	LOC100912618;Ube2v2	tr|A0A8I6ATW2|A0A8I6ATW2_RAT Similar to ubiquitin-conjugating enzyme E2 variant 1 OS=Rattus norvegicus OX=10116 GN=LOC679539 PE=4 SV=1;tr|D3ZFY8|D3ZFY8_RAT Similar to ubiquitin-conjugating enzyme E2 variant 1 OS=Rattus norvegicus OX=10116 GN=LOC100912618 P	12	21357000	0	0	0	0	0	6981200	14375000	0	0	0	0	0	872650	1796900	A0A8I6ATW2, D3ZFY8, A0A8I6A3Q1, A0A8I6AT35, A0A8I5ZLF5, A0A8I5ZN75, A0A0G2JU07, F1M227, A0A8I5ZN23, A0A8I6AKD9, A0A8I6AJF4, Q7M767	protein-1320	LOC100912618;Ube2v2	1	1	1	1	1	1	872651	872651	1796901	1796901	1334776	1334776
925	Q5XI60;A0A8I6AGE9;A0A8I6A1Q1	2;2;1	Receptor expression-enhancing protein 6	Reep6	sp|Q5XI60|REEP6_RAT Receptor expression-enhancing protein 6 OS=Rattus norvegicus OX=10116 GN=Reep6 PE=2 SV=1;tr|A0A8I6AGE9|A0A8I6AGE9_RAT Receptor accessory protein 6, isoform CRA_b OS=Rattus norvegicus OX=10116 GN=Reep6 PE=4 SV=1;tr|A0A8I6A1Q1|A0A8I6A1Q1_	3	7055100	0	0	0	0	0	4163500	2891600	0	0	0	0	0	520430	361450	Q5XI60, A0A8I6AGE9, A0A8I6A1Q1	protein-1271	Reep6	1	1	1	1	1	1	520431	520431	361451	361451	440941	440941
711	A0A8I6A025;Q5U2R9	6;6		Scfd2	tr|A0A8I6A025|A0A8I6A025_RAT Sec1 family domain-containing 2 OS=Rattus norvegicus OX=10116 GN=Scfd2 PE=4 SV=1;tr|Q5U2R9|Q5U2R9_RAT Sec1 family domain-containing 2 OS=Rattus norvegicus OX=10116 GN=Scfd2 PE=1 SV=1	2	41387000	0	0	0	0	0	26850000	14536000	0	0	0	0	0	866140	468920	A0A8I6A025, Q5U2R9	protein-914	Scfd2	1	1	1	1	1	1	866141	866141	468921	468921	667531	667531
1102	A0A8I6GKK3;Q9ET64	2;2	Sphingomyelin phosphodiesterase 2	Smpd2	tr|A0A8I6GKK3|A0A8I6GKK3_RAT Sphingomyelin phosphodiesterase 2 OS=Rattus norvegicus OX=10116 GN=Smpd2 PE=4 SV=1;sp|Q9ET64|NSMA_RAT Sphingomyelin phosphodiesterase 2 OS=Rattus norvegicus OX=10116 GN=Smpd2 PE=1 SV=1	2	15257000	0	0	0	0	0	11136000	4120800	0	0	0	0	0	233590	171700	A0A8I6GKK3, Q9ET64	protein-1202	Smpd2	1	1	1	1	1	1	233591	233591	171701	171701	202646	202646
881	A0A8I6ADV4;A0A8I6AD46;Q6IRF8;O54715	3;3;3;3	V-type proton ATPase subunit S1	Atp6ap1	tr|A0A8I6ADV4|A0A8I6ADV4_RAT V-type proton ATPase subunit S1 OS=Rattus norvegicus OX=10116 GN=Atp6ap1 PE=4 SV=1;tr|A0A8I6AD46|A0A8I6AD46_RAT V-type proton ATPase subunit S1 OS=Rattus norvegicus OX=10116 GN=Atp6ap1 PE=4 SV=1;tr|Q6IRF8|Q6IRF8_RAT ATPase, H+	4	24176000	0	0	0	0	0	20224000	3952100	0	0	0	0	0	817780	329340	A0A8I6ADV4, A0A8I6AD46, Q6IRF8, O54715	protein-1104	Atp6ap1	1	1	1	1	1	1	817781	817781	329341	329341	573561	573561
1020	A0A8I6ASF5;Q6P3V9;P50878	2;2;1	60S ribosomal protein L4	Rpl4	tr|A0A8I6ASF5|A0A8I6ASF5_RAT Similar to 60S ribosomal protein L4 (L1) OS=Rattus norvegicus OX=10116 GN=LOC300249 PE=4 SV=1;tr|Q6P3V9|Q6P3V9_RAT 60S ribosomal protein L4 OS=Rattus norvegicus OX=10116 GN=Rpl4 PE=1 SV=1;sp|P50878|RL4_RAT 60S ribosomal protein	3	4690900	0	0	0	0	0	2017400	2673400	0	0	0	0	0	112080	148520	A0A8I6ASF5, Q6P3V9, P50878	protein-1333	Rpl4	1	1	1	1	1	1	112081	112081	148521	148521	130301	130301
164	A0A0G2K0B5;G3V886;Q925S8;A0A8I5ZQI4	2;2;2;1	ATP-dependent zinc metalloprotease YME1L1	Yme1l1	tr|A0A0G2K0B5|A0A0G2K0B5_RAT ATP-dependent zinc metalloprotease YME1L1 OS=Rattus norvegicus OX=10116 GN=LOC108348078 PE=3 SV=1;tr|G3V886|G3V886_RAT ATP-dependent zinc metalloprotease YME1L1 OS=Rattus norvegicus OX=10116 GN=LOC108348078 PE=3 SV=2;sp|Q925S8|	4	13813000	0	1763100	3232600	1989400	0	5358800	1469100	0	44076	80815	49736	0	133970	36727	A0A0G2K0B5, G3V886, Q925S8, A0A8I5ZQI4	protein-1084	Yme1l1	80816	1.83352	49737	1.12841	65276.5	1.48097	133971	133971	36728	36728	85349.5	85349.5
1659	Q5FVG7	2	Non-specific protein-tyrosine kinase	Srms	tr|Q5FVG7|Q5FVG7_RAT Tyrosine-protein kinase OS=Rattus norvegicus OX=10116 GN=Srms PE=2 SV=1	1	27859000	0	0	0	0	0	7059000	20800000	0	0	0	0	0	294120	866690	Q5FVG7	protein-1277	Srms	1	1	1	1	1	1	294121	294121	866691	866691	580406	580406
185	A1A5P7;A0A8I5ZUX8;A0A0G2K1A8	2;2;2		Plekha1	tr|A1A5P7|A1A5P7_RAT Pleckstrin homology domain containing, family A (Phosphoinositide binding specific) member 1 OS=Rattus norvegicus OX=10116 GN=Plekha1 PE=2 SV=1;tr|A0A8I5ZUX8|A0A8I5ZUX8_RAT Pleckstrin homology domain-containing A1 OS=Rattus norvegicus	3	9454300	0	0	0	0	0	7038800	2415400	0	0	0	0	0	391050	134190	A1A5P7, A0A8I5ZUX8, A0A0G2K1A8	protein-1326	Plekha1	1	1	1	1	1	1	391051	391051	134191	134191	262621	262621
21	P29994-6;A0A8J8XAG4;P29994;P29994-3;P29994-2;P29994-4;P29994-5;P29994-7;P29994-8;F1LQX8;A0A0A0MY31;A0A0G2KAH9;A0A8I5ZKC4;F1LQR8;A0A8I5Y6K8;A0A8I6ARS8;F1LNT1;P29995	5;5;5;5;5;5;5;5;5;5;5;5;1;1;1;1;1;1	Inositol 1,4,5-trisphosphate receptor type 1	Itpr1	sp|P29994-6|ITPR1_RAT Isoform 6 of Inositol 1,4,5-trisphosphate receptor type 1 OS=Rattus norvegicus OX=10116 GN=Itpr1;tr|A0A8J8XAG4|A0A8J8XAG4_RAT Inositol 1,4,5-trisphosphate receptor type 1 OS=Rattus norvegicus OX=10116 GN=Itpr1 PE=1 SV=1;sp|P29994|ITPR	18	23020000	0	0	0	0	0	7642700	15378000	0	0	0	0	0	54984	110630	P29994, A0A8J8XAG4, F1LQX8, A0A0A0MY31, A0A0G2KAH9, A0A8I5ZKC4, F1LQR8, A0A8I5Y6K8, A0A8I6ARS8, F1LNT1, P29995	protein-1140	Itpr1	1	1	1	1	1	1	54985	54985	110631	110631	82808	82808
964	D3ZQE8;A0A8I6AKL8	5;5		Xpo5	tr|D3ZQE8|D3ZQE8_RAT Exportin 5 OS=Rattus norvegicus OX=10116 GN=Xpo5 PE=1 SV=2;tr|A0A8I6AKL8|A0A8I6AKL8_RAT Exportin 5 OS=Rattus norvegicus OX=10116 GN=Xpo5 PE=4 SV=1	2	45472000	0	4721000	18243000	4541200	0	13931000	4036700	0	77393	173010	41181	0	192860	66176	D3ZQE8, A0A8I6AKL8	protein-882	Xpo5	173011	2.23546	41182	0.532108	107096	1.38378	192861	192861	66177	66177	129519	129519
1611	Q04462	2	Valine--tRNA ligase	Vars	sp|Q04462|SYVC_RAT Valine--tRNA ligase OS=Rattus norvegicus OX=10116 GN=Vars1 PE=2 SV=2	1	2562400	0	0	0	0	0	896450	1665900	0	0	0	0	0	15194	28236	Q04462	protein-1375	Vars	1	1	1	1	1	1	15195	15195	28237	28237	21716	21716
530	A0A8I6AWY4;A0A8I5ZNW6	2;2			tr|A0A8I6AWY4|A0A8I6AWY4_RAT Spectrin repeat-containing nuclear envelope protein 2 OS=Rattus norvegicus OX=10116 GN=Syne2 PE=4 SV=1;tr|A0A8I5ZNW6|A0A8I5ZNW6_RAT Spectrin repeat-containing nuclear envelope protein 2 OS=Rattus norvegicus OX=10116 GN=Syne2 PE	2	6184900	0	0	0	0	0	4200800	1984100	0	0	0	0	0	10555	4985.1	A0A8I6AWY4, A0A8I5ZNW6	protein-1284	Syne2	1	1	1	1	1	1	10556	10556	4986.1	4986.1	7771.05	7771.05
225	A0A8I6AE62;A0A0G2K405;P12368	2;2;2	cAMP-dependent protein kinase type II-alpha regulatory subunit	Prkar2a	tr|A0A8I6AE62|A0A8I6AE62_RAT cAMP-dependent protein kinase type II-alpha regulatory subunit OS=Rattus norvegicus OX=10116 GN=Prkar2a PE=4 SV=1;tr|A0A0G2K405|A0A0G2K405_RAT cAMP-dependent protein kinase type II-alpha regulatory subunit OS=Rattus norvegicus	3	32842000	0	0	0	0	0	2282200	30560000	0	0	0	0	0	120110	1608400	A0A8I6AE62, A0A0G2K405, P12368	protein-1268	Prkar2a	1	1	1	1	1	1	120111	120111	1608401	1608401	864256	864256
1022	A0A8I6AT16;Q6AYG5	9;9	Ethylmalonyl-CoA decarboxylase	Echdc1	tr|A0A8I6AT16|A0A8I6AT16_RAT Ethylmalonyl-CoA decarboxylase OS=Rattus norvegicus OX=10116 GN=Echdc1 PE=4 SV=1;sp|Q6AYG5|ECHD1_RAT Ethylmalonyl-CoA decarboxylase OS=Rattus norvegicus OX=10116 GN=Echdc1 PE=1 SV=1	2	281440000	4969000	18554000	103010000	54826000	2045100	57626000	40411000	207040	773090	3624700	2208000	85213	2302100	1585400	A0A8I6AT16, Q6AYG5	protein-420	Echdc1	17.5072	4.68858	10.6646	2.85607	14.0859	3.77233	11.1191	27.0155	7.65743	18.6049	9.38824	22.8102
1784	Q99PK0;A0A8I5XWU2	16;15	Pre-mRNA-splicing factor SYF1	Xab2	sp|Q99PK0|SYF1_RAT Pre-mRNA-splicing factor SYF1 OS=Rattus norvegicus OX=10116 GN=Xab2 PE=2 SV=1;tr|A0A8I5XWU2|A0A8I5XWU2_RAT Pre-mRNA-splicing factor SYF1 OS=Rattus norvegicus OX=10116 GN=Xab2 PE=4 SV=1	2	378950000	14966000	0	100010000	59552000	3312500	126160000	74950000	305430	0	1722900	1079000	67602	2307400	1455200	Q99PK0, A0A8I5XWU2	protein-297	Xab2	5.64088	1722901	3.53272	1079001	4.5868	1400951	7.55457	34.1316	4.76442	21.5257	6.1595	27.8287
838	A0A8I6A9Z8	6			tr|A0A8I6A9Z8|A0A8I6A9Z8_RAT PDZ domain containing 11 OS=Rattus norvegicus OX=10116 GN=Pdzd11 PE=4 SV=1	1	799390000	0	79564000	289060000	89335000	50136000	174330000	116970000	0	3163500	4270000	3586900	619180	10642000	6251700	A0A8I6A9Z8	protein-262	Pdzd11	4270001	1.34977	3586901	1.13384	3928451	1.2418	10642001	17.1872	6251701	10.0967	8446851	13.642
1638	Q7TMC7;Q4FZX7	11;11	Signal recognition particle receptor subunit beta	Tf;Srprb	tr|Q7TMC7|Q7TMC7_RAT Signal recognition particle receptor subunit beta OS=Rattus norvegicus OX=10116 GN=Tf PE=2 SV=1;sp|Q4FZX7|SRPRB_RAT Signal recognition particle receptor subunit beta OS=Rattus norvegicus OX=10116 GN=Srprb PE=2 SV=1	2	571230000	11409000	11532000	171110000	63592000	5288500	158240000	150060000	203730	153910	2655600	1003400	94437	2429800	2420300	Q7TMC7, Q4FZX7	protein-331	Tf;Srprb	13.0348	17.2541	4.92513	6.51936	8.97998	11.8867	11.9265	25.7291	11.8799	25.6285	11.9032	25.6788
1746	Q6P0K8	30	Junction plakoglobin	Jup	sp|Q6P0K8|PLAK_RAT Junction plakoglobin OS=Rattus norvegicus OX=10116 GN=Jup PE=1 SV=1	1	3810700000	64815000	96227000	1224100000	506550000	63289000	737150000	1118600000	1208700	1833300	17976000	9263400	1152700	9814600	22893000	Q6P0K8	protein-80	Jup	14.8722	9.80526	7.66393	5.05285	11.268	7.42906	8.11996	8.51444	18.9402	19.8603	13.5301	14.1874
1035	A0A8I6AVR3;D3ZV60	9;9	Kinesin-like protein	Cenpe	tr|A0A8I6AVR3|A0A8I6AVR3_RAT Centromere protein E OS=Rattus norvegicus OX=10116 GN=Cenpe PE=4 SV=1;tr|D3ZV60|D3ZV60_RAT Centromere protein E OS=Rattus norvegicus OX=10116 GN=Cenpe PE=4 SV=3	2	39416000	0	0	0	7238000	0	14862000	17316000	0	0	0	34928	0	101100	62642	A0A8I6AVR3, D3ZV60	protein-620	Cenpe	1	1	34929	34929	17465	17465	101101	101101	62643	62643	81872	81872
237	A0A8I6GI27;A0A0G2K527;A0A8I6AGH2;Q9Z272	7;7;7;7	ARF GTPase-activating protein GIT1	Git1	tr|A0A8I6GI27|A0A8I6GI27_RAT ARF GTPase-activating protein GIT1 OS=Rattus norvegicus OX=10116 GN=Git1 PE=4 SV=1;tr|A0A0G2K527|A0A0G2K527_RAT ARF GTPase-activating protein GIT1 OS=Rattus norvegicus OX=10116 GN=Git1 PE=1 SV=2;tr|A0A8I6AGH2|A0A8I6AGH2_RAT ARF	4	45133000	0	0	0	9977200	0	13996000	21160000	0	0	0	262560	0	210450	435930	A0A8I6GI27, A0A0G2K527, A0A8I6AGH2, Q9Z272	protein-785	Git1	1	1	262561	262561	131281	131281	210451	210451	435931	435931	323191	323191
1423	F7F875;A0A8I6A8B7	5;3			tr|F7F875|F7F875_RAT SRP receptor subunit alpha OS=Rattus norvegicus OX=10116 GN=Srpra PE=1 SV=1;tr|A0A8I6A8B7|A0A8I6A8B7_RAT SRP receptor subunit alpha OS=Rattus norvegicus OX=10116 GN=Srpra PE=4 SV=1	2	56211000	0	0	14517000	0	0	30101000	11593000	0	0	453650	0	0	727750	362280	F7F875, A0A8I6A8B7	protein-799	Srpra	453651	453651	1	1	226826	226826	727751	727751	362281	362281	545016	545016
516	D4A6A2;F1M6C7;A0A8I5ZMP2;Q6URK4-2;A0A8I5ZY44;A0A8I6A4C1;A0A8I5ZNL7;Q6URK4;A0A8I6G9V6;E9PSU5	3;3;3;3;2;2;2;2;1;1	Heterogeneous nuclear ribonucleoprotein A3	Hnrnpa3	tr|D4A6A2|D4A6A2_RAT Heterogeneous nuclear ribonucleoprotein A3-like OS=Rattus norvegicus OX=10116 GN=LOC100911361 PE=1 SV=4;tr|F1M6C7|F1M6C7_RAT Heterogeneous nuclear ribonucleoprotein A3-like OS=Rattus norvegicus OX=10116 GN=LOC120096281 PE=4 SV=4;tr|A0A	10	48104000	0	0	0	16038000	0	25151000	6915100	0	0	0	317550	0	465950	363950	D4A6A2, F1M6C7, A0A8I5ZMP2, Q6URK4, A0A8I5ZY44, A0A8I6A4C1, A0A8I5ZNL7, A0A8I6G9V6, E9PSU5	protein-855	Hnrnpa3	1	1	317551	317551	158776	158776	465951	465951	363951	363951	414951	414951
1728	Q6AXS4	6	Renin receptor	Atp6ap2	sp|Q6AXS4|RENR_RAT Renin receptor OS=Rattus norvegicus OX=10116 GN=Atp6ap2 PE=1 SV=1	1	47187000	0	0	1693300	0	0	30935000	14559000	0	0	112890	0	0	1962300	970620	Q6AXS4	protein-863	Atp6ap2	112891	112891	1	1	56446	56446	1962301	1962301	970621	970621	1466461	1466461
1341	D4ABP4;F1LMT8;Q5U1Z0	6;6;6	Rab3 GTPase-activating protein non-catalytic subunit	Rab3gap2	tr|D4ABP4|D4ABP4_RAT Rab3 GTPase-activating protein non-catalytic subunit OS=Rattus norvegicus OX=10116 GN=Rab3gap2 PE=1 SV=4;tr|F1LMT8|F1LMT8_RAT Rab3 GTPase-activating protein non-catalytic subunit OS=Rattus norvegicus OX=10116 GN=Rab3gap2 PE=1 SV=4;sp|Q	3	44905000	0	0	14926000	0	0	25009000	4971100	0	0	261860	0	0	438750	87211	D4ABP4, F1LMT8, Q5U1Z0	protein-869	Rab3gap2	261861	261861	1	1	130931	130931	438751	438751	87212	87212	262982	262982
820	A0A8I6A8N4;A0A8I6A7X5;P00173-2;P00173;A0A8I6A1N0;A0A8I5ZZA5;A0A8I6A321	3;3;3;3;2;2;2	Cytochrome b5	Cyb5a	tr|A0A8I6A8N4|A0A8I6A8N4_RAT Cytochrome b5 OS=Rattus norvegicus OX=10116 GN=Cyb5a PE=4 SV=1;tr|A0A8I6A7X5|A0A8I6A7X5_RAT Cytochrome b5 OS=Rattus norvegicus OX=10116 GN=Cyb5a PE=4 SV=1;sp|P00173-2|CYB5_RAT Isoform Short of Cytochrome b5 OS=Rattus norvegicus	7	63538000	0	0	0	4239500	0	49737000	9562300	0	0	0	706580	0	1578500	500810	A0A8I6A8N4, A0A8I6A7X5, P00173, A0A8I6A1N0, A0A8I5ZZA5, A0A8I6A321	protein-899	Cyb5a	1	1	706581	706581	353291	353291	1578501	1578501	500811	500811	1039656	1039656
1002	A0A8I6APT3;P42346;A0A0G2JX74	6;6;5	Serine/threonine-protein kinase mTOR	Mtor	tr|A0A8I6APT3|A0A8I6APT3_RAT Serine/threonine-protein kinase mTOR OS=Rattus norvegicus OX=10116 GN=Mtor PE=4 SV=1;sp|P42346|MTOR_RAT Serine/threonine-protein kinase mTOR OS=Rattus norvegicus OX=10116 GN=Mtor PE=1 SV=1;tr|A0A0G2JX74|A0A0G2JX74_RAT Serine/th	3	28372000	0	0	17058000	0	0	6058700	5255000	0	0	130210	0	0	30385	21886	A0A8I6APT3, P42346, A0A0G2JX74	protein-913	Mtor	130211	130211	1	1	65106	65106	30386	30386	21887	21887	26136.5	26136.5
1461	G3V9N0;A0A8I6ACF6;D3ZSR2	5;5;4	Polyadenylate-binding protein	Pabpc4	tr|G3V9N0|G3V9N0_RAT Polyadenylate-binding protein OS=Rattus norvegicus OX=10116 GN=Pabpc4 PE=1 SV=3;tr|A0A8I6ACF6|A0A8I6ACF6_RAT Poly(A)-binding protein, cytoplasmic 4 OS=Rattus norvegicus OX=10116 GN=Pabpc4 PE=4 SV=1;tr|D3ZSR2|D3ZSR2_RAT Polyadenylate-bi	3	43890000	0	0	0	16666000	0	15562000	11663000	0	0	0	490180	0	457690	343030	G3V9N0, A0A8I6ACF6, D3ZSR2	protein-930	Pabpc4	1	1	490181	490181	245091	245091	457691	457691	343031	343031	400361	400361
627	E9PT82;A0A8I5ZUH2;A0A8I6AGH7;P58405-2;P58405	3;3;3;3;3	Striatin-3	Strn3	tr|E9PT82|E9PT82_RAT Striatin-3 OS=Rattus norvegicus OX=10116 GN=Strn3 PE=1 SV=1;tr|A0A8I5ZUH2|A0A8I5ZUH2_RAT Striatin-3 OS=Rattus norvegicus OX=10116 GN=Strn3 PE=4 SV=1;tr|A0A8I6AGH7|A0A8I6AGH7_RAT Striatin-3 OS=Rattus norvegicus OX=10116 GN=Strn3 PE=4 SV	5	69600000	0	0	36831000	0	0	30434000	2335100	0	0	606990	0	0	264120	93403	E9PT82, A0A8I5ZUH2, A0A8I6AGH7, P58405	protein-1002	Strn3	606991	606991	1	1	303496	303496	264121	264121	93404	93404	178762	178762
73	D3ZKK5;A0A0G2JUZ0;A0A8I5Y1D5	5;5;5		Mtmr1	tr|D3ZKK5|D3ZKK5_RAT Phosphatidylinositol-3,5-bisphosphate 3-phosphatase OS=Rattus norvegicus OX=10116 GN=Mtmr1 PE=1 SV=1;tr|A0A0G2JUZ0|A0A0G2JUZ0_RAT Phosphatidylinositol-3,5-bisphosphate 3-phosphatase OS=Rattus norvegicus OX=10116 GN=Mtmr1 PE=1 SV=1;tr|A	3	29772000	0	0	21126000	0	0	1828900	6816600	0	0	493330	0	0	57154	213020	D3ZKK5, A0A0G2JUZ0, A0A8I5Y1D5	protein-1028	Mtmr1	493331	493331	1	1	246666	246666	57155	57155	213021	213021	135088	135088
411	A0A8I5Y7F9;P20417	4;4	Tyrosine-protein phosphatase non-receptor type 1	Ptpn1	tr|A0A8I5Y7F9|A0A8I5Y7F9_RAT Tyrosine-protein phosphatase non-receptor type 1 OS=Rattus norvegicus OX=10116 GN=Ptpn1 PE=4 SV=1;sp|P20417|PTN1_RAT Tyrosine-protein phosphatase non-receptor type 1 OS=Rattus norvegicus OX=10116 GN=Ptpn1 PE=1 SV=1	2	41363000	0	0	16882000	0	0	11116000	13365000	0	0	173420	0	0	483290	90316	A0A8I5Y7F9, P20417	protein-1034	Ptpn1	173421	173421	1	1	86711	86711	483291	483291	90317	90317	286804	286804
652	A0A8I5ZW15;A0A8I6GBC3;Q5M7U6	3;3;3	Actin-related protein 2	Actr2	tr|A0A8I5ZW15|A0A8I5ZW15_RAT Actin-related protein 2 OS=Rattus norvegicus OX=10116 GN=Actr2 PE=4 SV=1;tr|A0A8I6GBC3|A0A8I6GBC3_RAT Actin-related protein 2 OS=Rattus norvegicus OX=10116 GN=Actr2 PE=4 SV=1;sp|Q5M7U6|ARP2_RAT Actin-related protein 2 OS=Rattus	3	40782000	0	0	32629000	0	0	1808100	6345000	0	0	238800	0	0	120540	423000	A0A8I5ZW15, A0A8I6GBC3, Q5M7U6	protein-1036	Actr2	238801	238801	1	1	119401	119401	120541	120541	423001	423001	271771	271771
439	A0A8I5YBT5;Q499U2	3;3	Engulfment and cell motility protein 3	Elmo3	tr|A0A8I5YBT5|A0A8I5YBT5_RAT Engulfment and cell motility protein 3 OS=Rattus norvegicus OX=10116 GN=Elmo3 PE=4 SV=1;sp|Q499U2|ELMO3_RAT Engulfment and cell motility protein 3 OS=Rattus norvegicus OX=10116 GN=Elmo3 PE=2 SV=1	2	12060000	0	0	4409800	0	0	5150300	2499600	0	0	129700	0	0	151480	73517	A0A8I5YBT5, Q499U2	protein-1044	Elmo3	129701	129701	1	1	64851	64851	151481	151481	73518	73518	112500	112500
594	A0A8I6ANL6;A0A8I5ZS95;M0R5Q3;A0A8I6AKC9;M0RD63;A0A8I5ZVI9;M0R920	3;3;3;3;3;3;2		Ranbp3	tr|A0A8I6ANL6|A0A8I6ANL6_RAT RAN-binding protein 3 OS=Rattus norvegicus OX=10116 GN=Ranbp3 PE=4 SV=1;tr|A0A8I5ZS95|A0A8I5ZS95_RAT RAN-binding protein 3 OS=Rattus norvegicus OX=10116 GN=Ranbp3 PE=4 SV=1;tr|M0R5Q3|M0R5Q3_RAT RAN-binding protein 3 OS=Rattus n	7	29648000	0	0	0	10198000	0	14292000	5157900	0	0	0	333780	0	680550	245620	A0A8I6ANL6, A0A8I5ZS95, M0R5Q3, A0A8I6AKC9, M0RD63, A0A8I5ZVI9, M0R920	protein-1052	Ranbp3	1	1	333781	333781	166891	166891	680551	680551	245621	245621	463086	463086
1718	Q66X93;D4A8Y5	3;2	Staphylococcal nuclease domain-containing protein 1	Snd1	sp|Q66X93|SND1_RAT Staphylococcal nuclease domain-containing protein 1 OS=Rattus norvegicus OX=10116 GN=Snd1 PE=1 SV=1;tr|D4A8Y5|D4A8Y5_RAT Staphylococcal nuclease domain-containing protein OS=Rattus norvegicus OX=10116 GN=Snd1 PE=1 SV=3	2	9403600	0	0	0	4966100	0	2819600	1617900	0	0	0	93700	0	53200	30527	Q66X93, D4A8Y5	protein-1055	Snd1	1	1	93701	93701	46851	46851	53201	53201	30528	30528	41864.5	41864.5
1219	D3Z9C0	4		Mios	tr|D3Z9C0|D3Z9C0_RAT Meiosis regulator for oocyte development OS=Rattus norvegicus OX=10116 GN=Mios PE=1 SV=1	1	31780000	0	0	20318000	0	0	4131900	7329700	0	0	228480	0	0	76517	35385	D3Z9C0	protein-1093	Mios	228481	228481	1	1	114241	114241	76518	76518	35386	35386	55952	55952
965	F1M0R1;A0A8I6AKP6	4;4		Rnf213	tr|F1M0R1|F1M0R1_RAT Ring finger protein 213 OS=Rattus norvegicus OX=10116 GN=Rnf213 PE=1 SV=4;tr|A0A8I6AKP6|A0A8I6AKP6_RAT Ring finger protein 213 OS=Rattus norvegicus OX=10116 GN=Rnf213 PE=4 SV=1	2	11530000	0	0	5492400	0	0	3398600	2638900	0	0	19271	0	0	11925	9259.4	F1M0R1, A0A8I6AKP6	protein-1095	Rnf213	19272	19272	1	1	9636.5	9636.5	11926	11926	9260.4	9260.4	10593.2	10593.2
1371	F1LQN3;Q9JK11;A0A8I6GLD1;Q9JK11-2;Q9JK11-4;Q9JK11-3	4;4;3;3;3;2	Reticulon;Reticulon-4	Rtn4	tr|F1LQN3|F1LQN3_RAT Reticulon OS=Rattus norvegicus OX=10116 GN=Rtn4 PE=1 SV=2;sp|Q9JK11|RTN4_RAT Reticulon-4 OS=Rattus norvegicus OX=10116 GN=Rtn4 PE=1 SV=1;tr|A0A8I6GLD1|A0A8I6GLD1_RAT Reticulon-4 OS=Rattus norvegicus OX=10116 GN=Rtn4 PE=4 SV=1;sp|Q9JK11	6	44511000	0	0	13034000	0	0	15667000	15809000	0	0	266000	0	0	319740	275140	F1LQN3, Q9JK11, A0A8I6GLD1	protein-1096	Rtn4	266001	266001	1	1	133001	133001	319741	319741	275141	275141	297441	297441
338	A0A0H2UHL9;Q07266-2;Q07266	3;3;3	Drebrin	Dbn1	tr|A0A0H2UHL9|A0A0H2UHL9_RAT Drebrin OS=Rattus norvegicus OX=10116 GN=Dbn1 PE=1 SV=1;sp|Q07266-2|DREB_RAT Isoform E1 of Drebrin OS=Rattus norvegicus OX=10116 GN=Dbn1;sp|Q07266|DREB_RAT Drebrin OS=Rattus norvegicus OX=10116 GN=Dbn1 PE=1 SV=3	3	20501000	0	0	0	4191200	0	12508000	3801600	0	0	0	130980	0	390880	118800	A0A0H2UHL9, Q07266	protein-1106	Dbn1	1	1	130981	130981	65491	65491	390881	390881	118801	118801	254841	254841
466	A0A8I6AHH0;D3ZEZ9;A0A8I6AQK9;A0A8I5ZKD0;A0A8I5ZT25;F1M155;A0A8I6A8S3;A0A8I6AVE6;A0A8I6GFU3	3;3;3;3;3;3;3;3;3		Svil	tr|A0A8I6AHH0|A0A8I6AHH0_RAT Supervillin OS=Rattus norvegicus OX=10116 GN=Svil PE=4 SV=1;tr|D3ZEZ9|D3ZEZ9_RAT Supervillin OS=Rattus norvegicus OX=10116 GN=Svil PE=1 SV=4;tr|A0A8I6AQK9|A0A8I6AQK9_RAT Supervillin OS=Rattus norvegicus OX=10116 GN=Svil PE=4 SV	9	9536800	0	0	0	3138900	0	3713700	2684200	0	0	0	34493	0	40810	29497	A0A8I6AHH0, D3ZEZ9, A0A8I6AQK9, A0A8I5ZKD0, A0A8I5ZT25, F1M155, A0A8I6A8S3, A0A8I6AVE6, A0A8I6GFU3	protein-1114	Svil	1	1	34494	34494	17247.5	17247.5	40811	40811	29498	29498	35154.5	35154.5
814	A0A8I6A7E7;P63081	2;2	V-type proton ATPase 16 kDa proteolipid subunit	Atp6v0c	tr|A0A8I6A7E7|A0A8I6A7E7_RAT ATPase, H transporting, lysosomal V0 subunit c, isoform CRA_c OS=Rattus norvegicus OX=10116 GN=Atp6v0c PE=4 SV=1;sp|P63081|VATL_RAT V-type proton ATPase 16 kDa proteolipid subunit c OS=Rattus norvegicus OX=10116 GN=Atp6v0c PE=1	2	22173000	0	0	9579900	0	0	10999000	1594600	0	0	699940	0	0	595960	398650	A0A8I6A7E7, P63081	protein-1120	Atp6v0c	699941	699941	1	1	349971	349971	595961	595961	398651	398651	497306	497306
1333	D4AAE9	2		Cisd2	tr|D4AAE9|D4AAE9_RAT Uncharacterized protein OS=Rattus norvegicus OX=10116 GN=Cisd2 PE=4 SV=2	1	14648000	0	0	4283900	0	0	7991800	2372700	0	0	611990	0	0	379950	338960	D4AAE9	protein-1123	Cisd2	611991	611991	1	1	305996	305996	379951	379951	338961	338961	359456	359456
268	A0A0G2K7N9	2			tr|A0A0G2K7N9|A0A0G2K7N9_RAT Rho GTPase activating protein 5 OS=Rattus norvegicus OX=10116 GN=Arhgap5 PE=1 SV=2	1	6950100	0	0	0	2246600	0	2464800	2238700	0	0	0	30359	0	33308	30253	A0A0G2K7N9	protein-1138	Arhgap5	1	1	30360	30360	15180.5	15180.5	33309	33309	30254	30254	31781.5	31781.5
845	A0A8I6AAA8;D3ZCS4	4;4		Iqgap3	tr|A0A8I6AAA8|A0A8I6AAA8_RAT IQ motif-containing GTPase-activating protein 3 OS=Rattus norvegicus OX=10116 GN=Iqgap3 PE=4 SV=1;tr|D3ZCS4|D3ZCS4_RAT IQ motif-containing GTPase-activating protein 3 OS=Rattus norvegicus OX=10116 GN=Iqgap3 PE=1 SV=1	2	12621000	0	0	1782500	0	0	1659800	9178900	0	0	20970	0	0	19527	107990	A0A8I6AAA8, D3ZCS4	protein-1143	Iqgap3	20971	20971	1	1	10486	10486	19528	19528	107991	107991	63759.5	63759.5
1411	F2Z3Q8;P52296	4;4	Importin subunit beta-1	Kpnb1	tr|F2Z3Q8|F2Z3Q8_RAT Importin subunit beta-1 OS=Rattus norvegicus OX=10116 GN=Kpnb1 PE=1 SV=1;sp|P52296|IMB1_RAT Importin subunit beta-1 OS=Rattus norvegicus OX=10116 GN=Kpnb1 PE=1 SV=1	2	11739000	0	0	4917200	0	0	3338200	3483200	0	0	122930	0	0	83456	87081	F2Z3Q8, P52296	protein-1144	Kpnb1	122931	122931	1	1	61466	61466	83457	83457	87082	87082	85269.5	85269.5
311	A0A0G2KAU9;D3ZZ51;A0A8I6A4X0;D3ZY45	4;4;3;3		Prrc2b	tr|A0A0G2KAU9|A0A0G2KAU9_RAT Proline-rich coiled-coil 2B OS=Rattus norvegicus OX=10116 GN=Prrc2b PE=1 SV=2;tr|D3ZZ51|D3ZZ51_RAT Proline-rich coiled-coil 2B OS=Rattus norvegicus OX=10116 GN=Prrc2b PE=1 SV=4;tr|A0A8I6A4X0|A0A8I6A4X0_RAT Proline-rich coiled-c	4	60538000	0	0	0	3341700	0	37009000	20187000	0	0	0	8814.4	0	105670	40201	A0A0G2KAU9, D3ZZ51, A0A8I6A4X0, D3ZY45	protein-1147	Prrc2b	1	1	8815.4	8815.4	4408.2	4408.2	105671	105671	40202	40202	72936.5	72936.5
1234	D3ZEI0;F7EPV5;P17702;A0A0G2K8E0	3;2;2;1	60S ribosomal protein L28	LOC690096;Rpl28	tr|D3ZEI0|D3ZEI0_RAT 60S ribosomal protein L28 OS=Rattus norvegicus OX=10116 GN=AABR07016623.1 PE=3 SV=3;tr|F7EPV5|F7EPV5_RAT 60S ribosomal protein L28 OS=Rattus norvegicus OX=10116 GN=Rpl28 PE=4 SV=1;sp|P17702|RL28_RAT 60S ribosomal protein L28 OS=Rattus	4	23024000	0	0	15347000	0	0	4257200	3419600	0	0	1534700	0	0	425720	341960	D3ZEI0, F7EPV5, P17702, A0A0G2K8E0	protein-1159	LOC690096;Rpl28	1534701	1534701	1	1	767351	767351	425721	425721	341961	341961	383841	383841
46	A0A8I6GLX2;A0A0G2JTS5;A0A8I6AMV1;A0A8I6GJD6;D3ZNS1;A0A0G2JV32;A0A8I6A9F1;Q63312	3;3;3;3;3;3;3;3	Pleckstrin homology-like domain family B member 1	Phldb1	tr|A0A8I6GLX2|A0A8I6GLX2_RAT Pleckstrin homology-like domain family B member 1 OS=Rattus norvegicus OX=10116 GN=Phldb1 PE=4 SV=1;tr|A0A0G2JTS5|A0A0G2JTS5_RAT Pleckstrin homology-like domain family B member 1 OS=Rattus norvegicus OX=10116 GN=Phldb1 PE=1 SV=	8	13763000	0	0	0	9313300	0	2236400	2212900	0	0	0	582080	0	139770	138310	A0A8I6GLX2, A0A0G2JTS5, A0A8I6AMV1, A0A8I6GJD6, D3ZNS1, A0A0G2JV32, A0A8I6A9F1, Q63312	protein-1163	Phldb1	1	1	582081	582081	291041	291041	139771	139771	138311	138311	139041	139041
668	A0A8I5ZX14;P23606	3;3	Protein-glutamine gamma-glutamyltransferase K	Tgm1	tr|A0A8I5ZX14|A0A8I5ZX14_RAT Protein-glutamine gamma-glutamyltransferase K OS=Rattus norvegicus OX=10116 GN=Tgm1 PE=4 SV=1;sp|P23606|TGM1_RAT Protein-glutamine gamma-glutamyltransferase K OS=Rattus norvegicus OX=10116 GN=Tgm1 PE=1 SV=1	2	12746000	0	0	9707500	0	0	1545800	1492500	0	0	194150	0	0	30916	29850	A0A8I5ZX14, P23606	protein-1167	Tgm1	194151	194151	1	1	97076	97076	30917	30917	29851	29851	30384	30384
728	A0A8I6A1K3;D4ACK7	2;2		Cnnm3	tr|A0A8I6A1K3|A0A8I6A1K3_RAT Cyclin and CBS domain divalent metal cation transport mediator 3 OS=Rattus norvegicus OX=10116 GN=Cnnm3 PE=4 SV=1;tr|D4ACK7|D4ACK7_RAT Cyclin and CBS domain divalent metal cation transport mediator 3 OS=Rattus norvegicus OX=101	2	20713000	0	0	13782000	0	0	3858800	3072300	0	0	382840	0	0	107190	85342	A0A8I6A1K3, D4ACK7	protein-1172	Cnnm3	382841	382841	1	1	191421	191421	107191	107191	85343	85343	96267	96267
1528	P20070-3;P20070;P20070-2;A0A8I5Y5E9	2;2;2;1	NADH-cytochrome b5 reductase 3;NADH-cytochrome b5 reductase 3 membrane-bound form;NADH-cytochrome b5 reductase 3 soluble form	Cyb5r3	sp|P20070-3|NB5R3_RAT Isoform 3 of NADH-cytochrome b5 reductase 3 OS=Rattus norvegicus OX=10116 GN=Cyb5r3;sp|P20070|NB5R3_RAT NADH-cytochrome b5 reductase 3 OS=Rattus norvegicus OX=10116 GN=Cyb5r3 PE=1 SV=2;sp|P20070-2|NB5R3_RAT Isoform 2 of NADH-cytochrom	4	25181000	0	0	9410800	0	0	12107000	3663100	0	0	723910	0	0	260750	281780	P20070, A0A8I5Y5E9	protein-1174	Cyb5r3	723911	723911	1	1	361956	361956	260751	260751	281781	281781	271266	271266
1619	Q1RP74	2		LOC100911774	tr|Q1RP74|Q1RP74_RAT RCG53953, isoform CRA_a OS=Rattus norvegicus OX=10116 GN=LOC103690005 PE=1 SV=1	1	12713000	0	0	0	2445100	0	7856000	2411900	0	0	0	143830	0	462120	141880	Q1RP74	protein-1184	LOC100911774	1	1	143831	143831	71916	71916	462121	462121	141881	141881	302001	302001
433	A0A8I6AAS9;A0A8I5ZL06;D3ZYT8;A0A8I5YBG1	2;2;2;2		Pikfyve	tr|A0A8I6AAS9|A0A8I6AAS9_RAT Phosphoinositide kinase, FYVE-type zinc finger-containing OS=Rattus norvegicus OX=10116 GN=Pikfyve PE=4 SV=1;tr|A0A8I5ZL06|A0A8I5ZL06_RAT Phosphoinositide kinase, FYVE-type zinc finger-containing OS=Rattus norvegicus OX=10116 G	4	17702000	0	0	0	7400000	0	6886700	3415700	0	0	0	70476	0	65587	32530	A0A8I6AAS9, A0A8I5ZL06, D3ZYT8, A0A8I5YBG1	protein-1192	Pikfyve	1	1	70477	70477	35239	35239	65588	65588	32531	32531	49059.5	49059.5
1306	D4A1N0	2		Rtp3	tr|D4A1N0|D4A1N0_RAT Receptor (chemosensory) transporter protein 3 OS=Rattus norvegicus OX=10116 GN=Rtp3 PE=1 SV=1	1	23331000	0	0	15879000	0	0	5354600	2097700	0	0	258420	0	0	314980	123400	D4A1N0	protein-1197	Rtp3	258421	258421	1	1	129211	129211	314981	314981	123401	123401	219191	219191
572	A0A8I5ZR44;F7FB70;M0R8K2	2;2;1		Snrpd2l	tr|A0A8I5ZR44|A0A8I5ZR44_RAT Small nuclear ribonucleoprotein D2 polypeptide OS=Rattus norvegicus OX=10116 GN=Snrpd2 PE=4 SV=1;tr|F7FB70|F7FB70_RAT Small nuclear ribonucleoprotein D2 polypeptide OS=Rattus norvegicus OX=10116 GN=Snrpd2 PE=4 SV=1;tr|M0R8K2|M0	3	34807000	0	0	17915000	0	0	9804700	7087300	0	0	2559300	0	0	1400700	1012500	A0A8I5ZR44, F7FB70, M0R8K2	protein-1203	Snrpd2l	2559301	2559301	1	1	1279651	1279651	1400701	1400701	1012501	1012501	1206601	1206601
742	A0A8I6A2D1;B0BN85;A0A8I5ZN09	2;2;1	Suppressor of G2 allele of SKP1 homolog	Sugt1	tr|A0A8I6A2D1|A0A8I6A2D1_RAT Protein SGT1 homolog OS=Rattus norvegicus OX=10116 GN=Sugt1 PE=4 SV=1;sp|B0BN85|SGT1_RAT Protein SGT1 homolog OS=Rattus norvegicus OX=10116 GN=Sugt1 PE=2 SV=1;tr|A0A8I5ZN09|A0A8I5ZN09_RAT Protein SGT1 homolog OS=Rattus norvegic	3	25669000	0	0	15540000	0	0	5751900	4377200	0	0	276210	0	0	273900	208440	A0A8I6A2D1, B0BN85, A0A8I5ZN09	protein-1205	Sugt1	276211	276211	1	1	138106	138106	273901	273901	208441	208441	241171	241171
112	A0A8I6ADC9;A0A8I6GDH8;A0A8I6A2N1;A0A8I5ZMZ6;A0A0G2JXN8	2;2;2;2;2			tr|A0A8I6ADC9|A0A8I6ADC9_RAT Oxysterol-binding protein-like 8 OS=Rattus norvegicus OX=10116 GN=Osbpl8 PE=4 SV=1;tr|A0A8I6GDH8|A0A8I6GDH8_RAT Oxysterol-binding protein-like 8 OS=Rattus norvegicus OX=10116 GN=Osbpl8 PE=4 SV=1;tr|A0A8I6A2N1|A0A8I6A2N1_RAT Oxy	5	6626700	0	0	0	1526000	0	2247000	2853700	0	0	0	31791	0	46812	29562	A0A8I6ADC9, A0A8I6GDH8, A0A8I6A2N1, A0A8I5ZMZ6, A0A0G2JXN8	protein-1212	Osbpl8	1	1	31792	31792	15896.5	15896.5	46813	46813	29563	29563	38188	38188
235	A0A0G2K4Y6	2			tr|A0A0G2K4Y6|A0A0G2K4Y6_RAT Family with sequence similarity 29, member A OS=Rattus norvegicus OX=10116 GN=Haus6 PE=1 SV=1	1	6742800	0	0	0	2218700	0	2868200	1655900	0	0	0	45279	0	58535	33794	A0A0G2K4Y6	protein-1213	Haus6	1	1	45280	45280	22640.5	22640.5	58536	58536	33795	33795	46165.5	46165.5
1079	A0A8I6GEV9;D3ZD23	3;3		Abce1	tr|A0A8I6GEV9|A0A8I6GEV9_RAT ATP-binding cassette subfamily E member 1 OS=Rattus norvegicus OX=10116 GN=Abce1 PE=4 SV=1;tr|D3ZD23|D3ZD23_RAT ATP-binding cassette subfamily E member 1 OS=Rattus norvegicus OX=10116 GN=Abce1 PE=4 SV=2	2	17967000	0	0	10497000	0	0	5549200	1920800	0	0	75881	0	0	184970	64027	A0A8I6GEV9, D3ZD23	protein-1220	Abce1	75882	75882	1	1	37941.5	37941.5	184971	184971	64028	64028	124500	124500
1384	F1LWZ7	3		Tbc1d8	tr|F1LWZ7|F1LWZ7_RAT TBC1 domain family, member 8 OS=Rattus norvegicus OX=10116 GN=Tbc1d8 PE=1 SV=2	1	10295000	0	0	0	3085900	0	2436100	4773300	0	0	0	57147	0	45113	88395	F1LWZ7	protein-1235	Tbc1d8	1	1	57148	57148	28574.5	28574.5	45114	45114	88396	88396	66755	66755
1041	A0A8I6B530;B2RYP8	3;3		Tubgcp2	tr|A0A8I6B530|A0A8I6B530_RAT Tubulin, gamma complex-associated protein 2 OS=Rattus norvegicus OX=10116 GN=Tubgcp2 PE=4 SV=1;tr|B2RYP8|B2RYP8_RAT Gamma-tubulin complex component OS=Rattus norvegicus OX=10116 GN=Tubgcp2 PE=1 SV=1	2	12959000	0	0	5840100	0	0	3837100	3281700	0	0	63313	0	0	76741	65633	A0A8I6B530, B2RYP8	protein-1237	Tubgcp2	63314	63314	1	1	31657.5	31657.5	76742	76742	65634	65634	71188	71188
1312	D4A3T4	3		Zfyve1	tr|D4A3T4|D4A3T4_RAT Zinc finger FYVE-type-containing 1 OS=Rattus norvegicus OX=10116 GN=Zfyve1 PE=1 SV=1	1	9567200	0	0	3635100	0	0	3612300	2319700	0	0	88662	0	0	88105	56579	D4A3T4	protein-1238	Zfyve1	88663	88663	1	1	44332	44332	88106	88106	56580	56580	72343	72343
1145	B2GUZ5;A0A8I6AZU8	2;1	F-actin-capping protein subunit alpha-1	Capza1	sp|B2GUZ5|CAZA1_RAT F-actin-capping protein subunit alpha-1 OS=Rattus norvegicus OX=10116 GN=Capza1 PE=1 SV=1;tr|A0A8I6AZU8|A0A8I6AZU8_RAT F-actin-capping protein subunit alpha-1 OS=Rattus norvegicus OX=10116 GN=Capza1 PE=4 SV=1	2	9311700	0	0	0	2637800	0	4121100	2552900	0	0	0	202910	0	317000	196370	B2GUZ5, A0A8I6AZU8	protein-1245	Capza1	1	1	202911	202911	101456	101456	317001	317001	196371	196371	256686	256686
1043	A0A8I6B5U9;Q4G061	2;2	Eukaryotic translation initiation factor 3 subunit B	Eif3b	tr|A0A8I6B5U9|A0A8I6B5U9_RAT Eukaryotic translation initiation factor 3 subunit B OS=Rattus norvegicus OX=10116 GN=Eif3b PE=4 SV=1;sp|Q4G061|EIF3B_RAT Eukaryotic translation initiation factor 3 subunit B OS=Rattus norvegicus OX=10116 GN=Eif3b PE=1 SV=1	2	8621000	0	0	4291300	0	0	2882200	1447500	0	0	112930	0	0	75848	38093	A0A8I6B5U9, Q4G061	protein-1249	Eif3b	112931	112931	1	1	56466	56466	75849	75849	38094	38094	56971.5	56971.5
886	A0A8I6ADF6;F1M0F4;O54923;A0A8I5ZJ80	2;2;2;1	Exocyst complex component 6	Exoc6	tr|A0A8I6ADF6|A0A8I6ADF6_RAT Exocyst complex component 6 OS=Rattus norvegicus OX=10116 GN=Exoc6 PE=4 SV=1;tr|F1M0F4|F1M0F4_RAT Exocyst complex component OS=Rattus norvegicus OX=10116 GN=Exoc6 PE=1 SV=2;sp|O54923|EXOC6_RAT Exocyst complex component 6 OS=Rat	4	5956900	0	0	0	2438900	0	1988300	1529700	0	0	0	56718	0	46241	35573	A0A8I6ADF6, F1M0F4, O54923, A0A8I5ZJ80	protein-1251	Exoc6	1	1	56719	56719	28360	28360	46242	46242	35574	35574	40908	40908
1003	A0A8I6APY7;D2XV59	2;2	GTP-binding protein 1	Gtpbp1	tr|A0A8I6APY7|A0A8I6APY7_RAT GTP-binding protein 1 OS=Rattus norvegicus OX=10116 GN=Gtpbp1 PE=4 SV=1;sp|D2XV59|GTPB1_RAT GTP-binding protein 1 OS=Rattus norvegicus OX=10116 GN=Gtpbp1 PE=1 SV=1	2	9435200	0	0	4622300	0	0	2690200	2122800	0	0	165080	0	0	96079	75813	A0A8I6APY7, D2XV59	protein-1256	Gtpbp1	165081	165081	1	1	82541	82541	96080	96080	75814	75814	85947	85947
1701	Q62725	2	Nuclear transcription factor Y subunit gamma	Nfyc	sp|Q62725|NFYC_RAT Nuclear transcription factor Y subunit gamma OS=Rattus norvegicus OX=10116 GN=Nfyc PE=2 SV=1	1	84518000	0	0	40394000	0	0	20924000	23200000	0	0	5770500	0	0	2989100	3314300	Q62725	protein-1264	Nfyc	5770501	5770501	1	1	2885251	2885251	2989101	2989101	3314301	3314301	3151701	3151701
1263	D3ZQ51	2	Non-specific serine/threonine protein kinase	Pak6	tr|D3ZQ51|D3ZQ51_RAT Non-specific serine/threonine protein kinase OS=Rattus norvegicus OX=10116 GN=Pak6 PE=4 SV=2	1	13699000	0	0	0	3109700	0	6180600	4408800	0	0	0	88849	0	176590	125970	D3ZQ51	protein-1266	Pak6	1	1	88850	88850	44425.5	44425.5	176591	176591	125971	125971	151281	151281
1761	Q75N33	2	Protein transport protein Sec16B	Sec16b	sp|Q75N33|SC16B_RAT Protein transport protein Sec16B OS=Rattus norvegicus OX=10116 GN=Sec16b PE=1 SV=1	1	12741000	0	0	0	2395400	0	3847800	6497700	0	0	0	55708	0	89483	151110	Q75N33	protein-1275	Sec16b	1	1	55709	55709	27855	27855	89484	89484	151111	151111	120298	120298
468	A0A8I6AKJ4;M0R907;A0A8I5ZKE3;A0A8I6AI37	2;2;2;2		Snrpd3	tr|A0A8I6AKJ4|A0A8I6AKJ4_RAT Small nuclear ribonucleoprotein D3 polypeptide OS=Rattus norvegicus OX=10116 GN=Snrpd3 PE=4 SV=1;tr|M0R907|M0R907_RAT Small nuclear ribonucleoprotein Sm D3 OS=Rattus norvegicus OX=10116 GN=Snrpd3 PE=1 SV=1;tr|A0A8I5ZKE3|A0A8I5Z	4	40246000	0	0	0	1613900	0	25473000	13159000	0	0	0	268990	0	4245600	2193200	A0A8I6AKJ4, M0R907, A0A8I5ZKE3, A0A8I6AI37	protein-1276	Snrpd3	1	1	268991	268991	134496	134496	4245601	4245601	2193201	2193201	3219401	3219401
86	A0A8I5ZMS3;A0A8I6B5Q8;A0A0G2JVN4;A0A8I6AF46;M0RDN9;Q6J1Y9	2;2;2;2;2;2	Ubiquitin carboxyl-terminal hydrolase;Ubiquitin carboxyl-terminal hydrolase 19	Usp19	tr|A0A8I5ZMS3|A0A8I5ZMS3_RAT Ubiquitin carboxyl-terminal hydrolase 19 OS=Rattus norvegicus OX=10116 GN=Usp19 PE=4 SV=1;tr|A0A8I6B5Q8|A0A8I6B5Q8_RAT Ubiquitin carboxyl-terminal hydrolase 19 OS=Rattus norvegicus OX=10116 GN=Usp19 PE=4 SV=1;tr|A0A0G2JVN4|A0A0	6	9181300	0	0	0	2555100	0	4442800	2183300	0	0	0	39924	0	69419	34114	A0A8I5ZMS3, A0A8I6B5Q8, A0A0G2JVN4, A0A8I6AF46, M0RDN9, Q6J1Y9	protein-1278	Usp19	1	1	39925	39925	19963	19963	69420	69420	34115	34115	51767.5	51767.5
706	A0A8I5ZZX5;D4ADT3	2;2		Wapal	tr|A0A8I5ZZX5|A0A8I5ZZX5_RAT WAPL cohesin release factor OS=Rattus norvegicus OX=10116 GN=Wapl PE=4 SV=1;tr|D4ADT3|D4ADT3_RAT WAPL cohesin release factor OS=Rattus norvegicus OX=10116 GN=Wapl PE=1 SV=3	2	35668000	0	0	0	1945200	0	31900000	1822400	0	0	0	29472	0	445090	27613	A0A8I5ZZX5, D4ADT3	protein-1280	Wapal	1	1	29473	29473	14737	14737	445091	445091	27614	27614	236352	236352
1129	A4L9P7	3	Sister chromatid cohesion protein PDS5 homolog A	Pds5a	sp|A4L9P7|PDS5A_RAT Sister chromatid cohesion protein PDS5 homolog A OS=Rattus norvegicus OX=10116 GN=Pds5a PE=1 SV=1	1	10383000	0	0	1325000	0	0	4930600	4127100	0	0	17667	0	0	65742	55029	A4L9P7	protein-1290	Pds5a	17668	17668	1	1	8834.5	8834.5	65743	65743	55030	55030	60386.5	60386.5
1605	P85108;A0A8I6AFA2	3;1	Tubulin beta-2A chain	Tubb2a	sp|P85108|TBB2A_RAT Tubulin beta-2A chain OS=Rattus norvegicus OX=10116 GN=Tubb2a PE=1 SV=1;tr|A0A8I6AFA2|A0A8I6AFA2_RAT Tubulin beta-2A chain OS=Rattus norvegicus OX=10116 GN=Tubb2a PE=4 SV=1	2	42965000	0	0	3468900	0	0	22398000	17097000	0	0	173440	0	0	740410	854870	P85108, A0A8I6AFA2	protein-1292	Tubb2a	173441	173441	1	1	86721	86721	740411	740411	854871	854871	797641	797641
1626	Q3B8Q1	2	Nucleolar RNA helicase 2	Ddx21	sp|Q3B8Q1|DDX21_RAT Nucleolar RNA helicase 2 OS=Rattus norvegicus OX=10116 GN=Ddx21 PE=2 SV=1	1	5535500	0	0	1321900	0	0	1685300	2528200	0	0	30044	0	0	38302	57460	Q3B8Q1	protein-1301	Ddx21	30045	30045	1	1	15023	15023	38303	38303	57461	57461	47882	47882
793	A0A8I6A5F3;D3ZNX2;D3Z896	2;2;2		Casc5;LOC100911204	tr|A0A8I6A5F3|A0A8I6A5F3_RAT Kinetochore scaffold 1 OS=Rattus norvegicus OX=10116 GN=Knl1 PE=4 SV=1;tr|D3ZNX2|D3ZNX2_RAT Kinetochore scaffold 1 OS=Rattus norvegicus OX=10116 GN=Knl1 PE=4 SV=2;tr|D3Z896|D3Z896_RAT Kinetochore scaffold 1 OS=Rattus norvegicus	3	9658400	0	0	7682900	0	0	1086000	889570	0	0	66808	0	0	9443.3	7735.4	A0A8I6A5F3, D3ZNX2, D3Z896	protein-1360	Casc5;LOC100911204	66809	66809	1	1	33405	33405	9444.3	9444.3	7736.4	7736.4	8590.35	8590.35

## Sheet: GO anlaysis (N-cad unique)
ONTOLOGY	ID	Description	GeneRatio	BgRatio	RichFactor	FoldEnrichment	zScore	pvalue	p.adjust	qvalue	geneID	Count
BP	GO:0051305	chromosome movement towards spindle pole	3/77	6/18954	0.5	123.078	19.1007	1.27803e-06	0.00231579	0.00191435	Actr2/Cenpe/Kpnb1	3
BP	GO:0070972	protein localization to endoplasmic reticulum	5/77	79/18954	0.0632911	15.5795	8.29335	1.72904e-05	0.0156651	0.0129496	Rab3gap2/Rtn4/Sec16b/Srpra/Srprb	5
BP	GO:0007079	mitotic chromosome movement towards spindle pole	2/77	3/18954	0.666667	164.104	18.0437	4.87416e-05	0.0222266	0.0183737	Cenpe/Kpnb1	2
BP	GO:0007029	endoplasmic reticulum organization	5/77	98/18954	0.0510204	12.559	7.32699	4.90654e-05	0.0222266	0.0183737	Rab3gap2/Rtn4/Sec16b/Sec31a/Use1	5
BP	GO:0097401	synaptic vesicle lumen acidification	3/77	22/18954	0.136364	33.5667	9.76124	9.39042e-05	0.0325177	0.0268808	Atp6ap1/Atp6ap2/Atp6v0c	3
BP	GO:0071786	endoplasmic reticulum tubular network organization	3/77	23/18954	0.130435	32.1073	9.5336	0.000107675	0.0325177	0.0268808	Rab3gap2/Rtn4/Use1	3
CC	GO:0030662	coated vesicle membrane	7/75	110/19364	0.0636364	16.4301	10.1197	2.27354e-07	6.79788e-05	4.28383e-05	Atp6ap1/Atp6ap2/Atp6v0c/Reep6/Sec16b/Sec31a/Tf	7
CC	GO:0030135	coated vesicle	8/75	232/19364	0.0344828	8.90299	7.55122	3.18229e-06	0.000475752	0.000299805	Atp6ap1/Atp6ap2/Atp6v0c/Reep6/Sec16b/Sec31a/Tf/Use1	8
CC	GO:0005785	signal recognition particle receptor complex	2/75	3/19364	0.666667	172.124	18.4829	4.42949e-05	0.00441472	0.00278203	Srpra/Srprb	2
CC	GO:0030665	clathrin-coated vesicle membrane	4/75	60/19364	0.0666667	17.2124	7.84265	8.58814e-05	0.00641964	0.00404547	Atp6ap1/Atp6ap2/Atp6v0c/Reep6	4
CC	GO:0033176	proton-transporting V-type ATPase complex	3/75	30/19364	0.1	25.8187	8.48282	0.000210153	0.0104726	0.00659954	Atp6ap1/Atp6ap2/Atp6v0c	3
CC	GO:0071782	endoplasmic reticulum tubular network	3/75	30/19364	0.1	25.8187	8.48282	0.000210153	0.0104726	0.00659954	Kpnb1/Osbpl8/Rtn4	3
CC	GO:0000220	vacuolar proton-transporting V-type ATPase, V0 domain	2/75	7/19364	0.285714	73.7676	12.0069	0.000306961	0.0131116	0.00826255	Atp6ap2/Atp6v0c	2
CC	GO:0005938	cell cortex	7/75	345/19364	0.0202899	5.23857	4.95333	0.000376699	0.0139385	0.00878365	Actr2/Capza1/Dbn1/Exoc6/Iqgap3/Osbpl8/Phldb1	7
CC	GO:0030658	transport vesicle membrane	6/75	257/19364	0.0233463	6.0277	5.05944	0.000482843	0.0139385	0.00878365	Atp6ap1/Atp6ap2/Atp6v0c/Itpr1/Sec16b/Sec31a	6
CC	GO:0034715	pICln-Sm protein complex	2/75	9/19364	0.222222	57.3748	10.548	0.00052358	0.0139385	0.00878365	Snrpd2l/Snrpd3	2
CC	GO:0097433	dense body	2/75	9/19364	0.222222	57.3748	10.548	0.00052358	0.0139385	0.00878365	Snd1/Tf	2
CC	GO:0014069	postsynaptic density	8/75	484/19364	0.0165289	4.26755	4.53948	0.000559406	0.0139385	0.00878365	Dbn1/Git1/Hnrnpa3/Itpr1/Pak6/Rpl10a/Rpl4/Rtn4	8
CC	GO:0071013	catalytic step 2 spliceosome	4/75	105/19364	0.0380952	9.83568	5.66083	0.000738255	0.0158253	0.00997264	Hnrnpa3/Snrpd2l/Snrpd3/Xab2	4
CC	GO:0033177	proton-transporting two-sector ATPase complex, proton-transporting domain	2/75	11/19364	0.181818	46.943	9.50395	0.000795906	0.0158253	0.00997264	Atp6ap2/Atp6v0c	2
CC	GO:0033179	proton-transporting V-type ATPase, V0 domain	2/75	11/19364	0.181818	46.943	9.50395	0.000795906	0.0158253	0.00997264	Atp6ap2/Atp6v0c	2
CC	GO:0016469	proton-transporting two-sector ATPase complex	3/75	48/19364	0.0625	16.1367	6.54718	0.000851601	0.0158253	0.00997264	Atp6ap1/Atp6ap2/Atp6v0c	3
CC	GO:0090533	cation-transporting ATPase complex	3/75	49/19364	0.0612245	15.8073	6.47128	0.000904627	0.0158253	0.00997264	Atp6ap1/Atp6ap2/Atp6v0c	3
CC	GO:0031074	nucleocytoplasmic transport complex	2/75	12/19364	0.166667	43.0311	9.08156	0.000952693	0.0158253	0.00997264	Kpnb1/Xpo5	2
CC	GO:0098533	ATPase dependent transmembrane transport complex	3/75	52/19364	0.0576923	14.8954	6.25635	0.00107613	0.0169349	0.0106719	Atp6ap1/Atp6ap2/Atp6v0c	3
CC	GO:1904949	ATPase complex	4/75	127/19364	0.0314961	8.13186	5.02804	0.00149709	0.0223814	0.0141041	Atp6ap1/Atp6ap2/Atp6v0c/Ddx21	4
CC	GO:0030136	clathrin-coated vesicle	4/75	141/19364	0.0283688	7.32444	4.69984	0.00219441	0.0312442	0.0196892	Atp6ap1/Atp6ap2/Atp6v0c/Reep6	4
CC	GO:0005682	U5 snRNP	2/75	23/19364	0.0869565	22.451	6.41851	0.00355269	0.0482843	0.0304273	Snrpd2l/Snrpd3	2
MF	GO:0031267	small GTPase binding	8/66	293/17476	0.0273038	7.2297	6.62114	1.4026e-05	0.00427794	0.00308572	Atp6ap1/Git1/Iqgap3/Kpnb1/Rab3gap2/Ranbp3/Strn3/Xpo5	8
MF	GO:0051020	GTPase binding	8/66	337/17476	0.0237389	6.28577	6.03269	3.81831e-05	0.00582292	0.00420014	Atp6ap1/Git1/Iqgap3/Kpnb1/Rab3gap2/Ranbp3/Strn3/Xpo5	8
MF	GO:0043021	ribonucleoprotein complex binding	6/66	201/17476	0.0298507	7.90412	6.06147	0.000109959	0.0111792	0.00806369	Abce1/Mtor/Snd1/Snrpd3/Srpra/Xpo5	6
MF	GO:1905172	RISC complex binding	2/66	6/17476	0.333333	88.2626	13.1625	0.000208662	0.0159105	0.0114764	Snd1/Xpo5	2
MF	GO:0140104	molecular carrier activity	5/66	154/17476	0.0324675	8.59701	5.83022	0.000288618	0.0176057	0.0126992	Ddx21/Kpnb1/Tf/Xpo5/Yme1l1	5
MF	GO:0019903	protein phosphatase binding	5/66	182/17476	0.0274725	7.27439	5.23891	0.000619857	0.0315094	0.0227281	Git1/Itpr1/Jup/Ptpn1/Strn3	5
