# Supplementary material for: E- and N-cadherin drive hepatic polarity and lumen elongation via opposing effects on RhoA activity
Source: J Cell Biol. 2026 May 27;225(8):e202509170. doi: 10.1083/jcb.202509170 (PMC13215057; doi:10.1083/jcb.202509170)
Supplement: Table S4 — shows plasmids and siRNA sequences used in this study. [file jcb_202509170_tables4.xlsx]

## Sheet: Sheet1
Oligonucleotide sequences of siRNAs	Target gene	Identifier
E-cadherin #1: GUUGUUGGAAUCUUUUUCUAAAAUG	rat Cdh1	IDT
E-cadherin #2: UCACUGUCAAGGAUAUUAAUGACAA	rat Cdh1	IDT
N-cadherin #1: GAAUGAAACAACAAGAUUAAAAAAA	rat Cdh2	IDT
N-cadherin #2: AGCUCAGCUACACUUGAAUUUUACA	rat Cdh2	IDT
NuMA #1: GAGCUGAGGAAUCGGGUCAAGAAUU	rat Numa1	IDT
NuMA #2: GAACUGGCCAAGAUGGUAAUGCUAU	rat Numa1	IDT
LGN #1: AUUUUACGCUCUCAAGCUAAAAGGA	rat Gpsm2	IDT
LGN #2: AAGGCAACAAUCAGUCCGUACUUGA	rat Gpsm2	IDT
4.1R #1: GAGGUGUUCCUUGGAAUUUUACAUU	rat Epb41	IDT
4.1R #2: AGGCUGACUUGGAAUUUCUUGAGAA	rat Epb41	IDT
4.1G #1: GUAUUGAUCUUGGUGACUUCCAGUU	rat Epb41l2	IDT
4.1G #2: GGAGCAUCACACUUUCUACAGACUC	rat Epb41l2	IDT
RhoA #1: CAGCCCUGAUAGUUUAGAAAACAUC	rat RhoA	IDT
RhoA #2: AUGGAGCUUGUGGUAAGACAUGCUU	rat RhoA	IDT
RhoB #1: CUACAAGUGAACAUUGUUCAGUCCG	rat RhoB	IDT
RhoB #2: CGAGAGACUAUUGUUGCUGAAUUUA	rat RhoB	IDT
RhoC #1: GGGCAGGACAUGAAUAAAGGUCAAA	rat RhoC	IDT
RhoC #2: GGAUCAGUUUCCGGAGGUCUACGUC	rat RhoC	IDT
ROCK1 #1: CCAAAGAUAUUGAACUACUAAGAAA	rat Rock1	IDT
ROCK1 #2: GAAGCUAAAAGAUUGUUAGAAUUUG	rat Rock1	IDT
ROCK2 #1: GAAGAUUCUUUUCUAUGAUAGUGAA	rat Rock2	IDT
ROCK2 #2: GCAGUGUUCAAUGUGAUAUUGACAU	rat Rock2	IDT
ARHGEF17 #1: GGACAGUGACGAGCUAAAUUUGGGG	rat Arhgef17	IDT
ARHGEF17 #2: CGCUAUGAGCUUCUGGUGAAGGACC	rat Arhgef17	IDT
p120-catenin #1: AGAAGGAUUCAGACAGUAAACUUGU	rat Ctnnd1	IDT
p120-catenin #2: CAUCUUCCACUGAAGUUUAAUUGUC	rat Ctnnd1	IDT
p120-1: GUGGUCCACCUUACUUUUUAUCCUG	rat Ctnnd1	IDT
ARVCF #1: GUUUGUGACUUAAAAAUGAAGAAAA	rat Arvcf	IDT
ARVCF #2: GAGUUAGCUAUUUACUGACAUGGUG	rat Arvcf	IDT
p190B/ARHGAP5 #1: GAAGCUGACUUGAGAAUUGUCAUGU	rat Arhgap5	IDT
p190B/ARHGAP5 #2: GCAACACCAAGUUCUGAUAAAAUGA	rat Arhgap5	IDT
p190A/ARHGAP35 #1: GAGAAGCAGAUCAGUCAAGUUCUGA	rat Arhgap35	IDT
p190A/ARHGAP35 #2: GAAAUCUGACACUAAGGUACCCUGA	rat Arhgap35	IDT
Plasmids	Source	Identifier
pMDLg/pPRE	Addgene #12251
pMD2.G	Addgene #12259
pLJM1-EGFP	Addgene #19319
pRSV-Rev	Addgene #12253
C1(1-29)-TurboID-V5_pCDNA3	Addgene #107173
dimericTomato-2xrGBD	Addgene #176098
pLJM1–E-cadherin-EGFP	This study
pLJM1–E-cadherin–mScarlet	This study
pLJM1–E-cadherin–TurboID	This study
pLJM1–N-cadherin–EGFP	This study
pLJM1–N-cadherin–TurboID	This study
pLJM1–ARHGEF17–EGFP	This study
pLJM1–si#2-resistant ARHGEF17–EGFP	This study
pLJM1–ARHGEF17 DDH–EGFP	This study
pLJM1–mScarlet–p190B	This study
pLJM1–Mzt1–EGFP	This study
pLJM1–Radixin–mScarlet	This study
pLJM1–mScarlet–b-actin	This study
pLJM1–Myl12b–mScarlet	This study
